# Supplementary material for: Rtf1 Transcriptionally Regulates Neonatal and Adult Cardiomyocyte Biology
Source: J Cardiovasc Dev Dis. 2023 May 20;10(5):221. doi: 10.3390/jcdd10050221 (PMC10219292; doi:10.3390/jcdd10050221)
Supplement: Supplementary file 1 [file jcdd-10-00221-s001.zip › Table S2.xlsx]

## Sheet: Week1_DESeq2
symbol	baseMean	log2FoldChange	lfcSE	stat	pvalue	padj
Xkr4	1.83178	2.63314	2.63576	0.999008	0.317791	NA
Rp1	41.8921	1.35249	0.589756	2.29331	0.0218302	0.165368
Sox17	385.28	-0.823105	0.27929	-2.94713	0.00320733	0.0433392
Mrpl15	1863.58	-0.441132	0.181206	-2.43442	0.0149155	0.126778
Lypla1	2333.25	0.251069	0.165992	1.51254	0.130397	0.466982
Tcea1	1224.87	-0.0160733	0.20214	-0.0795157	0.936622	0.986252
Rgs20	1.18951	-0.523848	3.33457	-0.157096	0.875169	NA
Atp6v1h	1177.65	0.14484	0.180664	0.801709	0.422721	0.773249
Oprk1	0.248424	1.31762	4.98735	0.264192	0.791632	NA
Npbwr1	0.846178	-3.28622	3.80201	-0.864338	0.387402	NA
Rb1cc1	2266.46	-0.018224	0.15963	-0.114164	0.909108	0.979291
Fam150a	0	NA	NA	NA	NA	NA
St18	0	NA	NA	NA	NA	NA
Pcmtd1	3080.97	0.299144	0.153498	1.94885	0.0513135	0.28093
Sntg1	1.6412	-0.405303	2.63624	-0.153743	0.877813	NA
Rrs1	488.947	-0.727047	0.213521	-3.40503	0.000661563	0.0127805
Adhfe1	3152.64	0.107866	0.222811	0.484113	0.628306	0.885756
2610203C22Rik	20.4869	0.580341	0.81514	0.711952	0.476495	0.810998
3110035E14Rik	3.54104	2.33694	2.04197	1.14446	0.252435	NA
Mybl1	30.1609	-0.0507611	0.612857	-0.082827	0.933989	0.985983
Vcpip1	627.038	-0.0371166	0.192176	-0.193139	0.84685	0.959197
1700034P13Rik	2.00146	1.44332	2.32017	0.622074	0.533893	NA
Sgk3	544.823	0.521742	0.209765	2.48727	0.0128728	0.114472
Mcmdc2	8.60473	0.135255	1.12313	0.120427	0.904145	NA
Snhg6	244.97	-0.658289	0.288755	-2.27975	0.0226226	0.169264
Snord87	1.0946	-1.79816	3.1932	-0.563121	0.573352	NA
Tcf24	17.0337	-0.166224	0.795308	-0.209006	0.834443	0.954735
Ppp1r42	6.33491	3.44739	1.57162	2.19352	0.0282699	NA
Cops5	2969.5	0.10154	0.173231	0.586155	0.557772	0.852853
Cspp1	144.546	-0.283273	0.304122	-0.931443	0.351624	0.722284
Arfgef1	3210.41	-0.0058652	0.158598	-0.0369815	0.9705	0.992115
Cpa6	0	NA	NA	NA	NA	NA
Mir467e	0	NA	NA	NA	NA	NA
Prex2	1186.49	-0.497586	0.223681	-2.22453	0.0261129	0.185467
A830018L16Rik	5.60558	-0.465847	1.38034	-0.337488	0.735749	NA
Mir6341	0	NA	NA	NA	NA	NA
Gm17644	0.451695	-0.153298	4.98284	-0.0307651	0.975457	NA
Sulf1	1094.77	-0.0288696	0.20002	-0.144334	0.885237	0.971425
Slco5a1	348.288	-0.516456	0.258919	-1.99466	0.0460795	0.263575
Prdm14	0.230886	-1.57151	4.98715	-0.315111	0.752677	NA
Ncoa2	1270.47	-0.248805	0.173929	-1.4305	0.152573	0.502421
Tram1	1270.75	0.0427974	0.222615	0.192248	0.847548	0.959393
Lactb2	732.74	0.142437	0.19297	0.738132	0.460434	0.801119
Xkr9	0	NA	NA	NA	NA	NA
Gm5523	8.60559	1.1869	1.15542	1.02724	0.304307	NA
Eya1	30.1215	-0.576443	0.616632	-0.934825	0.349879	0.72199
Msc	88.969	-0.295004	0.385858	-0.764542	0.444544	0.787843
Trpa1	1.36255	2.13848	2.94227	0.726816	0.467339	NA
Kcnb2	1.14174	1.82625	3.11625	0.58604	0.557849	NA
Terf1	146.923	-0.0417241	0.310495	-0.134379	0.893103	0.974513
Sbspon	4.03304	0.348701	1.62945	0.213999	0.830548	NA
4930444P10Rik	1.19697	1.89997	3.07562	0.617753	0.536738	NA
Rpl7	5719.85	-0.222263	0.170631	-1.3026	0.192713	0.56315
Rdh10	154.414	0.0118562	0.297783	0.0398148	0.968241	0.991985
Stau2	1489.45	0.179181	0.18028	0.993901	0.320271	0.700653
Ube2w	678.054	0.235942	0.202741	1.16376	0.244522	0.629676
Tceb1	1608.05	0.353782	0.201189	1.75845	0.0786702	0.363107
D030040B21Rik	5.89569	-0.842742	1.33959	-0.629103	0.529282	NA
Tmem70	2940.82	0.270611	0.211247	1.28102	0.200187	0.571518
Ly96	50.7726	-0.334316	0.501171	-0.667069	0.504728	0.826701
Jph1	576.215	-0.321942	0.198668	-1.6205	0.105125	0.420907
Gdap1	1.89362	-0.890819	2.48878	-0.357935	0.720392	NA
Pi15	134.596	0.318632	0.456942	0.697315	0.485606	0.817656
Gm16070	1.42177	0.733173	2.84003	0.258157	0.796286	NA
Crispld1	62.9678	0.531965	0.471566	1.12808	0.259285	0.644027
Crisp4	0	NA	NA	NA	NA	NA
Defb44-ps	0	NA	NA	NA	NA	NA
Defb18	0	NA	NA	NA	NA	NA
Defb41	0	NA	NA	NA	NA	NA
Gm15386	0	NA	NA	NA	NA	NA
Tfap2d	0	NA	NA	NA	NA	NA
Tfap2b	1.11412	1.78868	3.50305	0.510607	0.609626	NA
Pkhd1	0	NA	NA	NA	NA	NA
4930486I03Rik	0	NA	NA	NA	NA	NA
Linc-md1	0	NA	NA	NA	NA	NA
Mir206	0	NA	NA	NA	NA	NA
Mir133b	0	NA	NA	NA	NA	NA
Il17a	0	NA	NA	NA	NA	NA
Il17f	0	NA	NA	NA	NA	NA
Mcm3	209.578	0.22499	0.307755	0.731068	0.464738	0.804179
6720483E21Rik	2.10036	0.968854	2.33214	0.415435	0.677823	NA
Paqr8	59.731	0.0934841	0.450428	0.207545	0.835584	0.954894
Efhc1	13.7485	-0.442808	0.872911	-0.507277	0.61196	0.876905
Tram2	69.9343	-0.592769	0.420045	-1.4112	0.158185	0.51141
Tmem14a	111.983	0.177783	0.356776	0.498304	0.61827	0.879849
Gsta3	434.371	-0.636024	0.221522	-2.87115	0.00408982	0.0513794
Gm4956	42.2029	-0.581518	0.571166	-1.01813	0.308618	0.690813
Khdc1a	0	NA	NA	NA	NA	NA
Khdc1c	0	NA	NA	NA	NA	NA
Khdc1b	0	NA	NA	NA	NA	NA
Kcnq5	11.199	-1.13253	0.975249	-1.16127	0.245532	0.630872
Rims1	1.18951	-0.523848	3.33457	-0.157096	0.875169	NA
4933415F23Rik	0.749264	0.607944	4.06489	0.14956	0.881112	NA
Mir30a	0	NA	NA	NA	NA	NA
Mir30c-2	0.913468	-1.61176	3.76385	-0.428221	0.66849	NA
Ogfrl1	797.336	-0.352146	0.21544	-1.63454	0.102145	0.415514
B3gat2	18.6289	-1.10198	0.781343	-1.41037	0.15843	0.511973
Smap1	206.273	-0.0196208	0.316899	-0.0619151	0.95063	0.989286
Sdhaf4	1066.94	0.488766	0.248152	1.96962	0.0488818	0.272954
Fam135a	990.589	-0.0632018	0.17591	-0.359285	0.719382	0.922507
Col9a1	2.13805	0.346466	2.3854	0.145244	0.884518	NA
Col19a1	3.07305	-0.314937	1.84362	-0.170825	0.864361	NA
Lmbrd1	1696.61	0.0390948	0.167799	0.232985	0.815773	0.9501
Adgrb3	0.461773	-2.44306	4.90788	-0.497784	0.618636	NA
Gm20172	0	NA	NA	NA	NA	NA
4931408C20Rik	0.230886	-1.57151	4.98715	-0.315111	0.752677	NA
Gm597	0	NA	NA	NA	NA	NA
Mir6342	0	NA	NA	NA	NA	NA
Phf3	1278.41	-0.24884	0.171032	-1.45493	0.145688	0.4932
Ptp4a1	204.327	-0.805995	0.271643	-2.96711	0.0030061	0.0414604
Gm13363	0	NA	NA	NA	NA	NA
4931428L18Rik	1.25619	0.415843	2.69542	0.154277	0.877391	NA
Lgsn	0.441618	2.17928	4.89825	0.44491	0.656385	NA
Pih1d3	0	NA	NA	NA	NA	NA
Gm4850	0	NA	NA	NA	NA	NA
Khdrbs2	0	NA	NA	NA	NA	NA
Gm9839	0.230886	-1.57151	4.98715	-0.315111	0.752677	NA
Gm5415	0.461773	-2.44306	4.90788	-0.497784	0.618636	NA
Prim2	85.8073	0.430025	0.383139	1.12237	0.261703	0.647162
1700001G17Rik	4.92437	0.0955128	1.42532	0.0670114	0.946573	NA
Rab23	284.13	-0.150076	0.247494	-0.606384	0.54426	0.847037
Bag2	1100.27	0.369537	0.188588	1.95949	0.0500551	0.276965
Zfp451	319.955	-0.120537	0.233292	-0.51668	0.605379	0.874555
Gm15455	0	NA	NA	NA	NA	NA
Bend6	47.1568	1.76242	0.537743	3.27744	0.00104754	0.0184459
Dst	12550.7	-0.986769	0.212714	-4.63895	3.50184e-06	0.000162865
Mir6896	0	NA	NA	NA	NA	NA
Mir5103	0.230886	-1.57151	4.98715	-0.315111	0.752677	NA
Ccdc115	585.619	-0.0857124	0.207019	-0.414032	0.678851	0.904974
Imp4	636.874	-0.0364061	0.207599	-0.175367	0.860791	0.963786
Ptpn18	120.497	0.523434	0.332256	1.57539	0.115166	0.439054
Prss39	0	NA	NA	NA	NA	NA
Cfc1	0	NA	NA	NA	NA	NA
Prss40	0	NA	NA	NA	NA	NA
Amer3	0	NA	NA	NA	NA	NA
AA619741	0	NA	NA	NA	NA	NA
Arhgef4	14.3632	0.309552	0.868479	0.356431	0.721518	0.922507
Fam168b	1945.65	-0.264511	0.168198	-1.57262	0.115808	0.440302
Plekhb2	3825.18	0.0409746	0.154321	0.265516	0.790612	0.944867
Hs6st1	643.614	-0.467128	0.213472	-2.18824	0.0286519	0.195988
Uggt1	1379.83	-0.238759	0.184483	-1.2942	0.195595	0.566786
Mir6897	0	NA	NA	NA	NA	NA
Neurl3	92.9837	0.271426	0.377457	0.719091	0.472085	0.808801
Arid5a	586.934	0.995432	0.297688	3.34388	0.000826151	0.0153794
Kansl3	1908.96	-0.322256	0.172579	-1.8673	0.0618601	0.314445
Mir6898	0	NA	NA	NA	NA	NA
Fer1l5	75.5189	0.207821	0.408366	0.508908	0.610817	0.876559
Lman2l	501.385	0.0596685	0.210831	0.283015	0.777165	0.94187
Cnnm4	135.723	0.172456	0.338126	0.510035	0.610027	0.876413
Cnnm3	324.427	-0.452854	0.229211	-1.97571	0.0481876	0.27048
Ankrd23	21945.2	0.646056	0.20623	3.1327	0.00173206	0.0273979
Ankrd39	247.636	-0.181112	0.267153	-0.677933	0.497814	0.823513
Sema4c	465.427	-0.184919	0.212708	-0.869356	0.384652	0.748401
Fam178b	3.80563	1.96383	1.71552	1.14474	0.252317	NA
Cox5b	14549.4	-0.107359	0.161351	-0.665374	0.505811	0.827373
Actr1b	2148.9	-0.0972115	0.165293	-0.588118	0.556453	0.852402
4933424G06Rik	1.34303	-0.772126	2.87414	-0.268646	0.788202	NA
Zap70	3.19496	0.0930738	1.74598	0.0533076	0.957487	NA
Tmem131	870.661	-0.451406	0.19144	-2.35796	0.0183759	0.147418
Cnga3	56.2905	-0.253759	0.451957	-0.561467	0.574479	0.862217
Inpp4a	623.372	0.19512	0.210428	0.92725	0.353797	0.723776
Coa5	4918.21	-0.133515	0.150836	-0.885164	0.376068	0.741761
Unc50	906.196	0.189376	0.178052	1.0636	0.287509	0.670695
Mgat4a	676.149	0.0324972	0.191604	0.169606	0.86532	0.964711
4930594C11Rik	1.75703	0.136471	2.3407	0.0583036	0.953507	NA
2010300C02Rik	39.9572	0.402188	0.549863	0.731433	0.464515	0.804098
Tsga10	109.707	0.410477	0.343535	1.19486	0.23214	0.61397
Lipt1	260.446	-0.00220306	0.245334	-0.00897983	0.992835	0.998084
Mitd1	113.86	0.0846958	0.33981	0.249245	0.803172	0.947601
Mrpl30	4845.23	-0.195873	0.19528	-1.00303	0.315844	0.696452
Lyg2	0	NA	NA	NA	NA	NA
Lyg1	0	NA	NA	NA	NA	NA
Txndc9	1711.4	-0.0321677	0.18268	-0.176087	0.860225	0.963461
Eif5b	4065.07	-0.236177	0.163828	-1.44161	0.149412	0.498834
Rev1	492.121	-0.271078	0.248171	-1.0923	0.274701	0.658369
Aff3	112.434	0.585914	0.391245	1.49756	0.134247	0.472575
Lonrf2	151.308	0.250507	0.313053	0.800207	0.423591	0.773531
Chst10	9.64408	0.563843	1.14304	0.493282	0.621813	0.881852
Nms	0	NA	NA	NA	NA	NA
Pdcl3	2149.24	-0.063105	0.186805	-0.337812	0.735505	0.927453
Mir6349	0	NA	NA	NA	NA	NA
Npas2	70.1569	-0.159724	0.410508	-0.389088	0.697211	0.914421
Rpl31	3178.07	-0.00211355	0.169786	-0.0124483	0.990068	0.997622
Tbc1d8	241.306	0.186644	0.254913	0.732187	0.464054	0.803465
Cnot11	640.794	0.214252	0.235581	0.90946	0.363107	0.731913
Snord89	1.18689	3.59558	3.29451	1.09138	0.275104	NA
Rnf149	239.624	0.0590448	0.283029	0.208617	0.834747	0.954735
Creg2	4.19725	-0.0963178	1.6639	-0.0578868	0.953839	NA
Rfx8	18.7038	2.2138	0.856854	2.58364	0.00977648	0.09544
Gm3646	84.6717	-0.324735	0.458593	-0.708113	0.478875	0.812129
1700066B17Rik	0.970073	1.2019	3.68623	0.32605	0.744386	NA
Map4k4	3325.06	-0.195986	0.152689	-1.28357	0.199293	0.570678
Gm16894	2.16704	1.60872	2.17969	0.738051	0.460484	NA
Il1r2	3.94623	-0.835143	1.62043	-0.515384	0.606285	NA
Il1r1	550.04	-0.256777	0.220301	-1.16557	0.243787	0.628831
Il1rl2	26.6652	0.0677355	0.701301	0.0965856	0.923055	0.984976
Il1rl1	50.8303	0.24056	0.508368	0.4732	0.63607	0.888373
Il18r1	26.6116	1.22454	0.666174	1.83817	0.0660378	0.327359
Il18rap	10.0104	-0.297674	1.04159	-0.285788	0.775041	0.941006
Slc9a4	15.1866	1.00747	0.886279	1.13674	0.255645	0.641202
Slc9a2	99.6458	1.28146	0.372696	3.43835	0.000585262	0.0116379
Mfsd9	30.3088	0.930252	0.612461	1.51887	0.128794	0.465768
Tmem182	3175.43	-0.289809	0.160588	-1.80468	0.0711254	0.342277
4930448I06Rik	0	NA	NA	NA	NA	NA
Pantr1	0	NA	NA	NA	NA	NA
Pou3f3	0.451695	-0.153298	4.98284	-0.0307651	0.975457	NA
2900092D14Rik	0.230886	-1.57151	4.98715	-0.315111	0.752677	NA
Pantr2	0	NA	NA	NA	NA	NA
Dalir	0.538532	-2.64077	4.56038	-0.579068	0.562543	NA
Mrps9	2167.54	0.207376	0.157954	1.31289	0.189221	0.559194
Gpr45	0.682582	-1.03142	4.20675	-0.245182	0.806316	NA
Tgfbrap1	710.048	-0.214153	0.193529	-1.10657	0.26848	0.652508
AI597479	1207.92	0.517171	0.170787	3.02816	0.00246047	0.0357907
Fhl2	52305.8	-1.80847	0.512346	-3.52978	0.000415911	0.00897124
Nck2	232.79	0.293196	0.263156	1.11415	0.265213	0.649822
1500015O10Rik	75.7535	1.09038	1.52404	0.715455	0.474328	0.810455
Uxs1	293.26	0.39723	0.249275	1.59354	0.111039	0.43143
Tpp2	1738.28	0.0735389	0.163077	0.450947	0.652028	0.894228
Mettl21c	0.776879	0.697877	3.61393	0.193107	0.846875	NA
Tex30	149.71	0.0484489	0.353616	0.13701	0.891023	0.973659
Kdelc1	492.932	0.0356446	0.211796	0.168297	0.86635	0.964711
Bivm	273.119	0.489166	0.24315	2.01178	0.0442428	0.256143
Ercc5	728.879	-0.0760085	0.190343	-0.399324	0.689654	0.909981
Mettl21e	4.52444	-0.85878	1.50926	-0.569008	0.569351	NA
Gulp1	176.075	0.0689333	0.301425	0.228691	0.819109	0.951076
4930521E06Rik	0.479311	-0.0686115	4.87361	-0.0140782	0.988768	NA
Col3a1	4694.39	0.775437	0.795757	0.974465	0.329826	0.705947
Col5a2	1228.1	0.0411342	0.265815	0.154747	0.877021	0.968021
Wdr75	585.202	0.0536733	0.195135	0.275057	0.783272	0.943657
Slc40a1	322.596	0.473791	0.273739	1.73082	0.0834845	0.374343
Stk-ps2	0	NA	NA	NA	NA	NA
Dnah7b	14.988	0.507542	0.885376	0.57325	0.566476	0.857215
Slc39a10	460.464	0.0679442	0.216563	0.313739	0.753719	0.934113
Mir6350	0	NA	NA	NA	NA	NA
Tmeff2	12.7194	1.26242	0.984922	1.28174	0.199932	0.571111
9330175M20Rik	2.06528	-0.368408	2.41061	-0.152827	0.878535	NA
Sdpr	5606.4	0.291655	0.152784	1.90893	0.0562705	0.296474
Nabp1	1617.43	0.142884	0.195006	0.732717	0.463731	0.803228
Myo1b	756.917	-0.0338295	0.208661	-0.162127	0.871206	0.9655
Stat4	7.40652	0.76373	1.20447	0.63408	0.526028	NA
Stat1	1098.84	0.402867	0.219986	1.83133	0.0670514	0.330745
Gls	2343.33	0.124297	0.164367	0.756218	0.449518	0.791648
Nab1	920.272	0.113132	0.180711	0.626036	0.531291	0.839253
Tmem194b	73.5816	-0.0721629	0.402583	-0.179249	0.857742	0.963432
Mfsd6	858.01	0.59361	0.184439	3.21846	0.0012888	0.021633
Inpp1	259.795	-0.00664501	0.257095	-0.0258465	0.97938	0.995727
Hibch	3193.71	0.337489	0.170549	1.97884	0.0478337	0.269901
1700019D03Rik	13.923	0.397673	0.870594	0.456784	0.647827	0.892435
Mstn	7.73493	0.232112	1.16446	0.19933	0.842005	NA
1700019A02Rik	0.528455	-0.356787	4.70136	-0.0758902	0.939506	NA
Pms1	157.805	-0.0547116	0.329204	-0.166193	0.868005	0.964917
Ormdl1	687.179	0.312107	0.238828	1.30683	0.191272	0.561405
Osgepl1	1995.17	0.468231	0.186299	2.51333	0.0119599	0.109501
Asnsd1	3372.04	-0.072691	0.175226	-0.414841	0.678258	0.904738
Dnah7a	1.15928	3.56466	3.3195	1.07385	0.282889	NA
Stk17b	454.532	-0.035942	0.227201	-0.158195	0.874303	0.96647
Hecw2	816.762	-0.454137	0.202513	-2.24251	0.0249287	0.1797
Mir7681	0	NA	NA	NA	NA	NA
Ccdc150	15.0826	-0.824262	0.860847	-0.957502	0.338314	0.71375
Gtf3c3	449.525	0.220977	0.21652	1.02059	0.307451	0.689727
Pgap1	268.068	0.933387	0.291504	3.20197	0.00136492	0.022666
Ankrd44	326.285	-0.27657	0.22911	-1.20715	0.227375	0.609257
Sf3b1	7587.25	-0.0762308	0.230205	-0.331143	0.740536	0.929536
Coq10b	1839.14	-0.0172607	0.184608	-0.0934993	0.925507	0.985076
Hspd1	7270.42	0.0963139	0.150227	0.641123	0.521443	0.834647
Hspe1	2452	-0.0811104	0.205895	-0.39394	0.693625	0.912789
Mob4	1274.67	0.216458	0.196341	1.10246	0.270262	0.653932
Rftn2	245.149	0.036452	0.269699	0.135158	0.892487	0.974386
Mars2	408.311	0.145725	0.226472	0.643459	0.519926	0.833824
Boll	0	NA	NA	NA	NA	NA
Plcl1	146.485	-0.112175	0.345806	-0.324387	0.745645	0.931481
9130227L01Rik	1.90108	0.554093	2.26881	0.244221	0.807059	NA
1700003I22Rik	0	NA	NA	NA	NA	NA
Hsfy2	0	NA	NA	NA	NA	NA
Satb2	8.95282	0.424205	1.0908	0.388892	0.697356	NA
9130024F11Rik	2.06467	-0.307249	2.20425	-0.13939	0.889142	NA
BC055402	0	NA	NA	NA	NA	NA
4930558J18Rik	0.479311	-0.0686115	4.87361	-0.0140782	0.988768	NA
1700066M21Rik	85.1654	0.0590913	0.384171	0.153815	0.877756	0.968573
Tyw5	140.039	-0.0072164	0.324955	-0.0222074	0.982283	0.996523
9430016H08Rik	699.56	-0.23335	0.194929	-1.1971	0.231267	0.613108
Spats2l	337.335	0.32936	0.239114	1.37742	0.168383	0.526984
Kctd18	198.978	0.572428	0.279713	2.04649	0.0407087	0.243227
Sgol2a	293.347	-0.514257	0.253317	-2.0301	0.0423468	0.249395
Aox1	1415.3	0.157458	0.281993	0.558375	0.576588	0.863371
Aox3	49.2555	0.357401	0.48924	0.730523	0.465071	0.804463
Aox4	0.479311	-0.0686115	4.87361	-0.0140782	0.988768	NA
Aox2	0.248424	1.31762	4.98735	0.264192	0.791632	NA
Bzw1	3142.49	0.101891	0.168904	0.603248	0.546343	0.847891
Clk1	4137.56	-0.268843	0.191602	-1.40314	0.160576	0.515205
Ppil3	380.072	0.0589197	0.233208	0.252648	0.80054	0.947559
Nif3l1	527.634	0.402919	0.229176	1.75813	0.0787262	0.363134
Orc2	503.835	0.0924837	0.208688	0.443167	0.657645	0.897253
Fam126b	455.13	-0.321893	0.225523	-1.42732	0.153489	0.5036
Ndufb3	6125.63	0.0117728	0.165005	0.0713483	0.943121	0.988235
Gm20257	14.0076	-0.488386	0.881112	-0.554284	0.579385	0.864704
Als2cr12	2.20473	0.881881	2.1153	0.416906	0.676747	NA
Cflar	1281.36	0.0556941	0.178292	0.312376	0.754755	0.934113
Casp8	188.187	0.350154	0.286437	1.22245	0.221538	0.602898
Trak2	7465.28	-0.281483	0.165222	-1.70366	0.0884441	0.384273
Stradb	2112.76	0.404656	0.172501	2.34582	0.0189855	0.150839
Als2cr11	0	NA	NA	NA	NA	NA
Tmem237	123.236	0.552107	0.332404	1.66095	0.0967228	0.403386
Mpp4	5.63658	-0.745143	1.3467	-0.55331	0.580051	NA
Als2	437.694	-0.129325	0.212376	-0.608943	0.542562	0.845931
Cdk15	0.749264	0.607944	4.06489	0.14956	0.881112	NA
Fzd7	247.646	0.350268	0.300459	1.16578	0.243705	0.628831
Gm973	0.948544	1.47455	3.32994	0.442816	0.657899	NA
Sumo1	1774.26	0.244681	0.197174	1.24094	0.214628	0.592852
Nop58	790.746	0.0495519	0.193132	0.256571	0.79751	0.946861
Snord70	0.727735	0.942692	4.10728	0.229518	0.818467	NA
Snord11	0	NA	NA	NA	NA	NA
Bmpr2	2576.98	-0.027682	0.156271	-0.177141	0.859398	0.963459
Fam117b	881.067	-0.557786	0.192745	-2.8939	0.00380487	0.0490464
Ica1l	7.43653	-2.07834	1.25994	-1.64956	0.0990336	NA
Wdr12	524.354	0.0137124	0.214597	0.0638986	0.949051	0.98834
Carf	129.213	-0.0838296	0.318892	-0.262877	0.792645	0.945768
Nbeal1	1260.82	-0.206775	0.17257	-1.19821	0.230835	0.612758
Cyp20a1	321.236	-0.101837	0.238307	-0.427335	0.669136	0.902415
Abi2	383.22	0.351808	0.252735	1.392	0.163921	0.521293
Raph1	2686.09	-1.35414	0.1983	-6.82875	8.56594e-12	1.64266e-09
Cd28	135.501	-1.3564	0.357824	-3.79068	0.000150238	0.00393855
Ctla4	20.6364	-0.500779	0.741093	-0.675731	0.499212	0.823513
Icos	5.37954	0.934439	1.38315	0.675587	0.499303	NA
9530026F06Rik	0.230886	-1.57151	4.98715	-0.315111	0.752677	NA
Pard3b	386.532	-0.0253533	0.229524	-0.110461	0.912044	0.979419
Nrp2	801.181	0.195963	0.22155	0.884507	0.376422	0.741761
4930487H11Rik	0.804495	0.757468	3.96498	0.191039	0.848495	NA
Ino80d	646.962	-0.217728	0.196848	-1.10607	0.268695	0.652658
Ino80dos	34.4533	-0.306702	0.600226	-0.510978	0.609367	0.875825
Ndufs1	26191.6	0.188125	0.143496	1.31101	0.189853	0.560312
Eef1b2	6488.01	-0.0997597	0.151351	-0.659127	0.509814	0.82961
Snora41	3.12082	-1.19113	1.91665	-0.621465	0.534294	NA
Gpr1	15.1101	-0.804609	0.875022	-0.919529	0.357819	0.72737
Zdbf2	20.239	0.858721	0.747209	1.14924	0.250458	0.635586
Adam23	58.246	0.0487689	0.498957	0.0977417	0.922137	0.984743
Dytn	0	NA	NA	NA	NA	NA
Mdh1b	0	NA	NA	NA	NA	NA
Fastkd2	1022.34	0.00278389	0.217566	0.0127956	0.989791	0.997558
4933402D24Rik	5.81025	-1.32077	1.36798	-0.965486	0.334302	NA
Gm13749	0.966082	3.29646	3.60679	0.913961	0.360738	NA
Mir1958	0.230886	-1.57151	4.98715	-0.315111	0.752677	NA
Klf7	128.331	-0.1615	0.333514	-0.484239	0.628216	0.885756
Mir6899	0	NA	NA	NA	NA	NA
Creb1	829.09	-0.061051	0.18608	-0.32809	0.742844	0.930482
Mettl21a	268.115	0.413446	0.248924	1.66093	0.0967278	0.403386
2810408I11Rik	2.45316	1.11071	2.04405	0.543387	0.586863	NA
Ccnyl1	462.18	-0.0850055	0.234384	-0.362677	0.716846	0.9215
Fzd5	127.169	-0.0806867	0.321435	-0.25102	0.801798	0.947559
Plekhm3	292.412	0.00612506	0.241839	0.025327	0.979794	0.995727
Akr1cl	3.46491	0.205133	1.6802	0.122088	0.902829	NA
Cryge	0	NA	NA	NA	NA	NA
Crygd	0	NA	NA	NA	NA	NA
Crygc	0	NA	NA	NA	NA	NA
Crygb	0.307646	-1.78112	4.97406	-0.35808	0.720283	NA
Cryga	0	NA	NA	NA	NA	NA
D630023F18Rik	1.8344	-0.0510483	2.51274	-0.0203158	0.983791	NA
Idh1	2037.66	0.0411389	0.163855	0.251069	0.801761	0.947559
Pikfyve	495.63	0.022684	0.205294	0.110495	0.912016	0.979419
Pth2r	0	NA	NA	NA	NA	NA
Crygf	0	NA	NA	NA	NA	NA
Map2	90.8573	0.145166	0.366946	0.395607	0.692395	0.911667
Unc80	4.63688	-0.285939	1.47048	-0.194453	0.845821	NA
Rpe	312.02	0.234762	0.24316	0.965464	0.334312	0.709818
Kansl1l	598.555	-0.235807	0.208644	-1.13018	0.258398	0.642943
Acadl	36552.6	-0.826887	0.178336	-4.63669	3.54031e-06	0.000164109
Myl1	1704.84	1.65872	0.81615	2.03237	0.0421164	0.248352
Lancl1	1133.27	0.287529	0.1875	1.53349	0.125155	0.458049
Cps1	3.70786	0.235419	1.7948	0.131167	0.895643	NA
Erbb4	83.4385	-0.483068	0.405676	-1.19077	0.233742	0.616458
Ikzf2	118.416	0.470865	0.339981	1.38497	0.16606	0.523952
Spag16	0	NA	NA	NA	NA	NA
Vwc2l	0	NA	NA	NA	NA	NA
Bard1	17.408	-0.497653	0.81949	-0.607271	0.543671	0.84659
Abca12	197.455	-2.394	0.347698	-6.88527	5.76776e-12	1.17019e-09
Atic	963.296	-0.296181	0.192948	-1.53503	0.124776	0.457024
Fn1	1417.96	0.0755795	0.282368	0.267663	0.788958	0.944171
Apol7d	0	NA	NA	NA	NA	NA
Gm8883	0	NA	NA	NA	NA	NA
4933417E11Rik	0	NA	NA	NA	NA	NA
Mreg	565.686	0.26955	0.230609	1.16886	0.242459	0.626581
Pecr	276.793	0.218809	0.259817	0.842167	0.399695	0.757764
Tmem169	1.49715	-1.04334	2.74221	-0.380475	0.703593	NA
Xrcc5	980.726	0.235845	0.192217	1.22697	0.219833	0.60036
March4	1.76711	-0.630239	2.30099	-0.273899	0.784162	NA
Smarcal1	1239.18	-0.210127	0.173959	-1.20791	0.227081	0.608869
Ankar	0	NA	NA	NA	NA	NA
Rpl37a	2693.73	-0.135113	0.173945	-0.776757	0.437302	0.782948
Igfbp2	7.22639	-1.33144	1.43568	-0.927395	0.353722	NA
Igfbp5	4758.6	0.761961	0.263786	2.88855	0.0038702	0.0493882
Tnp1	0	NA	NA	NA	NA	NA
1700027A15Rik	0	NA	NA	NA	NA	NA
Pinc	0.220809	1.23176	4.99319	0.246688	0.80515	NA
D530049I02Rik	0	NA	NA	NA	NA	NA
6030407O03Rik	4.25534	1.06736	1.58912	0.671669	0.501794	NA
Mir6351	0.230886	-1.57151	4.98715	-0.315111	0.752677	NA
Tns1	29282.8	-1.01409	0.184105	-5.50822	3.6247e-08	3.19133e-06
Rufy4	89.3519	1.27894	0.38281	3.34093	0.000834984	0.0154847
Cxcr2	10.1253	-1.09443	1.07681	-1.01636	0.309458	0.690984
Cxcr1	0	NA	NA	NA	NA	NA
Mir1928	0	NA	NA	NA	NA	NA
Arpc2	4793.95	-0.0815848	0.171153	-0.476677	0.633592	0.888373
Gpbar1	3.34647	1.20404	1.76063	0.683866	0.49406	NA
Aamp	3329.77	-0.0463951	0.157215	-0.295106	0.767913	0.939043
Pnkd	2149.39	-0.167353	0.170994	-0.978702	0.327727	0.705479
Tmbim1	2983.09	-0.859207	0.229807	-3.73882	0.000184889	0.00474041
Catip	16.8871	0.0245116	0.806401	0.0303963	0.975751	0.994216
Slc11a1	154.9	-0.400159	0.321329	-1.24533	0.213012	0.590135
Ctdsp1	3090.97	-0.260575	0.167002	-1.56031	0.118687	0.44568
Mir26b	1.06699	-1.8597	3.21838	-0.577839	0.563373	NA
Vil1	10.1901	0.0502367	1.0093	0.0497739	0.960303	0.991292
Usp37	347.2	-0.0438973	0.225312	-0.194829	0.845527	0.959101
Rqcd1	495.622	-0.394633	0.216585	-1.82207	0.0684438	0.334425
Plcd4	8.48419	0.262248	1.10952	0.236361	0.813153	NA
Zfp142	337.981	-0.496958	0.259441	-1.91549	0.0554297	0.29348
Bcs1l	627.415	0.477281	0.193926	2.46115	0.0138492	0.120019
Rnf25	394.492	-0.271639	0.224732	-1.20872	0.226769	0.608617
Stk36	22.6679	-0.508771	0.757396	-0.671737	0.501751	0.824705
Ttll4	246.35	-0.619617	0.263859	-2.34828	0.0188601	0.150354
Cyp27a1	992.442	-0.018517	0.207228	-0.0893557	0.928799	0.985282
Prkag3	110.775	1.43274	0.420999	3.40319	0.000666036	0.0128427
Wnt6	11.2751	-0.536785	0.989937	-0.542241	0.587652	0.867707
Wnt10a	0.307646	-1.78112	4.97406	-0.35808	0.720283	NA
Cdk5r2	0.220809	1.23176	4.99319	0.246688	0.80515	NA
Fev	1.65612	4.07665	2.90213	1.40471	0.160107	NA
Cryba2	0	NA	NA	NA	NA	NA
Mir375	0	NA	NA	NA	NA	NA
Ccdc108	0	NA	NA	NA	NA	NA
Ihh	4.75332	-0.118689	1.50372	-0.0789301	0.937088	NA
Nhej1	102.579	-0.0206949	0.357489	-0.0578897	0.953837	0.990095
Slc23a3	16.0126	0.971872	0.844788	1.15043	0.249965	0.635306
Cnppd1	782.103	-0.10898	0.188777	-0.577298	0.563738	0.855167
Fam134a	783.279	0.128748	0.183455	0.701797	0.482806	0.815723
Zfand2b	371.769	0.105854	0.2217	0.477464	0.633032	0.888135
Abcb6	584.509	-0.541251	0.24298	-2.22756	0.0259101	0.184265
Atg9a	2450.38	-0.370961	0.207099	-1.79122	0.0732576	0.346919
Ankzf1	395.054	-0.3901	0.234966	-1.66024	0.096866	0.403579
Glb1l	94.0655	0.00574049	0.44377	0.0129357	0.989679	0.997517
Stk16	916.84	0.221258	0.181963	1.21595	0.224004	0.604905
Tuba4a	28227.5	0.0232419	0.169929	0.136775	0.891209	0.973659
A630095N17Rik	2.51238	0.415788	1.96942	0.211122	0.832792	NA
Dnajb2	3171.96	0.0192151	0.159488	0.12048	0.904103	0.978291
Ptprn	373.834	-1.53902	0.228519	-6.73477	1.64193e-11	2.87316e-09
Resp18	0	NA	NA	NA	NA	NA
Dnpep	2340.13	-0.126988	0.157912	-0.804168	0.4213	0.772412
Des	83469.5	-0.143673	0.201013	-0.714746	0.474766	0.810455
Gm15179	5.0912	-1.10184	1.45744	-0.756008	0.449644	NA
Speg	3831.58	-0.311438	0.178592	-1.74385	0.0811855	0.368043
Gmppa	930.799	-0.0369006	0.19461	-0.189613	0.849612	0.959945
Asic4	1.16935	1.86316	3.06051	0.608774	0.542674	NA
Chpf	697.744	0.221014	0.188511	1.17242	0.241028	0.625074
Tmem198	16.9253	0.29991	0.823922	0.364003	0.715856	0.920914
Obsl1	1909.39	0.264482	0.161643	1.63621	0.101795	0.414492
Inha	154.322	0.529178	0.317346	1.66751	0.0954128	0.401206
Stk11ip	535.668	0.470106	0.214453	2.19212	0.0283709	0.195005
Slc4a3	7217.81	-0.418996	0.189642	-2.2094	0.0271465	0.190202
Gm17751	0.776879	0.697877	3.61393	0.193107	0.846875	NA
Mir6343	0	NA	NA	NA	NA	NA
Epha4	1225.8	0.327198	0.173551	1.88531	0.0593873	0.308024
Mir6352	0	NA	NA	NA	NA	NA
Pax3	1.46954	-1.10818	2.54062	-0.436185	0.662703	NA
Sgpp2	3.08574	-2.50092	2.0487	-1.22073	0.222186	NA
Farsb	2024.98	0.0818197	0.21796	0.375389	0.707371	0.917988
Mogat1	3.40085	-1.40938	1.77142	-0.795621	0.426252	NA
Acsl3	324.865	0.786989	0.244725	3.21581	0.00130077	0.0217297
Utp14b	23.3237	0.736776	0.762542	0.96621	0.333939	0.709716
Kcne4	120.969	-0.164694	0.356205	-0.462357	0.643825	0.891044
Scg2	0.451695	-0.153298	4.98284	-0.0307651	0.975457	NA
Ap1s3	126.832	0.242517	0.377078	0.64315	0.520127	0.83387
Wdfy1	698.321	-0.706419	0.262859	-2.68744	0.00720017	0.0783788
Mrpl44	1581.87	0.0865813	0.164234	0.527184	0.598066	0.871691
Serpine2	1206.11	0.496188	0.240625	2.06208	0.0392005	0.239219
Fam124b	8.02316	1.68945	1.27548	1.32456	0.185317	NA
Cul3	2769.32	-0.423477	0.17539	-2.41448	0.0157576	0.131933
1700016L21Rik	0	NA	NA	NA	NA	NA
Dock10	208.443	-0.431269	0.282112	-1.52872	0.126335	0.460203
Nyap2	0	NA	NA	NA	NA	NA
Mir6344	0	NA	NA	NA	NA	NA
Irs1	796.196	-0.823396	0.257921	-3.19244	0.00141078	0.0232197
Rhbdd1	513.154	-0.0933743	0.204855	-0.455807	0.648529	0.893227
Col4a4	241.199	0.0762615	0.303309	0.251432	0.80148	0.947559
Col4a3	141.62	0.15535	0.437134	0.355383	0.722302	0.922646
Mff	4829.59	0.168314	0.185398	0.907853	0.363956	0.732721
Tm4sf20	0.538532	-2.64077	4.56038	-0.579068	0.562543	NA
Agfg1	1124.14	0.0277305	0.181427	0.152847	0.878519	0.968911
Slc19a3	23.6069	0.624765	0.699592	0.893043	0.371834	0.73939
Ccl20	0	NA	NA	NA	NA	NA
Daw1	0.220809	1.23176	4.99319	0.246688	0.80515	NA
Sphkap	66.6619	2.53383	1.73634	1.45929	0.144484	0.490958
Pid1	346.022	-0.117959	0.248964	-0.473798	0.635644	0.888373
Mir6353	0	NA	NA	NA	NA	NA
Dner	1.42786	1.00284	2.79447	0.358867	0.719695	NA
Mir5126	0	NA	NA	NA	NA	NA
Trip12	4721.51	-0.0876069	0.161597	-0.542132	0.587727	0.867707
Fbxo36	66.8601	-0.819139	0.443507	-1.84696	0.0647529	0.323346
Slc16a14	7.8876	-0.911961	1.18953	-0.766654	0.443287	NA
A530032D15Rik	4.49283	-0.482498	1.48303	-0.325347	0.744919	NA
Gm7609	5.2671	0.464302	1.40227	0.331108	0.740563	NA
C130026I21Rik	2.05259	2.81891	2.55023	1.10536	0.269005	NA
Sp110	71.8593	0.292741	0.427677	0.684492	0.493665	0.82164
Sp140	81.69	0.00663486	0.395075	0.0167939	0.986601	0.996841
Sp100	439.543	0.050668	0.210506	0.240696	0.80979	0.948831
A630001G21Rik	30.4819	0.226207	0.627436	0.360526	0.718454	0.922347
Mir8096	0	NA	NA	NA	NA	NA
9930111H07Rik	0	NA	NA	NA	NA	NA
Cab39	5504.53	0.043535	0.161732	0.269179	0.787792	0.944171
Itm2c	2452.46	0.504467	0.190265	2.65139	0.00801618	0.0836676
4933407L21Rik	0.220809	1.23176	4.99319	0.246688	0.80515	NA
Gpr55	0.710197	-0.95483	4.14738	-0.230225	0.817917	NA
Spata3	0	NA	NA	NA	NA	NA
2810459M11Rik	0.759341	-1.21815	3.64655	-0.334054	0.738339	NA
Psmd1	4325.26	0.0564463	0.174129	0.324165	0.745813	0.931481
Htr2b	13.6274	0.0846759	0.874607	0.0968159	0.922873	0.984927
Armc9	103.916	-0.142096	0.380998	-0.372956	0.709181	0.918466
B3gnt7	12.0409	1.24378	0.97667	1.2735	0.202842	0.575165
Ncl	8738.21	-0.174415	0.154719	-1.12731	0.259613	0.644383
Snora75	1.25619	0.415843	2.69542	0.154277	0.877391	NA
Gm24148	0	NA	NA	NA	NA	NA
Snord82	0	NA	NA	NA	NA	NA
C130036L24Rik	22.4837	-0.31828	0.695107	-0.457886	0.647035	0.892051
Nmur1	0.804495	0.757468	3.96498	0.191039	0.848495	NA
1700019O17Rik	0	NA	NA	NA	NA	NA
Ptma	2361.78	0.33471	0.162121	2.06458	0.0389632	0.238394
Pde6d	920.176	-0.300926	0.19303	-1.55896	0.119006	0.446325
Cops7b	364.713	-0.00153819	0.23636	-0.00650781	0.994808	0.998687
Nppc	1.35247	3.7905	3.19121	1.1878	0.234914	NA
Dis3l2	465.963	0.146756	0.247218	0.593632	0.552758	0.85118
Alppl2	0	NA	NA	NA	NA	NA
Alpi	0	NA	NA	NA	NA	NA
Akp3	0	NA	NA	NA	NA	NA
Ecel1	0.469233	2.25822	4.81404	0.469092	0.639004	NA
Prss56	0	NA	NA	NA	NA	NA
Chrnd	0	NA	NA	NA	NA	NA
Chrng	0.745273	2.92032	4.53993	0.643253	0.52006	NA
Eif4e2	1263.33	-0.242488	0.169214	-1.43302	0.151851	0.501713
Efhd1	119.751	0.109082	0.509678	0.214022	0.83053	0.953807
Gigyf2	1415.74	-0.272778	0.203086	-1.34317	0.179217	0.543483
Kcnj13	2.25649	-1.11732	2.09389	-0.533612	0.59361	NA
3110079O15Rik	0.230886	-1.57151	4.98715	-0.315111	0.752677	NA
Ngef	14.0939	0.278285	0.964556	0.288511	0.772955	0.941006
Neu2	2.84478	-1.65627	2.00063	-0.827875	0.407741	NA
Inpp5d	324.481	-0.541538	0.23209	-2.3333	0.0196322	0.154053
Atg16l1	1587.99	0.164253	0.176941	0.928292	0.353256	0.723761
Scarna6	0.538532	-2.64077	4.56038	-0.579068	0.562543	NA
Sag	11.6737	-0.350949	0.942864	-0.372215	0.709733	0.918682
Dgkd	1244.45	-0.0793233	0.177047	-0.448036	0.654127	0.895388
Usp40	1043.02	0.0460815	0.195713	0.235455	0.813856	0.949747
Ugt1a10	0	NA	NA	NA	NA	NA
Ugt1a9	0.307646	-1.78112	4.97406	-0.35808	0.720283	NA
Ugt1a7c	23.2897	-0.187987	0.696025	-0.270086	0.787094	0.944171
Ugt1a6b	0.55607	-0.272562	4.61496	-0.0590606	0.952904	NA
Ugt1a6a	12.159	-0.291696	0.982402	-0.296921	0.766527	0.938601
Ugt1a5	0.220809	1.23176	4.99319	0.246688	0.80515	NA
Ugt1a2	0	NA	NA	NA	NA	NA
Dnajb3	7.68055	1.42412	1.19058	1.19616	0.231636	NA
Ugt1a1	0.220809	1.23176	4.99319	0.246688	0.80515	NA
Mroh2a	0.55607	-0.272562	4.61496	-0.0590606	0.952904	NA
Hjurp	39.8863	-0.256067	0.530486	-0.482703	0.629306	0.886354
6430706D22Rik	0	NA	NA	NA	NA	NA
A730008H23Rik	0	NA	NA	NA	NA	NA
Trpm8	0	NA	NA	NA	NA	NA
Spp2	1.10404	3.49868	3.88342	0.900926	0.367627	NA
Glrp1	13.6888	1.28345	0.913071	1.40564	0.15983	0.514241
Gm19589	2.09028	1.74775	2.37089	0.737167	0.461021	NA
Arl4c	334.735	0.548343	0.24123	2.27312	0.0230192	0.1705
Platr5	0.786956	-1.14923	3.60493	-0.318795	0.749882	NA
1700067G17Rik	0.307646	-1.78112	4.97406	-0.35808	0.720283	NA
Sh3bp4	598.885	-0.162794	0.204786	-0.79495	0.426643	0.77569
C030007H22Rik	0	NA	NA	NA	NA	NA
Agap1	1003.87	-0.132299	0.18097	-0.731055	0.464745	0.804179
4933400F21Rik	0.307646	-1.78112	4.97406	-0.35808	0.720283	NA
Gbx2	5.42805	2.48367	1.55056	1.60179	0.109202	NA
Asb18	151.204	-0.462054	0.377489	-1.22402	0.220945	0.601754
Iqca	0.307646	-1.78112	4.97406	-0.35808	0.720283	NA
Ackr3	2984.32	-0.559274	0.17765	-3.14819	0.00164287	0.0264048
Cops8	3012.64	-0.0396738	0.16857	-0.235355	0.813933	0.949758
Col6a3	721.548	0.290468	0.71674	0.405262	0.685285	0.908715
Mlph	37.1519	0.177097	0.569032	0.311225	0.755629	0.934268
Prlh	0	NA	NA	NA	NA	NA
Rab17	62.7497	0.489713	0.522514	0.937226	0.348642	0.721327
Lrrfip1	2166.74	-0.588877	0.200487	-2.93724	0.00331147	0.044361
Rbm44	0.461773	-2.44306	4.90788	-0.497784	0.618636	NA
Ramp1	332.214	0.254465	0.250372	1.01635	0.309463	0.690984
Ube2f	1055.83	-0.112957	0.179003	-0.631036	0.528017	0.837527
Scly	393.902	-0.270293	0.249672	-1.08259	0.278989	0.661736
Espnl	7.09951	0.0143025	1.2138	0.0117832	0.990599	NA
Klhl30	1291.75	0.546372	0.171877	3.17885	0.0014786	0.0241527
Fam132b	6.73526	-0.226552	1.26365	-0.179284	0.857715	NA
Ilkap	1226.56	-0.0450365	0.178021	-0.252984	0.800281	0.947559
1700020N18Rik	0.248424	1.31762	4.98735	0.264192	0.791632	NA
Hes6	625.696	0.589442	0.193734	3.04254	0.00234591	0.0345688
Per2	893.873	-1.15001	0.24578	-4.67901	2.88258e-06	0.000139631
Traf3ip1	219.086	-0.220993	0.272762	-0.810205	0.417823	0.770125
Asb1	853.922	0.0207494	0.184126	0.112691	0.910276	0.979398
Twist2	30.9801	-0.133573	0.612615	-0.218038	0.827399	0.952922
Hdac4	277.067	-0.947734	0.245464	-3.86099	0.00011293	0.00313435
Ndufa10	17706.8	0.0955756	0.163137	0.585862	0.557968	0.852915
Mir6900	0	NA	NA	NA	NA	NA
Olfr1416	0	NA	NA	NA	NA	NA
Olfr1415	0	NA	NA	NA	NA	NA
Olfr1414	0	NA	NA	NA	NA	NA
Olfr1413	0	NA	NA	NA	NA	NA
Olfr1412	0	NA	NA	NA	NA	NA
Olfr1411	0	NA	NA	NA	NA	NA
Olfr1410	0	NA	NA	NA	NA	NA
Olfr12	0	NA	NA	NA	NA	NA
Myeov2	1484.65	0.189034	0.18304	1.03275	0.301723	0.684664
Otos	0.479311	-0.0686115	4.87361	-0.0140782	0.988768	NA
Gpc1	9432.27	-0.528725	0.167822	-3.15052	0.00162981	0.0262249
Mir149	0	NA	NA	NA	NA	NA
Ankmy1	2.83409	-1.05754	1.89831	-0.557095	0.577463	NA
Dusp28	595.775	-0.116627	0.227719	-0.512152	0.608544	0.875467
Rnpepl1	1582.49	-0.337444	0.174478	-1.93402	0.0531101	0.286287
9430060I03Rik	6.35369	1.77953	1.50112	1.18546	0.235835	NA
Capn10	246.604	0.221133	0.249941	0.884741	0.376297	0.741761
Gpr35	25.1266	-0.334116	0.667676	-0.500417	0.616781	0.879354
Aqp12	0.230886	-1.57151	4.98715	-0.315111	0.752677	NA
Kif1a	58.409	0.0819476	0.547209	0.149756	0.880957	0.969849
Agxt	0.662427	2.76199	4.75374	0.581015	0.56123	NA
2310007B03Rik	0	NA	NA	NA	NA	NA
Sned1	157.28	-0.127102	0.299651	-0.424166	0.671445	0.903
Mir6901	0	NA	NA	NA	NA	NA
Mterf4	527.596	0.051532	0.204563	0.251912	0.801109	0.947559
Pask	14.073	0.052497	0.877334	0.059837	0.952285	0.98981
Ppp1r7	816.918	-0.0876088	0.194824	-0.449681	0.65294	0.894556
Mir6902	0	NA	NA	NA	NA	NA
Mir6345	0	NA	NA	NA	NA	NA
Ano7	1.3827	-0.0413341	2.80337	-0.0147444	0.988236	NA
Hdlbp	21730.1	-0.410126	0.143952	-2.84905	0.004385	0.0538943
Sept2	5080.33	0.328012	0.19215	1.70706	0.0878102	0.383207
Farp2	380.753	-0.409934	0.220402	-1.85994	0.0628945	0.317626
Stk25	2570.61	0.0885731	0.173185	0.511437	0.609045	0.875542
Bok	170.933	0.820411	0.306579	2.67602	0.0074503	0.0798758
Thap4	1114.6	0.362309	0.179849	2.01452	0.0439555	0.255323
Atg4b	938.23	-0.0980595	0.187243	-0.523702	0.600486	0.872194
Dtymk	423.505	0.184281	0.214936	0.857373	0.391239	0.751709
Ing5	547.025	0.071959	0.201372	0.357345	0.720834	0.922507
D2hgdh	1124.67	0.37638	0.19522	1.92798	0.053858	0.288652
Gal3st2	3.99745	1.24466	1.80045	0.691305	0.489374	NA
Gm9994	4.83355	0.772957	1.46179	0.528775	0.596962	NA
Gm6086	47.4365	0.287888	0.562131	0.512137	0.608555	0.875467
Neu4	0.469233	2.25822	4.81404	0.469092	0.639004	NA
Pdcd1	2.13196	0.168791	2.15787	0.078221	0.937652	NA
4930440C22Rik	0	NA	NA	NA	NA	NA
Fam174a	1404.08	-0.024855	0.199921	-0.124324	0.901059	0.977179
St8sia4	200.94	0.455579	0.28872	1.57792	0.114583	0.437953
4930598F16Rik	0	NA	NA	NA	NA	NA
1700063A18Rik	0	NA	NA	NA	NA	NA
4930533P14Rik	0	NA	NA	NA	NA	NA
Slco4c1	0	NA	NA	NA	NA	NA
Panct2	3.68834	-0.743739	1.64938	-0.450921	0.652047	NA
Slco6b1	0	NA	NA	NA	NA	NA
Slco6c1	0	NA	NA	NA	NA	NA
D1Ertd622e	114.571	-0.0855513	0.366313	-0.233547	0.815336	0.9501
Ppip5k2	4427.39	-1.37466	0.163792	-8.39268	4.75198e-17	3.16776e-14
Gin1	238.596	-0.514832	0.304793	-1.68912	0.0911963	0.390267
Pam	41948.6	0.739936	0.189985	3.8947	9.83184e-05	0.0028089
B230216N24Rik	3.05152	-0.209152	2.05531	-0.101762	0.918946	NA
1810006J02Rik	5.53096	0.438857	1.57741	0.278214	0.780848	NA
Slco6d1	0	NA	NA	NA	NA	NA
Cntnap5b	0	NA	NA	NA	NA	NA
Gm20268	0	NA	NA	NA	NA	NA
Cdh20	79.3788	-0.291045	0.461545	-0.630588	0.52831	0.837578
Rnf152	68.9648	0.208614	0.438329	0.47593	0.634124	0.888373
Pign	331.392	0.0601763	0.235939	0.25505	0.798685	0.947203
2310035C23Rik	664.018	0.389458	0.201038	1.93723	0.0527167	0.285045
Tnfrsf11a	83.0076	0.0178601	0.396543	0.0450397	0.964076	0.991448
Zcchc2	354.204	-0.525308	0.224918	-2.33555	0.0195147	0.153496
Gm20753	2.84764	0.083149	1.929	0.0431047	0.965618	NA
Phlpp1	668.64	-0.245744	0.189803	-1.29473	0.195412	0.566522
Bcl2	231.185	0.00432634	0.294249	0.014703	0.988269	0.997029
Mir3473f	0.248424	1.31762	4.98735	0.264192	0.791632	NA
Kdsr	275.429	-0.588793	0.251553	-2.34064	0.0192509	0.152106
Vps4b	1306.61	0.200482	0.19461	1.03018	0.302927	0.685681
Serpinb5	0	NA	NA	NA	NA	NA
Serpinb12	0	NA	NA	NA	NA	NA
Serpinb13	0.307646	-1.78112	4.97406	-0.35808	0.720283	NA
Serpinb3a	0	NA	NA	NA	NA	NA
Serpinb3d	0	NA	NA	NA	NA	NA
Serpinb3b	0	NA	NA	NA	NA	NA
Serpinb3c	0.248424	1.31762	4.98735	0.264192	0.791632	NA
Serpinb11	0	NA	NA	NA	NA	NA
Serpinb7	1.37262	0.930948	2.82556	0.329474	0.741798	NA
Serpinb2	1.80678	-0.0828209	2.8249	-0.0293182	0.976611	NA
Serpinb10	2.84417	-1.62944	1.91268	-0.851918	0.39426	NA
Serpinb8	87.7499	0.195452	0.385333	0.507229	0.611994	0.876905
D830032E09Rik	207.431	-1.52254	0.356143	-4.27507	1.91076e-05	0.000701102
Cdh7	0	NA	NA	NA	NA	NA
Cdh19	176.543	-0.178032	0.288111	-0.617926	0.536624	0.842665
Dsel	239.884	-0.190051	0.296046	-0.641964	0.520896	0.834137
Cntnap5a	0.461773	-2.44306	4.90788	-0.497784	0.618636	NA
Tsn	1839.55	0.0122457	0.178646	0.0685473	0.94535	0.988235
Nifk	720.022	0.0212126	0.190826	0.111162	0.911488	0.979419
Clasp1	6300.78	-1.03553	0.169718	-6.10145	1.05111e-09	1.37519e-07
2900060B14Rik	0.479311	-0.0686115	4.87361	-0.0140782	0.988768	NA
Tfcp2l1	109.438	1.7987	0.389452	4.61853	3.86476e-06	0.000177386
Gli2	57.2074	-0.13571	0.486109	-0.279177	0.780109	0.943193
Mir6346	0	NA	NA	NA	NA	NA
Inhbb	127.639	0.489504	0.353043	1.38653	0.165585	0.523379
Ralb	857.91	0.0469185	0.198444	0.236432	0.813098	0.949164
Tmem185b	421.808	-0.0231692	0.215306	-0.107611	0.914305	0.980638
3830432H09Rik	0.98015	-0.263054	3.25216	-0.0808858	0.935533	NA
Epb4.1l5	250.48	-0.00357519	0.256777	-0.0139233	0.988891	0.997154
Ptpn4	339.223	-0.254939	0.278053	-0.91687	0.359211	0.728254
Tmem177	624.07	0.702933	0.207065	3.39474	0.000686931	0.0131731
Cfap221	0.469233	2.25822	4.81404	0.469092	0.639004	NA
Sctr	1.91377	-2.88725	2.66583	-1.08306	0.278783	NA
Tmem37	140.895	-0.183108	0.350289	-0.522733	0.60116	0.87263
Dbi	4508.92	-0.352064	0.16204	-2.1727	0.0298031	0.200502
3110009E18Rik	38.3649	0.669935	0.555357	1.20631	0.227696	0.609301
Steap3	654.65	0.0114336	0.197068	0.0580185	0.953734	0.990095
C1ql2	0.759341	-1.21815	3.64655	-0.334054	0.738339	NA
Marco	2.87325	1.58693	2.12002	0.748542	0.454133	NA
En1	0	NA	NA	NA	NA	NA
Celrr	0.538532	-2.64077	4.56038	-0.579068	0.562543	NA
Insig2	2146.67	0.157503	0.176849	0.890611	0.373138	0.740195
Ccdc93	658.78	-0.0391668	0.202526	-0.193391	0.846653	0.959197
Htr5b	0.248424	1.31762	4.98735	0.264192	0.791632	NA
Ddx18	294.912	0.126783	0.237376	0.534104	0.59327	0.869652
Dpp10	1.59605	-1.39044	2.98846	-0.465268	0.641739	NA
Actr3	1889.97	0.176664	0.216264	0.816888	0.413992	0.767546
Slc35f5	3466.19	-0.420573	0.157159	-2.67611	0.00744832	0.0798758
Gpr39	13.815	-0.545151	0.936883	-0.581877	0.56065	0.854321
Lypd1	1.18689	3.59558	3.29451	1.09138	0.275104	NA
Nckap5	170.065	-0.810997	0.333206	-2.43392	0.0149361	0.126876
Mgat5	116.404	-0.00667965	0.360986	-0.0185039	0.985237	0.996841
Tmem163	226.263	4.64982	1.69998	2.73523	0.00623376	0.0702935
Acmsd	1.84447	-0.768691	2.52958	-0.30388	0.761219	NA
2900009J06Rik	10.013	-0.717558	1.03286	-0.694726	0.487227	0.818908
Ccnt2	792.63	-0.32685	0.205477	-1.59069	0.11168	0.432596
Map3k19	1.52876	-2.50167	2.80545	-0.89172	0.372543	NA
Rab3gap1	1805.25	-0.257251	0.188717	-1.36316	0.172832	0.534572
Zranb3	180.786	0.321653	0.280708	1.14586	0.251852	0.637687
R3hdm1	1226.79	-0.331974	0.194216	-1.7093	0.0873948	0.382265
Mir128-1	0	NA	NA	NA	NA	NA
Ubxn4	2299.82	0.227098	0.192678	1.17864	0.238542	0.62278
Lct	0.948544	1.47455	3.32994	0.442816	0.657899	NA
Mcm6	281.675	0.327988	0.261655	1.25351	0.21002	0.586958
Dars	2623.64	0.0723441	0.162333	0.445652	0.655849	0.896155
Cxcr4	105.181	-0.248534	0.411516	-0.603947	0.545879	0.847714
Thsd7b	4.67805	0.394546	1.56932	0.251411	0.801496	NA
Cd55b	0	NA	NA	NA	NA	NA
Cd55	271.371	0.759756	0.289633	2.62317	0.00871166	0.0883729
Zp3r	0.615291	-2.81927	4.87993	-0.577728	0.563448	NA
C4bp	1.10404	3.49868	3.88342	0.900926	0.367627	NA
C4bp-ps1	11.6225	-1.08705	0.979458	-1.10985	0.267062	0.651098
Pfkfb2	4563.37	-0.947107	0.198943	-4.7607	1.92927e-06	9.92938e-05
Yod1	95.2559	-0.0899646	0.37581	-0.239389	0.810804	0.948831
AA986860	36.2162	-1.55497	0.631649	-2.46176	0.0138258	0.119918
Fcamr	15.4247	3.51899	1.11883	3.14524	0.0016595	0.0265804
Pigr	7.87226	1.11664	1.29644	0.861313	0.389066	NA
Fcmr	3.10353	1.29035	2.08291	0.619495	0.53559	NA
Il24	0	NA	NA	NA	NA	NA
Il20	0	NA	NA	NA	NA	NA
Il19	0.528455	-0.356787	4.70136	-0.0758902	0.939506	NA
Il10	1.15182	0.533933	3.01948	0.176829	0.859642	NA
Mapkapk2	10869.4	-0.413059	0.155689	-2.65309	0.00797579	0.0833232
Dyrk3	6.82694	0.563039	1.26602	0.444731	0.656514	NA
Eif2d	977.26	-0.0868342	0.185746	-0.467489	0.64015	0.889987
Rassf5	79.3506	0.111388	0.418265	0.266309	0.790002	0.944517
Ikbke	48.3666	-0.356752	0.579767	-0.615337	0.538332	0.843532
Srgap2	665.085	-0.289106	0.196841	-1.46872	0.141908	0.486069
Fam72a	29.4478	-0.604342	0.610251	-0.990316	0.32202	0.70207
Avpr1b	0	NA	NA	NA	NA	NA
Ctse	1.65874	0.428362	2.61891	0.163565	0.870074	NA
Rab7b	240.597	0.0150191	0.260236	0.0577136	0.953977	0.990095
Slc26a9	5.33177	1.53668	1.4384	1.06833	0.285373	NA
Pm20d1	259.527	-0.247723	0.31486	-0.786772	0.431415	0.779659
Slc41a1	3211.08	-0.31847	0.196118	-1.62387	0.104403	0.419977
Rab29	259.104	0.296365	0.252752	1.17255	0.240976	0.625055
Nucks1	1915.03	0.212242	0.168428	1.26014	0.20762	0.58294
Slc45a3	335.889	-0.135574	0.288893	-0.469288	0.638864	0.889728
Elk4	330.74	-0.0184165	0.237077	-0.0776814	0.938081	0.986938
Mfsd4	184.03	0.061642	0.295283	0.208755	0.834639	0.954735
Cdk18	558.105	-0.672906	0.240122	-2.80235	0.00507322	0.0604941
Lemd1	0	NA	NA	NA	NA	NA
Mir135b	0	NA	NA	NA	NA	NA
Klhdc8a	600.033	0.247148	0.2766	0.89352	0.371579	0.739198
Nuak2	127.695	-0.312076	0.322606	-0.96736	0.333364	0.709127
Tmcc2	956.302	0.297043	0.222667	1.33402	0.182196	0.548271
Dstyk	934.834	0.35132	0.180145	1.9502	0.051152	0.280702
Rbbp5	601.429	0.00668302	0.201677	0.0331372	0.973565	0.993268
Tmem81	40.5945	-0.171048	0.532657	-0.321122	0.748118	0.932161
Cntn2	198.865	-1.66194	0.327122	-5.08049	3.76471e-07	2.49774e-05
Nfasc	7.64011	0.901754	1.31278	0.686905	0.492143	NA
Gm10538	0	NA	NA	NA	NA	NA
Lrrn2	114.168	0.88449	0.341345	2.59119	0.00956454	0.0938948
Mdm4	1179.72	-0.412384	0.212832	-1.9376	0.0526715	0.284917
Pik3c2b	630.213	0.0030403	0.196051	0.0155077	0.987627	0.996841
Ppp1r15b	905.295	-0.145787	0.181713	-0.802295	0.422382	0.773045
Plekha6	1899.19	-0.564785	0.16096	-3.50886	0.000450031	0.00948793
Gm19461	383.464	-0.979837	0.330526	-2.96448	0.00303193	0.0416936
Golt1a	0	NA	NA	NA	NA	NA
Kiss1	0.248424	1.31762	4.98735	0.264192	0.791632	NA
Ren2	0	NA	NA	NA	NA	NA
Ren1	0	NA	NA	NA	NA	NA
Etnk2	16.8965	0.685473	0.807407	0.84898	0.395892	0.755513
Sox13	422.739	-0.235291	0.224258	-1.0492	0.294086	0.677681
Snrpe	810.868	0.0494293	0.211636	0.233559	0.815328	0.9501
Zc3h11a	2577.2	0.0232582	0.208188	0.111717	0.911048	0.979419
Zbed6	685.731	-0.299057	0.203522	-1.46941	0.141721	0.485907
Lax1	6.49743	-1.63238	1.36535	-1.19558	0.231862	NA
Atp2b4	834.514	-0.113879	0.191639	-0.594234	0.552355	0.851026
Mir6903	0	NA	NA	NA	NA	NA
Optc	24.1133	-1.2213	1.0478	-1.16558	0.243785	0.628831
Prelp	1780.06	-0.300139	0.245133	-1.22439	0.220804	0.601485
Fmod	249.736	1.08467	1.09569	0.989945	0.322201	0.70207
Btg2	2299.27	1.17541	0.650088	1.80808	0.0705945	0.340307
Chit1	0.496849	2.33381	4.88684	0.477571	0.632956	NA
Chil1	10.5103	-1.17672	1.04217	-1.1291	0.258855	0.643642
Mybph	3.61591	5.20109	2.27921	2.28197	0.0224909	NA
Adora1	747.107	-0.767781	0.261566	-2.93532	0.00333205	0.0445514
Myog	0.248424	1.31762	4.98735	0.264192	0.791632	NA
Ppfia4	72.4037	0.115209	0.417861	0.275711	0.78277	0.943657
Tmem183a	708.341	-0.0824429	0.195185	-0.422384	0.672745	0.903093
4933406M09Rik	0	NA	NA	NA	NA	NA
Cyb5r1	666.941	-0.343167	0.214416	-1.60048	0.109493	0.428992
Adipor1	6350.17	-0.0691317	0.162841	-0.424535	0.671176	0.903
Klhl12	924.603	0.2933	0.180821	1.62204	0.104794	0.420469
Rabif	465.418	0.0737223	0.212292	0.347268	0.72839	0.924205
Mgat4e	0	NA	NA	NA	NA	NA
Kdm5b	369.992	-0.0563208	0.221095	-0.254736	0.798927	0.947273
Syt2	0.220809	1.23176	4.99319	0.246688	0.80515	NA
Ppp1r12b	1556.94	-0.782364	0.246364	-3.17564	0.00149505	0.0243364
Ube2t	98.0921	0.579868	0.388807	1.4914	0.135856	0.474867
Lgr6	698.117	0.191268	0.717695	0.266503	0.789852	0.944489
Ptprv	11.0584	-0.212972	0.972619	-0.218968	0.826675	0.952641
Ptpn7	45.1696	0.810372	0.51424	1.57586	0.115058	0.439001
Arl8a	644.256	-0.0373047	0.200991	-0.185604	0.852756	0.961479
Gpr37l1	26.5366	0.472186	0.649787	0.726678	0.467423	0.805963
Elf3	0.461773	-2.44306	4.90788	-0.497784	0.618636	NA
Rnpep	471.316	0.328632	0.213389	1.54006	0.123545	0.454298
Timm17a	3566.83	-0.320328	0.155535	-2.05952	0.0394442	0.239766
Lmod1	242.605	-0.62452	0.998167	-0.625667	0.531533	0.839253
Shisa4	160.928	0.334504	0.414291	0.807412	0.419429	0.771047
Ipo9	1160.83	-0.3401	0.176038	-1.93197	0.0533635	0.286896
Nav1	850.126	-0.254336	0.191724	-1.32657	0.18465	0.552202
Mir1231	0	NA	NA	NA	NA	NA
Csrp1	2157.76	-0.296081	0.562837	-0.52605	0.598853	0.871691
Phlda3	389.055	0.457162	0.279198	1.63741	0.101544	0.414073
Tnni1	51.6548	1.69792	0.568031	2.98913	0.00279776	0.0394601
Lad1	352.52	1.57603	0.294662	5.3486	8.86358e-08	7.09036e-06
Tnnt2	357312	-0.411063	0.147057	-2.79526	0.00518579	0.0614178
Pkp1	2.32378	-0.594401	2.28466	-0.260171	0.794732	NA
Igfn1	1.2185	1.68168	3.05561	0.550358	0.582074	NA
Tmem9	523.253	0.5141	0.205412	2.50277	0.0123225	0.111797
Ascl5	0	NA	NA	NA	NA	NA
Cacna1s	365.758	-1.17881	0.335461	-3.514	0.000441419	0.00939122
Gm15850	0	NA	NA	NA	NA	NA
Kif21b	48.5326	-0.372121	0.488348	-0.762001	0.44606	0.788732
5730559C18Rik	0	NA	NA	NA	NA	NA
Gpr25	1.07706	-3.64088	3.42886	-1.06183	0.288312	NA
Camsap2	1010.79	-0.123245	0.176993	-0.696327	0.486224	0.818009
9230116N13Rik	16.919	-0.595481	0.81428	-0.731297	0.464598	0.804142
Ddx59	352.846	-0.558919	0.242077	-2.30885	0.020952	0.160628
Kif14	7.29618	0.722329	1.22879	0.587836	0.556642	NA
Zfp281	513.026	-0.237921	0.205555	-1.15746	0.247085	0.632072
Gm19705	3.03274	1.54887	1.91094	0.81053	0.417636	NA
Platr22	0.690042	2.81726	4.10016	0.68711	0.492013	NA
Nr5a2	7.12911	0.332238	1.19254	0.278597	0.780554	NA
Mir181a-1	0	NA	NA	NA	NA	NA
Mir181b-1	0	NA	NA	NA	NA	NA
Ptprc	210.37	-0.232304	0.28714	-0.809026	0.4185	0.770562
Atp6v1g3	0.230886	-1.57151	4.98715	-0.315111	0.752677	NA
Nek7	2824.93	-0.262936	0.15808	-1.66331	0.0962512	0.402696
Gm5833	0	NA	NA	NA	NA	NA
Lhx9	1.47962	-2.37263	2.87554	-0.825108	0.40931	NA
2310009B15Rik	82.1296	-0.531726	0.40937	-1.29889	0.193982	0.564396
Dennd1b	640.076	-0.188344	0.198496	-0.948859	0.342692	0.717093
4930596I21Rik	0.220809	1.23176	4.99319	0.246688	0.80515	NA
Crb1	11.1355	-4.53696	1.41082	-3.21583	0.00130066	0.0217297
4933436E23Rik	0	NA	NA	NA	NA	NA
Zbtb41	787.688	0.153051	0.185377	0.825618	0.409021	0.764923
Aspm	18.9231	1.36243	0.874242	1.55841	0.119136	0.446466
F13b	0.441618	2.17928	4.89825	0.44491	0.656385	NA
Cfhr1	1.15928	3.56466	3.3195	1.07385	0.282889	NA
Gm4788	0.672504	0.794727	4.22487	0.188107	0.850793	NA
Cfhr2	2.72509	2.21908	2.20278	1.0074	0.313743	NA
Cfh	6788.85	-0.0305508	0.19524	-0.156478	0.875656	0.967201
Kcnt2	136.481	-0.015667	0.316251	-0.0495398	0.960489	0.991292
4930590L20Rik	0	NA	NA	NA	NA	NA
Cdc73	574.867	-0.335374	0.202836	-1.65342	0.0982445	0.4063
B3galt2	87.6464	-0.987354	0.502707	-1.96407	0.0495216	0.275406
Glrx2	794.831	0.145079	0.220789	0.657091	0.511122	0.830262
Trove2	931.099	0.341938	0.203761	1.67813	0.0933212	0.394922
Uchl5	626.365	-0.828198	0.203366	-4.07244	4.65227e-05	0.0015324
Rgs2	1688.01	-0.616671	0.273494	-2.25479	0.0241467	0.175629
Rgs13	0	NA	NA	NA	NA	NA
Rgs1	6.10843	-1.17359	1.3027	-0.900891	0.367646	NA
Rgs21	0	NA	NA	NA	NA	NA
Rgs18	25.1626	0.466656	0.688166	0.678115	0.497699	0.823513
Brinp3	0.759341	-1.21815	3.64655	-0.334054	0.738339	NA
Pla2g4a	178.267	0.756607	0.307438	2.46101	0.0138546	0.120019
Mir7652	0	NA	NA	NA	NA	NA
Ptgs2os	2.67796	0.58529	1.91857	0.305066	0.760316	NA
Ptgs2	90.6635	1.15603	0.552484	2.09243	0.0364003	0.228096
Ptgs2os2	0.441618	2.17928	4.89825	0.44491	0.656385	NA
Pdc	0	NA	NA	NA	NA	NA
2310030A07Rik	0	NA	NA	NA	NA	NA
BC003331	1361.26	0.2832	0.170105	1.66486	0.0959416	0.402061
Tpr	3867.72	-0.105799	0.152698	-0.692863	0.488395	0.819294
Prg4	415.504	-0.89535	0.278292	-3.2173	0.00129402	0.0216818
Hmcn1	1031.49	-0.461509	0.178331	-2.58794	0.00965529	0.0945205
C730036E19Rik	38.472	2.08431	0.614419	3.39232	0.000693023	0.0132355
Ivns1abp	49066.2	-1.45961	0.18595	-7.84947	4.17786e-15	1.82768e-12
Swt1	306.492	-0.288028	0.236103	-1.21993	0.222492	0.603165
Trmt1l	609.655	0.06315	0.195968	0.322247	0.747266	0.931929
Mir7682	0.682582	-1.03142	4.20675	-0.245182	0.806316	NA
Rnf2	658.307	-0.120384	0.220961	-0.544819	0.585878	0.867341
Fam129a	500.194	-0.175319	0.296064	-0.592164	0.553741	0.851953
Edem3	1169.96	0.123017	0.183683	0.669723	0.503035	0.825748
1700025G04Rik	1691.84	-0.780868	0.240807	-3.24271	0.00118399	0.020362
Tsen15	318.224	0.0523848	0.288931	0.181305	0.856128	0.962646
Colgalt2	290.303	0.0325264	0.241841	0.134495	0.893011	0.974513
Rgl1	675.391	-0.0427968	0.20618	-0.20757	0.835565	0.954894
Apobec4	0	NA	NA	NA	NA	NA
Arpc5	1093.16	0.134137	0.186568	0.71897	0.472159	0.80883
Ncf2	124.718	-0.315528	0.354821	-0.889258	0.373864	0.740796
Smg7	1734.93	-0.310452	0.18097	-1.71549	0.0862563	0.380674
Nmnat2	11.3629	1.20143	1.05778	1.1358	0.25604	0.641372
Lamc2	375.377	-0.100803	0.237209	-0.424954	0.67087	0.903
Lamc1	4965.13	-0.181807	0.157531	-1.1541	0.248458	0.633803
E330020D12Rik	7.1918	0.745566	1.2098	0.616274	0.537714	NA
Shcbp1l	0.248424	1.31762	4.98735	0.264192	0.791632	NA
Dhx9	2501.93	0.219859	0.176061	1.24877	0.211751	0.588615
Npl	43.8838	0.843724	0.560811	1.50447	0.13246	0.469802
Rgs8	0.970073	1.2019	3.68623	0.32605	0.744386	NA
C230024C17Rik	10.0717	0.36395	1.02963	0.353475	0.723732	0.922855
Rgs16	31.6234	0.173158	0.629862	0.274914	0.783383	0.943657
Rnasel	185.157	0.106517	0.302397	0.352243	0.724656	0.923131
Rgsl1	2.20735	-1.00828	2.36769	-0.42585	0.670217	NA
Teddm2	3.05091	-0.171315	1.79578	-0.0953984	0.923998	NA
Teddm1b	0.538532	-2.64077	4.56038	-0.579068	0.562543	NA
Teddm1a	0.230886	-1.57151	4.98715	-0.315111	0.752677	NA
Mir8114	0	NA	NA	NA	NA	NA
Glul	14074.3	-0.953661	0.231752	-4.11501	3.87158e-05	0.00130284
Zfp648	0.220809	1.23176	4.99319	0.246688	0.80515	NA
4930452N14Rik	0	NA	NA	NA	NA	NA
4930532M18Rik	0	NA	NA	NA	NA	NA
Cacna1e	11.4164	-0.323451	1.05091	-0.307781	0.758249	0.935116
Ier5	1548.57	0.412605	0.57132	0.722195	0.470175	0.807225
Mr1	668.803	0.0884281	0.239292	0.369541	0.711725	0.919073
Stx6	520.621	0.159811	0.210716	0.758416	0.448202	0.790125
Xpr1	1322.73	-0.0987057	0.16798	-0.587603	0.556799	0.852524
Gm5532	2295.71	-0.721971	0.16081	-4.48957	7.13659e-06	0.000304589
Acbd6	769.252	-0.0501724	0.197795	-0.253658	0.79976	0.947559
Lhx4	0.230886	-1.57151	4.98715	-0.315111	0.752677	NA
Qsox1	1547.53	-0.629913	0.169871	-3.70818	0.000208754	0.00523717
Cep350	1113.86	-0.455353	0.183946	-2.47548	0.0133058	0.117086
Tor1aip1	2505.25	-0.378552	0.157171	-2.40853	0.0160169	0.133544
Tor1aip2	2596.26	0.0464838	0.16182	0.287256	0.773916	0.941006
Fam163a	1.23865	-0.723326	2.70292	-0.26761	0.789	NA
Tdrd5	0.451695	-0.153298	4.98284	-0.0307651	0.975457	NA
Nphs2	1.41032	0.00480751	2.7872	0.00172485	0.998624	NA
Soat1	128.799	-0.342559	0.333888	-1.02597	0.304906	0.687962
Abl2	746.064	-0.101166	0.192585	-0.525304	0.599372	0.871691
Tor3a	465.533	0.0389581	0.212784	0.183088	0.854729	0.962309
Fam20b	2507.34	-0.121747	0.165703	-0.734729	0.462504	0.802404
Ralgps2	313.287	1.03442	0.263008	3.93303	8.38805e-05	0.00248254
Angptl1	89.4132	0.210673	0.373282	0.564381	0.572495	0.861208
Tex35	0.769418	-3.16284	3.932	-0.804386	0.421174	NA
Rasal2	1254.26	-0.604166	0.18084	-3.34088	0.000835126	0.0154847
2810025M15Rik	926.165	-0.0914232	0.192039	-0.476065	0.634028	0.888373
BC026585	303.984	0.479234	0.298208	1.60705	0.108044	0.425699
Sec16b	156.93	-0.472616	0.336023	-1.4065	0.159576	0.513927
Brinp2	4.80992	0.396636	1.47693	0.268554	0.788273	NA
Astn1	34.5716	0.312347	0.595978	0.524092	0.600214	0.872186
Mir488	0	NA	NA	NA	NA	NA
Pappa2	9.19126	1.36898	1.11772	1.22479	0.220654	NA
Rfwd2	1154.74	0.0408592	0.193992	0.210624	0.833181	0.954529
Scarna3a	0.220809	1.23176	4.99319	0.246688	0.80515	NA
Mir1843b	0	NA	NA	NA	NA	NA
Tnr	2.80249	-0.443943	1.85736	-0.239018	0.811091	NA
4930523C07Rik	550.269	-0.0178865	0.242642	-0.0737156	0.941237	0.98821
4930562F07Rik	0.941083	-1.54066	3.72562	-0.413531	0.679218	NA
Tnn	4.19664	-0.062221	1.57483	-0.0395096	0.968484	NA
Mrps14	1869.19	0.219916	0.206526	1.06483	0.286951	0.670492
Cacybp	1700.27	0.246678	0.194464	1.2685	0.204619	0.577691
Rabgap1l	1693.29	0.128778	0.193626	0.66509	0.505993	0.827373
Mir1927	0	NA	NA	NA	NA	NA
Gpr52	3.82925	2.76806	1.95002	1.4195	0.155753	NA
Rc3h1	1232.45	-0.496951	0.187047	-2.65682	0.00788806	0.0829441
Serpinc1	9.86091	1.90537	1.32497	1.43805	0.150421	0.500175
Zbtb37	83.4762	-0.0774415	0.390176	-0.198479	0.842671	0.957823
Gas5	1707.88	0.525289	0.206933	2.53845	0.0111345	0.103915
Snord47	9.19701	-0.267472	1.08797	-0.245844	0.805803	NA
Dars2	747.164	0.486168	0.190246	2.55547	0.0106043	0.100502
Cenpl	32.2378	0.0419985	0.593277	0.0707908	0.943564	0.988235
Klhl20	412.186	0.0779613	0.217424	0.358568	0.719918	0.922507
Ankrd45	193.829	1.06261	0.328478	3.23495	0.00121664	0.0207587
4930469G21Rik	0.220809	1.23176	4.99319	0.246688	0.80515	NA
Prdx6	6783.33	0.0857236	0.167087	0.513048	0.607918	0.875263
Tnfsf4	0	NA	NA	NA	NA	NA
Tnfsf18	1.55637	-2.44957	2.79055	-0.877808	0.380048	NA
Fasl	0.682582	-1.03142	4.20675	-0.245182	0.806316	NA
Suco	698.601	0.300028	0.199563	1.50342	0.13273	0.470368
4930558K02Rik	0.307646	-1.78112	4.97406	-0.35808	0.720283	NA
Pigc	348.006	0.0668098	0.225038	0.296882	0.766557	0.938601
Dnm3	95.4835	-0.710364	0.361741	-1.96374	0.0495605	0.275426
2810442N19Rik	0.863716	-1.31481	3.87304	-0.339479	0.734249	NA
Dnm3os	119.301	-0.0814982	0.388953	-0.209532	0.834033	0.954735
Mir199a-2	0	NA	NA	NA	NA	NA
Mir214	0	NA	NA	NA	NA	NA
Mettl13	211.384	-0.0672321	0.266274	-0.252492	0.800661	0.947559
Vamp4	382.817	0.247777	0.222091	1.11566	0.264568	0.649056
Myoc	176.959	-1.31577	0.394606	-3.33438	0.000854891	0.0157262
7420461P10Rik	0.786956	-1.14923	3.60493	-0.318795	0.749882	NA
Prrc2c	1877.34	-0.314422	0.170548	-1.8436	0.0652418	0.32472
Fmo4	11.4494	-0.816925	0.975347	-0.837574	0.40227	0.75981
Fmo1	1474.99	-0.663778	0.165834	-4.00267	6.26322e-05	0.00194656
Fmo2	3168.35	-1.27235	0.17601	-7.22885	4.87112e-13	1.1757e-10
Fmo6	3.44999	-1.47588	1.76101	-0.838088	0.401981	NA
Fmo3	111.846	-2.79248	2.55782	-1.09174	0.274946	0.658433
Mroh9	0	NA	NA	NA	NA	NA
Prrx1	1054.85	-0.327695	0.187585	-1.74692	0.0806517	0.367168
Gorab	129.888	0.0706426	0.318499	0.221798	0.824471	0.952584
Mettl11b	15.0081	-0.919513	0.900869	-1.0207	0.307399	0.689727
Kifap3	869.615	0.0562205	0.187405	0.299995	0.764181	0.937636
Scyl3	272.982	-0.0107811	0.247664	-0.0435312	0.965278	0.991461
BC055324	26.7892	0.535622	0.670255	0.799131	0.424215	0.774059
Mettl18	118.222	0.178262	0.367647	0.484872	0.627767	0.885704
Sele	21.2225	0.43332	0.735998	0.588752	0.556028	0.852402
Sell	10.6331	-0.186771	1.052	-0.177539	0.859085	0.963432
Selp	33.4353	-1.20996	0.637781	-1.89714	0.0578096	0.301744
Gm16548	0.461773	-2.44306	4.90788	-0.497784	0.618636	NA
F5	10.0919	1.74317	1.09995	1.58478	0.113017	0.43473
Slc19a2	381.776	-0.381484	0.222401	-1.7153	0.0862905	0.380674
Ccdc181	409.475	0.734755	0.23241	3.16146	0.0015698	0.0254348
Blzf1	838.921	0.00250893	0.188141	0.0133354	0.98936	0.997411
Nme7	127.933	0.311283	0.335831	0.926904	0.353976	0.724035
Atp1b1	9361.52	0.0930905	0.194038	0.479754	0.631402	0.887519
Dpt	3336.55	0.805977	0.23589	3.41675	0.000633734	0.0124253
Gm20743	1.22857	0.37041	2.71152	0.136606	0.891342	NA
Xcl1	1.86339	1.31709	2.60508	0.505584	0.613148	NA
4930568G15Rik	0	NA	NA	NA	NA	NA
Tbx19	0	NA	NA	NA	NA	NA
Sft2d2	1160.74	0.165608	0.171593	0.965121	0.334484	0.709818
Tiprl	1429.34	0.144727	0.190808	0.758492	0.448156	0.790125
Gpr161	24.9132	-0.253323	0.665457	-0.380675	0.703445	0.916672
Dcaf6	2364.13	-0.0108378	0.165788	-0.0653716	0.947878	0.988328
Mpc2	8328.73	0.0824386	0.180022	0.457936	0.646999	0.892051
Adcy10	0.727735	0.942692	4.10728	0.229518	0.818467	NA
Mpzl1	345.387	0.737751	0.226692	3.25443	0.00113622	0.01971
Rcsd1	3064.04	-0.486464	0.167707	-2.90067	0.00372365	0.0482661
Creg1	4432.31	-0.37407	0.213247	-1.75417	0.0794017	0.3648
Cd247	16.8717	0.985116	0.812668	1.2122	0.225436	0.606549
Pou2f1	260.28	-0.102144	0.257858	-0.396124	0.692013	0.911421
Dusp27	1816.78	-0.20375	0.206907	-0.984741	0.324751	0.703628
Gpa33	0.248424	1.31762	4.98735	0.264192	0.791632	NA
Mael	0.220809	1.23176	4.99319	0.246688	0.80515	NA
Ildr2	75.9444	0.726998	0.434024	1.67502	0.0939308	0.396543
Tada1	316.899	0.184574	0.23032	0.801382	0.42291	0.773369
Pogk	483.401	-0.119736	0.211586	-0.5659	0.571462	0.860573
Gm4846	0	NA	NA	NA	NA	NA
Gm4847	0.496849	2.33381	4.88684	0.477571	0.632956	NA
Fmo9	0	NA	NA	NA	NA	NA
Gm16701	3.86747	0.231414	1.60278	0.144382	0.885199	NA
Fam78b	80.1161	-0.0485493	0.391215	-0.124099	0.901237	0.977179
Uck2	865.956	0.111826	0.223469	0.500411	0.616786	0.879354
Mir6347	0	NA	NA	NA	NA	NA
Tmco1	2838.51	0.0478618	0.171441	0.279174	0.780112	0.943193
Aldh9a1	934.222	0.155049	0.250057	0.620056	0.535221	0.841387
Mgst3	10323.1	-0.562478	0.189375	-2.97017	0.00297632	0.0410902
Lrrc52	69.6653	-1.76874	0.499965	-3.53773	0.000403578	0.00878645
Rxrg	2086.58	-0.488289	0.20392	-2.39452	0.0166422	0.13691
Lmx1a	0.922937	-3.40517	4.17669	-0.815279	0.414913	NA
Pbx1	1291.24	-0.280472	0.179122	-1.56581	0.117392	0.44272
Mir6348	0	NA	NA	NA	NA	NA
Nuf2	9.14098	2.50945	1.28022	1.96016	0.0499769	NA
Rgs5	6277.8	0.0668754	0.189872	0.352212	0.724679	0.923131
Rgs4	657.442	-0.162444	0.200002	-0.812211	0.416671	0.768987
1700084C01Rik	2.33125	0.561899	2.23446	0.251469	0.801451	NA
Hsd17b7	438.403	0.155335	0.299649	0.518389	0.604187	0.874512
3110045C21Rik	15.319	-0.227081	0.948204	-0.239485	0.810729	0.948831
Ddr2	944.268	0.0291056	0.176754	0.164667	0.869206	0.96528
Uap1	1857.69	-0.185291	0.18833	-0.983864	0.325182	0.703628
Uhmk1	236.711	-0.0125272	0.26913	-0.046547	0.962874	0.991448
Sh2d1b2	0	NA	NA	NA	NA	NA
Sh2d1b1	3.23865	-2.55374	1.9266	-1.32552	0.184999	NA
Gm7694	172.178	-0.425263	0.32442	-1.31084	0.189911	0.560312
1700015E13Rik	0.8361	-1.3891	3.9166	-0.354669	0.722838	NA
Nos1ap	52.1968	0.369326	0.475308	0.777024	0.437145	0.782898
Olfml2b	766.154	0.328261	0.208454	1.57474	0.115316	0.439268
Atf6	4308.47	-0.522905	0.162282	-3.2222	0.00127212	0.02143
Dusp12	209.081	0.061795	0.27258	0.226704	0.820654	0.951572
Fcrlb	0.769418	-3.16284	3.932	-0.804386	0.421174	NA
Fcrla	2.52444	0.750915	2.18232	0.34409	0.730779	NA
Fcgr2b	282.533	-0.274284	0.251592	-1.09019	0.275628	0.659237
Fcgr4	21.7938	-0.0187256	0.735617	-0.0254557	0.979692	0.995727
Fcgr3	495.227	-0.299717	0.220516	-1.35916	0.174094	0.53599
Mir6546	0	NA	NA	NA	NA	NA
Cfap126	68.6259	0.592918	0.453366	1.30781	0.190936	0.560967
Sdhc	12913.9	-0.0881042	0.155523	-0.566502	0.571053	0.860206
Mpz	6.394	0.781435	1.55813	0.501521	0.616005	NA
Pcp4l1	8098.85	0.316597	0.153127	2.06754	0.0386835	0.237409
Nr1i3	49.9032	1.24022	0.49437	2.50869	0.0121178	0.110513
Tomm40l	1862.14	-0.298736	0.178334	-1.67515	0.0939046	0.396543
Apoa2	47.3486	1.37043	0.565085	2.42517	0.0153012	0.129348
Fcer1g	344.599	0.271028	0.230463	1.17602	0.239588	0.623535
Ndufs2	31199.2	0.219718	0.160313	1.37055	0.170515	0.530469
Adamts4	13.7728	0.315437	0.887194	0.355544	0.722182	0.922646
B4galt3	341.546	0.114776	0.245908	0.466743	0.640684	0.89004
Ppox	450.205	0.263461	0.237136	1.11101	0.266564	0.650456
Usp21	407.445	0.0799683	0.223872	0.357206	0.720938	0.922507
Ufc1	1680.89	-0.0660639	0.173382	-0.38103	0.703181	0.916672
Dedd	759.894	-0.0521902	0.186727	-0.2795	0.779861	0.943193
Nit1	579.502	0.172928	0.210958	0.819728	0.412371	0.766534
Pfdn2	1074.32	0.0106746	0.188047	0.0567658	0.954732	0.990248
Klhdc9	158.753	0.0381333	0.312584	0.121994	0.902904	0.978006
Pvrl4	13.5615	0.185858	0.915667	0.202975	0.839154	0.956682
Arhgap30	188.065	-0.208319	0.277775	-0.749958	0.45328	0.794574
Usf1	546.618	-0.0841488	0.198399	-0.424139	0.671465	0.903
Tstd1	6.25187	-0.972871	1.30302	-0.746626	0.45529	NA
F11r	1559.13	0.396781	0.202924	1.95532	0.0505458	0.278689
Alyref2	78.9909	0.592165	0.399666	1.48165	0.138434	0.480757
Itln1	0	NA	NA	NA	NA	NA
Cd244	8.98305	-0.0269614	1.06731	-0.0252612	0.979847	NA
Ly9	22.6769	-0.289622	0.696156	-0.41603	0.677388	0.904153
Slamf7	21.6042	-1.28508	0.722148	-1.77952	0.0751539	0.352928
Mir7683	0	NA	NA	NA	NA	NA
Cd48	95.7103	0.213974	0.358861	0.596257	0.551003	0.850253
Slamf1	7.81254	1.40134	1.18519	1.18238	0.237054	NA
Cd84	120.687	-0.816228	0.330282	-2.47131	0.0134619	0.117636
Slamf6	2.51238	0.415788	1.96942	0.211122	0.832792	NA
Vangl2	24.1516	0.950377	0.742029	1.28078	0.20027	0.571518
Nhlh1	0	NA	NA	NA	NA	NA
Ncstn	1488.59	-0.235752	0.174838	-1.3484	0.177529	0.541681
Copa	7463.73	-0.131212	0.170991	-0.767366	0.442864	0.786958
Pex19	4685.59	-0.25482	0.168008	-1.51671	0.129339	0.466133
Dcaf8	5871.77	-0.172414	0.173001	-0.996607	0.318955	0.699682
Pea15a	2957.64	0.612046	0.17603	3.47694	0.00050717	0.0103961
Casq1	349.438	0.954738	0.345128	2.76633	0.00566914	0.0656709
Atp1a4	0.903391	-0.0855494	3.71358	-0.0230369	0.981621	NA
Atp1a2	28733.9	0.213566	0.231836	0.921197	0.356948	0.727142
Igsf8	347.829	-0.15282	0.238995	-0.639428	0.522545	0.834974
Kcnj9	0.70012	0.86795	3.73784	0.232206	0.816378	NA
Kcnj10	4.92699	-0.73831	1.43757	-0.513581	0.607545	NA
Pigm	304.256	0.00396098	0.233935	0.0169319	0.986491	0.996841
Slamf9	169.515	1.24529	0.325773	3.82258	0.000132064	0.00359682
Igsf9	20.2002	-0.244095	0.754056	-0.32371	0.746158	0.931517
Tagln2	2342.48	-0.0279319	0.17074	-0.163594	0.870051	0.96528
Cfap45	12.5026	0.55461	0.922411	0.601261	0.547666	0.848847
4933439K11Rik	0.615291	-2.81927	4.87993	-0.577728	0.563448	NA
Vsig8	3.17742	-0.344157	1.75375	-0.196241	0.844422	NA
Slamf8	12.6931	0.939142	0.946097	0.992648	0.320881	0.701538
Fcrl6	0.220809	1.23176	4.99319	0.246688	0.80515	NA
Dusp23	204.284	-0.886825	0.327485	-2.70799	0.00676923	0.0749614
Crp	4.87721	0.593351	1.55637	0.381239	0.703026	NA
Apcs	0.441618	2.17928	4.89825	0.44491	0.656385	NA
Olfr16	0	NA	NA	NA	NA	NA
Olfr1408	0	NA	NA	NA	NA	NA
Olfr1406	0	NA	NA	NA	NA	NA
Olfr218	0	NA	NA	NA	NA	NA
Olfr1404	0	NA	NA	NA	NA	NA
Fcer1a	4.16305	-0.201086	1.60607	-0.125204	0.900362	NA
Olfr418	0	NA	NA	NA	NA	NA
Mptx2	0	NA	NA	NA	NA	NA
Ackr1	5.44537	-0.455887	1.37463	-0.331643	0.740159	NA
Cadm3	41.323	-0.0903009	0.52227	-0.172901	0.862729	0.964065
Aim2	39.5872	-0.325528	0.551171	-0.590611	0.554781	0.852153
BC094916	0.931006	-0.0208878	3.30826	-0.00631384	0.994962	NA
Pydc4	4.46522	-0.498893	1.49298	-0.334159	0.738259	NA
Pyhin1	18.0641	-0.191718	0.839615	-0.22834	0.819382	0.951076
Pydc3	27.4704	0.406268	0.637129	0.637654	0.523699	0.834974
AI607873	652.516	-0.596319	0.23314	-2.55777	0.0105344	0.100049
Ifi204	179.459	-0.175351	0.283823	-0.617818	0.536695	0.842665
Mndal	240.897	0.0266064	0.263182	0.101095	0.919475	0.98313
Mnda	76.5054	0.128303	0.411207	0.312015	0.755029	0.934113
Ifi203	603.601	0.232636	0.198213	1.17367	0.240528	0.624399
Ifi202b	1.20096	0.319357	3.01118	0.106057	0.915537	NA
Ifi205	741.958	-0.346768	0.255698	-1.35616	0.175048	0.538098
Olfr433	0.220809	1.23176	4.99319	0.246688	0.80515	NA
Olfr432	0	NA	NA	NA	NA	NA
Olfr430	0	NA	NA	NA	NA	NA
Olfr429	0	NA	NA	NA	NA	NA
Olfr426	0	NA	NA	NA	NA	NA
Olfr427	0	NA	NA	NA	NA	NA
Olfr231	0	NA	NA	NA	NA	NA
Olfr424	0.70012	0.86795	3.73784	0.232206	0.816378	NA
Olfr421-ps1	0.220809	1.23176	4.99319	0.246688	0.80515	NA
Olfr420	0.469233	2.25822	4.81404	0.469092	0.639004	NA
Spta1	601.37	0.131424	0.196344	0.669354	0.50327	0.826027
Olfr419	0	NA	NA	NA	NA	NA
Mptx1	0	NA	NA	NA	NA	NA
Olfr417	0	NA	NA	NA	NA	NA
Olfr248	0	NA	NA	NA	NA	NA
Olfr414	0	NA	NA	NA	NA	NA
Olfr220	0	NA	NA	NA	NA	NA
Fmn2	3.75103	0.0395176	1.62381	0.0243364	0.980584	NA
Grem2	2.3264	-3.13354	2.77923	-1.12749	0.259537	NA
Rgs7	46.7622	0.840483	0.578259	1.45347	0.146093	0.493522
Fh1	15784.2	0.147011	0.14437	1.0183	0.308537	0.690742
Kmo	12.1173	-0.0489805	0.962032	-0.0509136	0.959394	0.99118
Opn3	56.3439	-0.135095	0.460531	-0.293345	0.769258	0.939762
Chml	273.469	-0.107893	0.250149	-0.431315	0.666239	0.900954
Wdr64	0	NA	NA	NA	NA	NA
Exo1	3.05636	2.40174	2.06687	1.16202	0.245227	NA
Becn2	0	NA	NA	NA	NA	NA
Pld5	9.58725	-1.28442	1.159	-1.10822	0.267767	0.651575
Cep170	548.422	0.216434	0.198103	1.09253	0.2746	0.658369
Mir350	0	NA	NA	NA	NA	NA
Sdccag8	241.957	0.473128	0.252262	1.87554	0.0607189	0.311697
Hmga2-ps1	22.2221	0.164256	0.698248	0.23524	0.814023	0.949784
Akt3	746.479	0.0405575	0.198171	0.204659	0.837839	0.955901
Zbtb18	1251.74	0.124111	0.196245	0.632428	0.527107	0.837092
2310043L19Rik	0.248424	1.31762	4.98735	0.264192	0.791632	NA
1700016C15Rik	0	NA	NA	NA	NA	NA
Adss	386.418	0.121089	0.226516	0.534573	0.592945	0.869652
Gm16432	0.538532	-2.64077	4.56038	-0.579068	0.562543	NA
Desi2	648.381	-0.131293	0.192501	-0.682035	0.495217	0.822692
Cox20	1393.29	0.403415	0.20561	1.96204	0.0497575	0.276191
Hnrnpu	6272.85	-0.152288	0.176277	-0.863912	0.387636	0.749941
Efcab2	2214.38	-0.127186	0.238092	-0.534187	0.593212	0.869652
Kif26b	79.0896	-0.138366	0.390392	-0.354428	0.723018	0.922824
Smyd3	177.038	0.0876839	0.282312	0.310592	0.756111	0.93429
Tfb2m	564.291	0.0483447	0.199665	0.242129	0.80868	0.948551
Cnst	1654.34	-0.370076	0.166581	-2.2216	0.0263106	0.186398
Sccpdh	2211.24	0.196213	0.190935	1.02764	0.304118	0.686779
Ahctf1	1344.12	-0.256333	0.182564	-1.40407	0.160297	0.515103
Cdc42bpa	1190.26	-0.159615	0.177535	-0.899061	0.36862	0.736451
Adck3	14283.7	-0.538086	0.167256	-3.21713	0.0012948	0.0216818
Psen2	423.806	0.22457	0.215743	1.04091	0.297916	0.68036
Gm5069	85.7112	0.567649	0.394193	1.44003	0.149859	0.499257
Itpkb	1604.79	0.215781	0.180826	1.19331	0.232749	0.614683
6330403A02Rik	115.103	-0.292583	0.376953	-0.77618	0.437643	0.78341
Parp1	1364.97	0.137946	0.179748	0.767443	0.442818	0.786958
Mir6904	0	NA	NA	NA	NA	NA
Lin9	113.59	0.267056	0.34854	0.766212	0.44355	0.787048
Mixl1	0	NA	NA	NA	NA	NA
Acbd3	728.711	0.149225	0.198187	0.752953	0.451478	0.7932
H3f3a	4925.26	0.217185	0.172741	1.25729	0.208648	0.584757
Sde2	536.406	0.00341251	0.217999	0.0156538	0.987511	0.996841
Lefty2	1.16935	1.86316	3.06051	0.608774	0.542674	NA
Pycr2	390.78	0.146696	0.230574	0.636221	0.524632	0.835532
Lefty1	39.7505	1.27691	0.559197	2.28347	0.0224027	0.168339
Tmem63a	644.095	0.0313594	0.198598	0.157904	0.874532	0.96657
Ephx1	2006.05	0.208504	0.210653	0.989797	0.322273	0.70207
9130409I23Rik	0.230886	-1.57151	4.98715	-0.315111	0.752677	NA
Nvl	430.047	-0.322767	0.226754	-1.42342	0.154614	0.505564
Cnih4	1660.23	0.332885	0.193582	1.7196	0.0855045	0.378895
Wdr26	3736.26	0.384801	0.167125	2.30247	0.0213085	0.162471
Cnih3	1.60351	0.357265	2.64331	0.135158	0.892487	NA
Ccdc121	0.230886	-1.57151	4.98715	-0.315111	0.752677	NA
Lbr	797.86	-0.0418456	0.185368	-0.225743	0.821401	0.951809
Enah	2493.86	-0.892707	0.179333	-4.97793	6.42667e-07	3.84474e-05
Srp9	1924.99	-0.0948044	0.219317	-0.432272	0.665544	0.900769
Vmn1r1	0	NA	NA	NA	NA	NA
Degs1	2369.08	0.265603	0.16412	1.61835	0.105588	0.421312
1700047M11Rik	3.91661	0.169456	1.59092	0.106514	0.915174	NA
Fbxo28	613.588	-0.18712	0.202394	-0.924535	0.355208	0.725124
Trp53bp2	368.557	0.0647151	0.225437	0.287066	0.774062	0.941006
Capn2	2448.83	0.036782	0.159128	0.231148	0.8172	0.950322
Capn8	0.220809	1.23176	4.99319	0.246688	0.80515	NA
Ccdc185	0	NA	NA	NA	NA	NA
Susd4	7.89914	-0.00279759	1.19199	-0.002347	0.998127	NA
Tlr5	37.4084	0.100816	0.556778	0.18107	0.856313	0.962698
Disp1	218.929	0.592397	0.265535	2.23096	0.0256838	0.183443
Brox	1485.69	0.106934	0.190926	0.560081	0.575424	0.862877
Aida	891.801	0.565803	0.197478	2.86514	0.00416822	0.0518215
Mia3	1882.62	-0.296349	0.169355	-1.74987	0.080141	0.365883
Taf1a	613.204	-0.428799	0.260113	-1.64851	0.0992481	0.409
Hhipl2	4.45115	0.183015	1.49966	0.122037	0.90287	NA
1700056E22Rik	18.1924	0.37467	0.764679	0.48997	0.624155	0.883313
Dusp10	268.449	0.948536	0.289359	3.27806	0.00104522	0.0184459
1700112H15Rik	0	NA	NA	NA	NA	NA
4930488B22Rik	1.55637	-2.44957	2.79055	-0.877808	0.380048	NA
Hlx	96.6873	0.163989	0.407813	0.402117	0.687598	0.909216
Marc1	0.966082	3.29646	3.60679	0.913961	0.360738	NA
Marc2	1639.23	-0.338097	0.163918	-2.0626	0.0391508	0.23902
Mir1981	0	NA	NA	NA	NA	NA
C130074G19Rik	793.748	0.0852167	0.188752	0.451474	0.651648	0.894147
Mark1	294.925	0.310065	0.24168	1.28296	0.199506	0.570678
Rab3gap2	1067.27	0.230846	0.203581	1.13393	0.256825	0.641852
Snora36b	0	NA	NA	NA	NA	NA
Mir664	0	NA	NA	NA	NA	NA
Iars2	4121.45	0.0936764	0.17837	0.525181	0.599458	0.871691
Mir194-1	0.248424	1.31762	4.98735	0.264192	0.791632	NA
Mir215	0.538532	-2.64077	4.56038	-0.579068	0.562543	NA
Bpnt1	572.84	-0.0212767	0.200698	-0.106013	0.915572	0.9814
Eprs	4821.74	0.0676066	0.171761	0.393609	0.69387	0.91288
9630028B13Rik	0.220809	1.23176	4.99319	0.246688	0.80515	NA
Gm2061	0	NA	NA	NA	NA	NA
Slc30a10	0.307646	-1.78112	4.97406	-0.35808	0.720283	NA
5033404E19Rik	0	NA	NA	NA	NA	NA
Mir297c	0	NA	NA	NA	NA	NA
Lyplal1	38.9801	0.379585	0.560788	0.676878	0.498483	0.823513
A730004F24Rik	0	NA	NA	NA	NA	NA
Tgfb2	247.843	0.225431	0.295338	0.7633	0.445285	0.788368
Rrp15	249.606	-0.155393	0.258251	-0.601715	0.547364	0.848471
D1Pas1	0.496849	2.33381	4.88684	0.477571	0.632956	NA
Spata17	20.4932	-0.128864	0.722667	-0.178318	0.858473	0.963432
1700007P06Rik	9.0092	-0.984347	1.0947	-0.899197	0.368548	NA
Gpatch2	271.407	-0.32686	0.244316	-1.33786	0.180942	0.546143
Esrrg	948.968	-0.700383	0.203809	-3.43647	0.000589353	0.0117026
9330162B11Rik	0.248424	1.31762	4.98735	0.264192	0.791632	NA
Ush2a	1.22111	-2.12555	3.05779	-0.695125	0.486977	NA
Kctd3	397.926	-0.10298	0.215539	-0.477778	0.632808	0.888135
Kcnk2	49.4588	0.340424	0.488131	0.697403	0.48555	0.817656
Cenpf	509.754	-0.888962	0.320378	-2.77473	0.00552482	0.0646671
Ptpn14	1512.97	0.444427	0.178038	2.49624	0.0125517	0.112852
Smyd2	4738.34	-0.618475	0.175648	-3.5211	0.000429765	0.00918516
Prox1	651.814	0.193275	0.200021	0.966276	0.333906	0.709716
Rps6kc1	356.022	-0.222818	0.225263	-0.989145	0.322592	0.702546
Angel2	982.357	0.225628	0.180808	1.24789	0.212073	0.588815
Vash2	10.6567	1.17658	1.04408	1.12691	0.259782	0.644625
Mfsd7b	145.041	-0.563298	0.307799	-1.83008	0.0672374	0.331183
A230020J21Rik	1.19697	1.89997	3.07562	0.617753	0.536738	NA
Spata45	2.20872	0.0874841	2.10626	0.0415353	0.966869	NA
Tatdn3	304.913	0.450547	0.234651	1.92007	0.0548491	0.292396
Nsl1	16.653	1.09596	0.821773	1.33365	0.182319	0.548366
Batf3	15.7365	-0.0329898	0.842174	-0.0391722	0.968753	0.992115
Fam71a	0	NA	NA	NA	NA	NA
Atf3	1630.29	0.546513	1.16872	0.467616	0.640059	0.889987
Nenf	2642.35	0.00804033	0.175499	0.0458141	0.963458	0.991448
Tmem206	163.428	0.444169	0.29579	1.50164	0.133191	0.4712
Ppp2r5a	1397.42	0.0614886	0.21031	0.292372	0.770002	0.940085
Dtl	10.2888	2.48604	1.22688	2.02631	0.0427328	0.25098
Ints7	427.97	0.0858577	0.214051	0.401109	0.68834	0.90923
Lpgat1	3106.98	-0.103915	0.160391	-0.647888	0.517057	0.833246
Nek2	3.66767	1.89173	1.78878	1.05756	0.290257	NA
1700034H15Rik	7.99544	-0.340588	1.13072	-0.301213	0.763252	NA
Slc30a1	684.785	0.254566	0.236309	1.07726	0.281365	0.664508
Rd3	10.1283	0.617269	1.01961	0.605398	0.544915	0.847714
Traf5	101.743	0.19238	0.361334	0.532415	0.594439	0.870407
Mir3473c	0	NA	NA	NA	NA	NA
Rcor3	684.737	-0.32418	0.192634	-1.68288	0.0923978	0.392319
Gm10516	93.2132	-0.339923	0.370067	-0.918545	0.358334	0.727558
Kcnh1	12.048	-0.316468	0.931379	-0.339785	0.734019	0.927143
Hhat	64.8426	-0.456976	0.427568	-1.06878	0.28517	0.668835
1700065J18Rik	0.248424	1.31762	4.98735	0.264192	0.791632	NA
Sertad4	120.44	0.814954	0.369916	2.20308	0.027589	0.191862
Gm15867	25.9858	1.70942	0.740331	2.30899	0.020944	0.160628
Syt14	0.692659	-3.02297	4.66169	-0.64847	0.516681	NA
Diexf	256.305	-0.356693	0.256581	-1.39018	0.164474	0.521972
Irf6	70.7171	1.48427	0.458561	3.23679	0.00120883	0.0206622
A130010J15Rik	243.393	0.258397	0.274109	0.942678	0.345846	0.719309
Traf3ip3	14.5933	-0.757505	0.861027	-0.879769	0.378985	0.74358
Hsd11b1	1300.81	-1.03436	0.226454	-4.56766	4.93198e-06	0.000221406
G0s2	4310.37	-1.72115	0.589873	-2.91782	0.00352483	0.0462456
Lamb3	624.626	-0.25464	0.281157	-0.905685	0.365103	0.733191
Camk1g	31.979	1.1471	0.60003	1.91174	0.0559094	0.295127
Mir205	0	NA	NA	NA	NA	NA
4930503O07Rik	0	NA	NA	NA	NA	NA
Plxna2	1801.77	-0.691936	0.181339	-3.81571	0.000135791	0.00367686
Cd34	3760.97	0.458083	0.157055	2.9167	0.00353754	0.0463256
Gm16897	26.7043	0.337533	0.658766	0.512372	0.608391	0.87541
A330023F24Rik	461.21	-0.20129	0.352145	-0.571611	0.567585	0.858059
Mir29b-2	0	NA	NA	NA	NA	NA
Mir29c	0	NA	NA	NA	NA	NA
Cd46	21.856	0.39719	0.709684	0.559672	0.575703	0.862877
Cr1l	1167.42	-0.305956	0.195613	-1.56409	0.117797	0.44329
Cr2	1.67628	1.32775	2.64546	0.501898	0.615739	NA
B020014A21Rik	0	NA	NA	NA	NA	NA
H60c	0.441618	2.17928	4.89825	0.44491	0.656385	NA
Ppp1r14c	3590.01	-1.15278	0.195586	-5.89397	3.77023e-09	4.24681e-07
Iyd	6.5509	0.463461	1.26975	0.365002	0.71511	NA
Plekhg1	336.357	0.251354	0.255223	0.984841	0.324702	0.703628
Mthfd1l	69.461	-0.819107	0.417808	-1.96049	0.049939	0.27665
Akap12	1360.39	0.340681	0.1777	1.91717	0.0552163	0.293051
Zbtb2	216.922	-0.233806	0.26548	-0.880692	0.378485	0.743357
Rmnd1	24.3426	0.237029	0.713932	0.332005	0.739885	0.929536
Gm5512	0.230886	-1.57151	4.98715	-0.315111	0.752677	NA
Armt1	287.04	0.437514	0.250042	1.74976	0.0801602	0.365883
Ccdc170	3.29325	-0.0536882	1.76252	-0.030461	0.975699	NA
Esr1	19524.8	9.75941	0.25216	38.7032	0	0
Syne1	2655.16	-0.60335	0.173322	-3.4811	0.000499353	0.0103104
Myct1	482.569	0.0766198	0.214059	0.357938	0.72039	0.922507
Vip	0.441618	2.17928	4.89825	0.44491	0.656385	NA
Fbxo5	29.8542	0.563253	0.611927	0.920457	0.357334	0.72721
Mtrf1l	304.845	-0.456537	0.236611	-1.92948	0.0536715	0.288162
Rgs17	90.7174	0.127521	0.410093	0.310956	0.755834	0.93429
Oprm1	0.230886	-1.57151	4.98715	-0.315111	0.752677	NA
Ipcef1	5.63859	-1.57518	1.41638	-1.11212	0.266088	NA
Cnksr3	621.972	-1.1689	0.200305	-5.8356	5.35969e-09	5.86174e-07
Ulbp1	17.1058	0.652499	0.808223	0.807325	0.419479	0.771047
Lrp11	123.678	0.145978	0.322908	0.452073	0.651216	0.894078
Pcmt1	2491.77	0.144469	0.161753	0.893149	0.371777	0.739382
A630066F11Rik	29.7004	1.3703	0.630285	2.1741	0.0296974	0.200161
Nup43	187.201	0.330697	0.301514	1.09679	0.272735	0.655905
BC020402	109.909	-0.246231	0.346224	-0.711188	0.476968	0.811064
Lats1	609.111	-0.239451	0.193169	-1.23959	0.215126	0.593759
Katna1	461.315	0.237821	0.220908	1.07656	0.281676	0.664731
Ginm1	3759.23	-0.424654	0.228786	-1.85611	0.0634372	0.31956
Ppil4	1015.71	-0.120315	0.189973	-0.633325	0.526521	0.836637
Zc3h12d	6.94398	0.629749	1.27266	0.494831	0.62072	NA
Mir5104	0	NA	NA	NA	NA	NA
Tab2	2037.34	0.0286313	0.177928	0.160916	0.87216	0.965692
Ust	77.8223	-0.272782	0.394987	-0.69061	0.489811	0.819804
Sash1	1119.53	-0.138749	0.200496	-0.692027	0.48892	0.819394
Samd5	33.1513	-0.376321	0.621348	-0.605653	0.544745	0.847698
Gm6150	0	NA	NA	NA	NA	NA
Stxbp5	490.729	-0.208774	0.208539	-1.00113	0.316766	0.697477
Adgb	1.25619	0.415843	2.69542	0.154277	0.877391	NA
Rab32	53.257	-0.280808	0.47505	-0.591113	0.554445	0.851953
Gm5177	3.81771	0.348847	1.63645	0.213174	0.831192	NA
Grm1	688.236	-1.58081	0.303058	-5.2162	1.8263e-07	1.33158e-05
4930567K20Rik	0	NA	NA	NA	NA	NA
Shprh	519.203	0.0745847	0.203283	0.366901	0.713693	0.919803
Fbxo30	1119.12	0.0355621	0.197001	0.180517	0.856747	0.962877
Epm2a	337.307	0.334483	0.227812	1.46824	0.142039	0.486377
Utrn	2700.3	-0.121012	0.158068	-0.765566	0.443935	0.787411
B230208H11Rik	10.0388	1.2442	1.04809	1.18711	0.235184	0.617809
Stx11	58.0661	1.16422	0.462223	2.51875	0.0117772	0.10838
Sf3b5	930.317	0.189773	0.180403	1.05194	0.292827	0.676742
Plagl1	345.273	1.43682	0.253921	5.65855	1.52656e-08	1.49443e-06
Hymai	0.230886	-1.57151	4.98715	-0.315111	0.752677	NA
Zc2hc1b	0	NA	NA	NA	NA	NA
Ltv1	647.334	-0.256939	0.194812	-1.31891	0.187199	0.555729
Phactr2	1958.62	0.0372879	0.177498	0.210075	0.833609	0.954529
Fuca2	9635.52	-0.52425	0.159787	-3.28093	0.00103466	0.0182941
Pex3	702.846	0.114517	0.205193	0.558092	0.576781	0.863476
Adat2	63.3542	-0.831614	0.476552	-1.74506	0.0809737	0.367797
Aig1	648.218	-0.430438	0.195895	-2.19729	0.0279998	0.193411
Hivep2	881.746	-0.342581	0.206285	-1.66072	0.0967705	0.403386
Adgrg6	128.485	0.734425	0.334878	2.19311	0.0282992	0.194888
Vta1	737.682	0.276264	0.186561	1.48082	0.138654	0.481033
1700016L04Rik	0.615291	-2.81927	4.87993	-0.577728	0.563448	NA
Gje1	0.307646	-1.78112	4.97406	-0.35808	0.720283	NA
Nmbr	8.23315	0.688712	1.13143	0.608708	0.542718	NA
C330004P14Rik	0	NA	NA	NA	NA	NA
Gm20125	1.26627	-0.657421	2.92503	-0.224757	0.822168	NA
Cited2	813.879	0.639498	0.295332	2.16535	0.0303608	0.202971
Txlnb	15733.9	-0.586824	0.195985	-2.99423	0.00275134	0.0389444
Heca	770.687	-0.386883	0.208903	-1.85198	0.0640289	0.321425
Abracl	653.936	-0.14783	0.25059	-0.589926	0.55524	0.852153
Reps1	620.214	-0.319764	0.198643	-1.60974	0.107455	0.425124
Ect2l	3.71794	-0.115029	1.79016	-0.0642563	0.948766	NA
Ccdc28a	327.166	0.270464	0.229243	1.17981	0.238074	0.622023
Nhsl1	375.705	0.369298	0.233943	1.57858	0.114432	0.437953
Hebp2	35.9163	1.13097	0.642123	1.76131	0.0781867	0.36192
Arfgef3	4.51321	2.8996	1.72186	1.684	0.0921823	NA
Gm4922	0.230886	-1.57151	4.98715	-0.315111	0.752677	NA
4930444F02Rik	0	NA	NA	NA	NA	NA
Perp	6271.35	-1.12685	0.154467	-7.29504	2.98568e-13	7.9314e-11
Tnfaip3	80.6268	0.341169	0.405519	0.841315	0.400171	0.758154
Gm20139	0.528455	-0.356787	4.70136	-0.0758902	0.939506	NA
Olig3	0.230886	-1.57151	4.98715	-0.315111	0.752677	NA
Ifngr1	2093.83	-0.143443	0.158763	-0.903506	0.366258	0.734351
Il22ra2	1.6156	-4.22588	2.9358	-1.43943	0.150028	NA
Il20ra	0.883236	3.17688	4.23325	0.750458	0.452979	NA
Slc35d3	1.22857	0.37041	2.71152	0.136606	0.891342	NA
Pex7	1176.24	0.281267	0.18913	1.48717	0.136971	0.477097
Map3k5	1096.93	-0.856851	0.182481	-4.69557	2.65869e-06	0.000131053
Map7	651.406	-0.428373	0.196285	-2.18241	0.0290797	0.197448
4930405J17Rik	0	NA	NA	NA	NA	NA
Gm6251	0	NA	NA	NA	NA	NA
Mir6413	0	NA	NA	NA	NA	NA
Bclaf1	2736.81	-0.145006	0.203906	-0.71114	0.476997	0.811064
Mtfr2	5.84993	-1.10599	1.33309	-0.829648	0.406738	NA
Pde7b	389.948	-0.589375	0.220863	-2.66852	0.00761873	0.0807989
Ahi1	97.2649	0.280312	0.367861	0.762005	0.446057	0.788732
Myb	1.23865	-0.723326	2.70292	-0.26761	0.789	NA
Hbs1l	1186.89	-0.134343	0.170575	-0.787585	0.430939	0.779146
4930455C13Rik	0.786956	-1.14923	3.60493	-0.318795	0.749882	NA
Aldh8a1	0.662427	2.76199	4.75374	0.581015	0.56123	NA
1700020N01Rik	0	NA	NA	NA	NA	NA
Gm5420	1.4077	3.84324	3.07854	1.2484	0.211885	NA
Sgk1	2559.04	-0.547311	0.18547	-2.95094	0.00316804	0.0430208
4930444G20Rik	0	NA	NA	NA	NA	NA
E030030I06Rik	18.2487	-0.639967	0.815897	-0.784372	0.432822	0.780004
Raet1a	0.220809	1.23176	4.99319	0.246688	0.80515	NA
Raet1e	0	NA	NA	NA	NA	NA
Raet1b	0	NA	NA	NA	NA	NA
Raet1c	0	NA	NA	NA	NA	NA
H60b	0	NA	NA	NA	NA	NA
C920009B18Rik	8.20766	0.184512	1.21189	0.152252	0.878988	NA
Raet1d	0	NA	NA	NA	NA	NA
Gm10825	0.220809	1.23176	4.99319	0.246688	0.80515	NA
Slc2a12	194.299	-0.10423	0.326114	-0.319611	0.749264	0.93277
Tbpl1	431.534	0.0933885	0.211588	0.441369	0.658946	0.897767
Mir7663	0	NA	NA	NA	NA	NA
Tcf21	340.894	0.187263	0.255264	0.733606	0.463189	0.803013
Eya4	11.3634	0.0732342	0.954294	0.0767417	0.938829	0.986977
Rps12	6126.83	0.0162273	0.182437	0.0889476	0.929124	0.985282
Snora33	3.76918	0.371644	1.8768	0.198019	0.84303	NA
Snord100	12.6036	0.66474	0.929321	0.715297	0.474426	0.810455
Slc18b1	167.828	0.15554	0.296767	0.524114	0.600199	0.872186
Vnn3	2.36148	-1.15473	2.58776	-0.446227	0.655433	NA
Vnn1	9.07248	0.0322387	1.11761	0.028846	0.976987	NA
Taar1	0	NA	NA	NA	NA	NA
Taar2	0	NA	NA	NA	NA	NA
Taar3	0	NA	NA	NA	NA	NA
Taar4	0	NA	NA	NA	NA	NA
Taar5	0	NA	NA	NA	NA	NA
Taar6	0	NA	NA	NA	NA	NA
Taar7a	0	NA	NA	NA	NA	NA
Taar7b	0	NA	NA	NA	NA	NA
Taar7d	0	NA	NA	NA	NA	NA
Taar7e	0	NA	NA	NA	NA	NA
Taar7f	0	NA	NA	NA	NA	NA
Taar8a	0	NA	NA	NA	NA	NA
Taar8b	0	NA	NA	NA	NA	NA
Taar8c	0	NA	NA	NA	NA	NA
Taar9	0	NA	NA	NA	NA	NA
Stx7	1529.18	0.0972064	0.168228	0.577824	0.563383	0.855167
Moxd1	19.645	0.185691	0.75646	0.245474	0.80609	0.948052
Ctgf	5737.1	0.60146	0.259826	2.31486	0.0206207	0.159097
Enpp1	176.065	0.483097	0.309602	1.56038	0.11867	0.44568
Enpp3	165.719	0.366638	0.288565	1.27056	0.203886	0.576491
Med23	518.753	0.126752	0.207706	0.610248	0.541697	0.84572
Mir6905	0.769418	-3.16284	3.932	-0.804386	0.421174	NA
Arg1	4.3979	0.654119	1.64634	0.397318	0.691133	NA
Akap7	861.975	0.206715	0.181088	1.14152	0.253655	0.639495
Epb4.1l2	1350.62	-0.0122366	0.168757	-0.0725104	0.942196	0.98821
Smlr1	0	NA	NA	NA	NA	NA
4930401C15Rik	0	NA	NA	NA	NA	NA
Mir680-3	0	NA	NA	NA	NA	NA
Tmem200a	2.48675	1.32497	2.27746	0.581775	0.560718	NA
Gm9767	0	NA	NA	NA	NA	NA
Samd3	1.15928	3.56466	3.3195	1.07385	0.282889	NA
L3mbtl3	152.933	0.370309	0.306972	1.20633	0.227691	0.609301
Gm8709	1.19697	1.89997	3.07562	0.617753	0.536738	NA
Arhgap18	445.2	0.867403	0.214696	4.04014	5.34188e-05	0.00171516
Lama2	3052.07	-0.661928	0.158282	-4.18197	2.88998e-05	0.00100639
4930579H20Rik	1.00777	-0.192858	2.94772	-0.0654261	0.947835	NA
Ptprk	704.982	0.0027165	0.197747	0.0137373	0.98904	0.997232
Themis	0.941083	-1.54066	3.72562	-0.413531	0.679218	NA
4930519F09Rik	1.69781	1.1179	2.38208	0.469296	0.638858	NA
2310057J18Rik	0	NA	NA	NA	NA	NA
Soga3	0.248424	1.31762	4.98735	0.264192	0.791632	NA
9330159F19Rik	49.1677	0.465745	0.542423	0.858639	0.39054	0.751342
Echdc1	216.97	0.582776	0.264781	2.20097	0.0277379	0.192324
Rnf146	1160.22	-0.175982	0.173194	-1.0161	0.309583	0.690984
Rspo3	12.3413	-0.330495	1.02668	-0.321907	0.747523	0.931929
Cenpw	22.7324	-0.174074	0.725211	-0.240032	0.810306	0.948831
Trmt11	263.349	0.0049745	0.26975	0.0184412	0.985287	0.996841
Gm20300	751.605	1.0141	0.212596	4.77008	1.84154e-06	9.54803e-05
Hint3	1421.1	-0.362122	0.206667	-1.7522	0.0797394	0.365589
Ncoa7	99.9216	-0.123252	0.3832	-0.321638	0.747727	0.931929
Hey2	170.684	-0.519488	0.327278	-1.5873	0.112445	0.433659
Hddc2	98.4591	0.369861	0.368167	1.0046	0.315088	0.695949
Tpd52l1	257.92	-0.161234	0.262619	-0.613945	0.539252	0.844595
Gm3258	0	NA	NA	NA	NA	NA
Rnf217	240.333	0.145032	0.261531	0.554548	0.579204	0.864704
Nkain2	12.2562	0.681624	0.937715	0.726899	0.467288	0.805963
Trdn	8353.96	-0.876923	0.225598	-3.88711	0.000101444	0.00288057
D830005E20Rik	419.317	-2.12011	0.229199	-9.25007	2.24339e-20	2.85502e-17
Clvs2	0.230886	-1.57151	4.98715	-0.315111	0.752677	NA
Gm4794	0	NA	NA	NA	NA	NA
Sult3a1	0	NA	NA	NA	NA	NA
Rsph4a	0.230886	-1.57151	4.98715	-0.315111	0.752677	NA
Zufsp	169.031	0.0304476	0.291861	0.104322	0.916914	0.982222
A830082N09Rik	69.1611	-0.0734658	0.449591	-0.163406	0.870199	0.96528
Rwdd1	1343.09	-0.25348	0.196347	-1.29098	0.19671	0.568173
Trappc3l	0.615291	-2.81927	4.87993	-0.577728	0.563448	NA
Fam26d	0.948544	1.47455	3.32994	0.442816	0.657899	NA
Fam26e	157.511	0.00710982	0.323161	0.0220009	0.982447	0.996559
Fam26f	4.18034	-2.29646	1.70644	-1.34576	0.17838	NA
Dse	267.119	0.22897	0.253071	0.904768	0.365588	0.733745
Tspyl1	2138.96	0.277549	0.159152	1.74393	0.0811721	0.368043
Tspyl4	980.338	0.573854	0.180679	3.17609	0.00149274	0.024327
Nt5dc1	345.51	-0.166546	0.239418	-0.695628	0.486662	0.81845
Col10a1	1.46692	2.03647	2.83268	0.71892	0.47219	NA
Frk	73.3129	0.276068	0.418446	0.659748	0.509416	0.829512
Hs3st5	83.7922	-0.531331	0.407995	-1.3023	0.192815	0.56315
Hdac2	2070.86	0.18401	0.192768	0.954569	0.339796	0.714664
Marcks	740.208	0.492075	0.190821	2.57873	0.0099165	0.0964705
4930591E09Rik	0	NA	NA	NA	NA	NA
Rfpl4b	0	NA	NA	NA	NA	NA
Lama4	2399.39	0.10792	0.161429	0.668531	0.503795	0.826027
Fam229b	124.857	0.220448	0.340264	0.647875	0.517066	0.833246
Tube1	30.2146	-0.526366	0.60394	-0.871555	0.383451	0.747415
Wisp3	1.72542	1.14631	2.37326	0.483013	0.629086	NA
Fyn	1022.86	-0.271994	0.175964	-1.54574	0.122168	0.452141
Traf3ip2	138.498	0.167503	0.315651	0.530658	0.595656	0.870407
E130307A14Rik	172.031	0.115882	0.288587	0.40155	0.688015	0.909216
Rev3l	597.864	-0.0158151	0.215915	-0.073247	0.94161	0.98821
AA474331	30.7833	0.471993	0.607461	0.776994	0.437163	0.782898
2010001E11Rik	0	NA	NA	NA	NA	NA
G630090E17Rik	47.3329	-0.469895	0.525731	-0.893795	0.371432	0.739115
BC021785	40.6353	-0.771645	0.527801	-1.462	0.143741	0.489952
AI317395	80.7276	-0.892095	0.507482	-1.75789	0.0787669	0.363194
Slc16a10	392.347	-0.0529311	0.237968	-0.22243	0.823979	0.952584
Rpf2	371.878	-0.108648	0.25786	-0.421344	0.673504	0.903235
Gtf3c6	783.904	0.313828	0.232783	1.34816	0.177607	0.541782
Amd1	0	NA	NA	NA	NA	NA
Amd2	0	NA	NA	NA	NA	NA
Cdk19	690.099	-0.131911	0.204319	-0.64561	0.518532	0.833513
Slc22a16	0	NA	NA	NA	NA	NA
Ddo	1264.14	-0.23565	0.18014	-1.30815	0.190822	0.560967
Mettl24	26.3714	-0.00590173	0.661329	-0.00892404	0.99288	0.998084
Cdc40	1144.17	0.0148665	0.1741	0.0853906	0.931951	0.985977
Wasf1	10.887	1.10639	0.998454	1.10811	0.267816	0.651575
Gpr6	0	NA	NA	NA	NA	NA
Fig4	2196.38	-0.0535087	0.202385	-0.26439	0.791479	0.945466
Zbtb24	259.884	0.564897	0.247865	2.27905	0.0226644	0.169486
Mical1	457.78	-0.0171727	0.261632	-0.0656369	0.947667	0.988328
Smpd2	980.319	0.248211	0.209107	1.18701	0.235226	0.617809
Ppil6	39.2574	0.946303	0.582878	1.6235	0.104483	0.420061
Cd164	4603.56	0.233207	0.161474	1.44424	0.148671	0.497548
Ccdc162	5.47246	0.69542	1.44035	0.482811	0.62923	NA
5730435O14Rik	0	NA	NA	NA	NA	NA
Cep57l1	93.237	0.285836	0.366905	0.779047	0.435952	0.781786
Sesn1	6792.16	-0.865412	0.190922	-4.5328	5.82072e-06	0.000255436
Armc2	692.661	-0.859975	0.274926	-3.12803	0.00175984	0.0277745
Foxo3	812.661	-0.654738	0.18872	-3.46936	0.000521691	0.010646
Lace1	1683.22	0.20046	0.196117	1.02215	0.306711	0.689631
Snx3	2935.89	0.0714268	0.169143	0.422286	0.672816	0.903093
Nr2e1	0.220809	1.23176	4.99319	0.246688	0.80515	NA
Ostm1	977.946	0.387858	0.192694	2.01282	0.0441335	0.255918
Sec63	1898.11	-0.335983	0.195887	-1.71519	0.0863104	0.380674
Scml4	68.7511	1.59394	0.44384	3.59126	0.00032908	0.00744232
Sobp	420.594	-0.188727	0.215032	-0.877668	0.380124	0.744575
9030612E09Rik	57.7974	-0.776193	0.471539	-1.64609	0.099746	0.409855
Pdss2	523.335	-0.250099	0.212916	-1.17464	0.24014	0.624044
Bend3	210.562	0.204655	0.274673	0.745085	0.456221	0.79783
1700021F05Rik	1697.89	-0.446391	0.191469	-2.3314	0.0197323	0.154752
Cd24a	120.842	0.504134	0.331492	1.52081	0.128309	0.464434
F830002L21Rik	0	NA	NA	NA	NA	NA
1700027J07Rik	0	NA	NA	NA	NA	NA
4933404K13Rik	0	NA	NA	NA	NA	NA
Qrsl1	990.093	-0.11873	0.189656	-0.626029	0.531296	0.839253
Rtn4ip1	1994.98	0.556852	0.164979	3.37528	0.000737404	0.0139737
Aim1	182.695	-0.500306	0.285051	-1.75514	0.0792346	0.36451
Speer5-ps1	0	NA	NA	NA	NA	NA
Atg5	664.412	0.108411	0.209072	0.518536	0.604084	0.874512
Mir1929	0	NA	NA	NA	NA	NA
Prdm1	37.5904	0.39471	0.57502	0.686429	0.492442	0.821128
Prep	955.728	-0.0790378	0.183328	-0.431127	0.666376	0.901053
Popdc3	794.494	-0.599426	0.191282	-3.13374	0.00172595	0.0273321
Bves	1032.43	-0.3238	0.234457	-1.38106	0.16726	0.525303
Lin28b	2.3427	1.02862	2.12516	0.484022	0.62837	NA
Hace1	232.614	0.544554	0.255892	2.12806	0.0333323	0.216318
D030045P18Rik	2.18857	1.42268	2.41977	0.587941	0.556572	NA
Snord14d	0	NA	NA	NA	NA	NA
Snord14c	0	NA	NA	NA	NA	NA
C130030K03Rik	0.248424	1.31762	4.98735	0.264192	0.791632	NA
Grik2	14.5457	0.452803	0.854146	0.530123	0.596026	0.870407
Ascc3	566.467	0.17716	0.200721	0.882618	0.377443	0.742581
Sim1	0.307646	-1.78112	4.97406	-0.35808	0.720283	NA
Lilr4b	145.45	0.171185	0.34058	0.502626	0.615227	0.878833
Lilrb4a	163.36	-0.0157225	0.303739	-0.0517633	0.958717	0.99118
Fam162b	0	NA	NA	NA	NA	NA
Gprc6a	0	NA	NA	NA	NA	NA
Rfx6	0	NA	NA	NA	NA	NA
4933411G06Rik	0	NA	NA	NA	NA	NA
Vgll2	2.16966	-0.413688	2.11219	-0.195858	0.844722	NA
Ros1	0.220809	1.23176	4.99319	0.246688	0.80515	NA
Dcbld1	166.478	-0.527149	0.396096	-1.33086	0.183235	0.54939
Gopc	632.559	-0.0943867	0.223663	-0.422004	0.673022	0.903093
Nepn	53.479	-0.600389	0.578845	-1.03722	0.299634	0.682215
Nus1	2036.26	-0.199223	0.163988	-1.21486	0.22442	0.605611
Zfa-ps	2.70758	-0.88964	1.99132	-0.44676	0.655049	NA
Slc35f1	37.2932	0.146649	0.572949	0.255955	0.797985	0.946976
Cep85l	232.218	-0.273718	0.281013	-0.974039	0.330037	0.706095
Gm19395	2.62881	0.682675	1.93547	0.352717	0.7243	NA
Pln	183169	-1.32968	0.220222	-6.0379	1.5613e-09	1.93422e-07
Gm20597	1.9247	1.59197	2.5305	0.629114	0.529274	NA
Mcm9	106.697	0.120028	0.344294	0.34862	0.727375	0.924051
Asf1a	610.459	0.0568428	0.237511	0.239327	0.810852	0.948831
Fam184a	53.7459	1.19808	0.547616	2.18781	0.0286836	0.196066
Man1a	812.667	-0.290618	0.195149	-1.48921	0.136432	0.476169
Gm16998	7.02336	0.0172833	1.25336	0.0137895	0.988998	NA
Tbc1d32	278.663	0.689257	0.248691	2.77154	0.00557912	0.0651394
Msl3l2	41.4924	1.07348	0.563611	1.90465	0.0568262	0.298391
Gja1	8576.16	-1.08298	0.166617	-6.49981	8.042e-11	1.29402e-08
4930467K11Rik	0	NA	NA	NA	NA	NA
Hsf2	494.82	-0.245026	0.223313	-1.09723	0.272542	0.655612
Serinc1	11760.5	0.126932	0.153647	0.826128	0.408732	0.764923
Pkib	34.9398	-0.657341	0.606344	-1.0841	0.278318	0.661194
Fabp7	12.533	1.53647	0.951951	1.61402	0.106523	0.423161
Smpdl3a	3057.52	-0.0116322	0.160884	-0.0723017	0.942362	0.98821
Dux	0	NA	NA	NA	NA	NA
Gm4981	0	NA	NA	NA	NA	NA
Gcc2	893.396	0.512866	0.185634	2.76278	0.00573112	0.0661964
Lims1	3668.88	-0.83624	0.155666	-5.372	7.78666e-08	6.37458e-06
Ranbp2	3732.65	-0.0117723	0.178231	-0.0660509	0.947337	0.988328
Ccdc138	25.1777	1.50805	0.722874	2.08619	0.0369614	0.230375
Edar	19.1271	-0.509281	0.751547	-0.677644	0.497998	0.823513
BB019430	0	NA	NA	NA	NA	NA
Sh3rf3	40.8473	0.160892	0.558131	0.28827	0.77314	0.941006
Sept10	549.85	0.631725	0.238362	2.65027	0.00804276	0.0838351
Sowahc	87.0885	-0.317897	0.393013	-0.808871	0.418589	0.770611
P4ha1	1242.1	0.116502	0.171274	0.680209	0.496372	0.823198
Pla2g12b	0.469233	2.25822	4.81404	0.469092	0.639004	NA
Oit3	3.53482	-0.662183	1.76624	-0.374911	0.707727	NA
Mcu	407.527	-0.0336647	0.249181	-0.135101	0.892532	0.974386
Micu1	608.29	0.382056	0.21053	1.81473	0.0695651	0.337554
Dnajb12	688.346	-0.386647	0.194056	-1.99245	0.0463218	0.264312
Ddit4	1954.28	-1.11259	0.173376	-6.41722	1.38785e-10	2.18298e-08
Anapc16	1578.14	-0.480349	0.176565	-2.72052	0.00651801	0.07259
Ascc1	722.681	-0.0342055	0.1975	-0.173192	0.8625	0.964065
Spock2	873.354	-1.07626	0.182933	-5.88334	4.02067e-09	4.43192e-07
Mir6906	0	NA	NA	NA	NA	NA
Chst3	79.5175	-0.159274	0.405897	-0.392399	0.694763	0.913153
Psap	39291	-0.381211	0.171873	-2.21798	0.026556	0.187422
Cdh23	190.372	-0.402301	0.285066	-1.41126	0.158169	0.51141
4632428N05Rik	639.799	-0.514711	0.19605	-2.62541	0.00865445	0.0880515
Gm17455	3.05898	0.674201	2.0143	0.334708	0.737846	NA
Slc29a3	140.443	0.0791566	0.312514	0.25329	0.800044	0.947559
Unc5b	522.035	0.28381	0.207375	1.36858	0.17113	0.53154
Mir6408	0	NA	NA	NA	NA	NA
Pldi	1.14375	-1.97639	3.49906	-0.564834	0.572187	NA
Mir466j	0	NA	NA	NA	NA	NA
Gm20611	0	NA	NA	NA	NA	NA
Pcbd1	32.8052	0.355549	0.624796	0.569064	0.569312	0.859278
Sgpl1	947.095	-0.0791048	0.246671	-0.320689	0.748446	0.932161
Tbata	3.90516	-0.0926723	1.61638	-0.0573333	0.95428	NA
Adamts14	44.6262	-0.597103	0.526931	-1.13317	0.257143	0.641852
Prf1	2.83208	0.360063	1.89549	0.189958	0.849342	NA
Pald1	926.766	0.00346045	0.212453	0.0162881	0.987005	0.996841
Nodal	0.958622	0.056821	3.63661	0.0156247	0.987534	NA
Eif4ebp2	662.401	-0.0369803	0.238223	-0.155234	0.876637	0.967826
Lrrc20	923.483	-0.318844	0.186392	-1.71061	0.0871535	0.381641
Npffr1	0.528455	-0.356787	4.70136	-0.0758902	0.939506	NA
Ppa1	1202.22	0.515911	0.185845	2.77602	0.0055028	0.0645714
1700022H01Rik	2.48476	0.392953	1.95773	0.200719	0.840919	NA
Sar1a	7402.7	-0.661177	0.150379	-4.39675	1.09885e-05	0.000434543
Tysnd1	407.424	-0.0306448	0.227635	-0.134622	0.89291	0.974513
Aifm2	989.79	-0.521368	0.205777	-2.53365	0.011288	0.104997
H2afy2	226.934	0.551886	0.26653	2.07064	0.0383928	0.236663
Mir5108	0	NA	NA	NA	NA	NA
Col13a1	58.2759	0.696285	0.464955	1.49753	0.134255	0.472575
2010107G23Rik	90.845	0.535109	0.373663	1.43206	0.152126	0.502161
Neurog3	0	NA	NA	NA	NA	NA
Tspan15	172.048	0.0682652	0.324077	0.210645	0.833164	0.954529
Mir7662	0.307646	-1.78112	4.97406	-0.35808	0.720283	NA
Tacr2	0.220809	1.23176	4.99319	0.246688	0.80515	NA
Hk1	5273.75	-0.200369	0.179384	-1.11699	0.264	0.64878
Hk1os	3.34848	-0.0138667	1.73386	-0.00799756	0.993619	NA
Hkdc1	1.49055	3.92081	3.48994	1.12346	0.261242	NA
Supv3l1	942.26	-0.0962116	0.177926	-0.540741	0.588686	0.86806
4930507D05Rik	6.44714	0.45285	1.30715	0.34644	0.729012	NA
Vps26a	3283.49	0.189622	0.182969	1.03636	0.300036	0.682215
Srgn	813.912	0.112827	0.19271	0.585474	0.558229	0.85294
Kif1bp	1221.16	0.0822118	0.172389	0.476898	0.633435	0.888373
Ddx21	1670.52	-0.14293	0.205458	-0.695665	0.486639	0.81845
Ddx50	1599.09	-0.0294392	0.172904	-0.170264	0.864803	0.964711
Stox1	28.9526	0.142054	0.613017	0.231729	0.816749	0.950109
Mir7215	0	NA	NA	NA	NA	NA
Ccar1	2048.52	-0.151512	0.192892	-0.785475	0.432175	0.779742
Snord98	0.230886	-1.57151	4.98715	-0.315111	0.752677	NA
Tet1	124.123	1.33158	0.367345	3.62486	0.000289115	0.00671198
Slc25a16	1067.72	0.0882053	0.178379	0.494481	0.620966	0.881243
Dna2	37.8181	-0.370889	0.549914	-0.674449	0.500026	0.823513
Rufy2	332.909	0.0296557	0.233591	0.126956	0.898975	0.976356
Hnrnph3	327.813	-0.383842	0.241778	-1.58758	0.112381	0.433659
Pbld2	38.8143	0.37267	0.538161	0.692488	0.488631	0.819301
Pbld1	22.7461	-0.69142	0.746024	-0.926807	0.354027	0.724035
Atoh7	0	NA	NA	NA	NA	NA
Mypn	2793.34	-1.12176	0.180479	-6.21544	5.11817e-10	7.2373e-08
Herc4	1137.22	-0.08979	0.186087	-0.482517	0.629439	0.886354
Sirt1	502.4	-0.0556446	0.211231	-0.26343	0.792219	0.945768
Dnajc12	375.11	0.210437	0.301366	0.698278	0.485003	0.817518
Ctnna3	581.772	-0.663914	0.223377	-2.97217	0.00295706	0.0410005
Lrrtm3	5.85538	0.0764025	1.31462	0.0581174	0.953655	NA
1700023F02Rik	0.220809	1.23176	4.99319	0.246688	0.80515	NA
4930407I19Rik	0	NA	NA	NA	NA	NA
Gm31763	2.17712	0.858335	2.10552	0.407658	0.683525	NA
Reep3	1118.56	-0.260355	0.175009	-1.48767	0.136838	0.476992
Jmjd1c	1509.47	-0.310362	0.166256	-1.86677	0.0619334	0.314474
Nrbf2	227.178	0.174359	0.267611	0.651539	0.514699	0.832355
Egr2	39.4033	0.862127	0.70837	1.21706	0.223582	0.604621
Ado	615.123	0.19982	0.194842	1.02555	0.305105	0.68812
Zfp365	31.78	0.523761	0.707842	0.739941	0.459336	0.80018
Rtkn2	3.51814	1.42969	1.89095	0.756067	0.449609	NA
Arid5b	271.831	-0.125835	0.284797	-0.441841	0.658604	0.897654
4930545H06Rik	0	NA	NA	NA	NA	NA
1700040L02Rik	500.818	0.336435	0.223793	1.50333	0.132754	0.470368
Tmem26	4.67857	-0.941742	1.4952	-0.629845	0.528796	NA
Rhobtb1	4599.16	-1.60649	0.530552	-3.02796	0.00246207	0.0357907
Cdk1	18.4232	2.07742	0.938804	2.21284	0.0269086	0.188819
Ank3	1721.58	-0.826864	0.174018	-4.75161	2.018e-06	0.000103116
Ccdc6	575.153	-0.299064	0.19717	-1.51678	0.129321	0.466133
Mrln	10.4123	-0.253945	1.06468	-0.238518	0.81148	0.948831
Slc16a9	140.658	0.335226	0.313218	1.07026	0.2845	0.668251
Fam13c	158.691	-0.124731	0.336064	-0.371153	0.710524	0.918881
Phyhipl	1.83379	0.0270454	2.54447	0.0106291	0.991519	NA
D630013N20Rik	0	NA	NA	NA	NA	NA
Bicc1	425.788	0.0654984	0.228527	0.286611	0.77441	0.941006
C730027H18Rik	0	NA	NA	NA	NA	NA
1700113B09Rik	0	NA	NA	NA	NA	NA
Tfam	1257.91	-0.178406	0.210396	-0.847951	0.396465	0.755791
Ube2d1	926.272	0.0482111	0.195426	0.246697	0.805142	0.948052
Cisd1	7793.49	-0.141106	0.153978	-0.916404	0.359455	0.728538
Ipmk	559.341	-0.0208688	0.20086	-0.103897	0.917251	0.982222
1700049L16Rik	0	NA	NA	NA	NA	NA
Zwint	3060.18	0.0638463	0.17886	0.356963	0.72112	0.922507
A330049N07Rik	0.220809	1.23176	4.99319	0.246688	0.80515	NA
Pcdh15	14.6329	2.0373	0.913761	2.22958	0.0257755	0.183816
Rsph14	0	NA	NA	NA	NA	NA
Gnaz	8.79646	-0.764443	1.08494	-0.704595	0.481062	NA
Rab36	20.712	0.0912057	0.730885	0.124788	0.900691	0.977122
Bcr	330.82	-0.0908337	0.244465	-0.371562	0.710219	0.918881
Specc1l	1968.01	0.00288398	0.169416	0.017023	0.986418	0.996841
Adora2a	157.979	-0.197691	0.311314	-0.635019	0.525416	0.835829
Gm5779	4.55952	-0.219098	1.47946	-0.148093	0.882269	NA
Upb1	18.5193	0.0475013	0.806613	0.0588898	0.95304	0.989954
4933407G14Rik	0	NA	NA	NA	NA	NA
Gucd1	1566.53	-0.299458	0.164488	-1.82055	0.068676	0.334981
Snrpd3	1540.92	-0.168619	0.187944	-0.897179	0.369623	0.737065
Lrrc75b	34.2682	0.106781	0.595082	0.17944	0.857593	0.963432
Ggt1	1.00777	-0.192858	2.94772	-0.0654261	0.947835	NA
Ggt5	372.822	-0.527884	0.244155	-2.16208	0.0306117	0.204453
Susd2	87.369	0.0102764	0.509797	0.0201578	0.983917	0.996647
Cabin1	788.795	-0.325319	0.182724	-1.78039	0.0750129	0.352898
Ddt	1220.91	-0.191763	0.195324	-0.981768	0.326214	0.703767
Gstt3	163.38	0.0441698	0.302646	0.145946	0.883964	0.971244
Gstt1	745.088	0.688402	0.249524	2.75887	0.00580023	0.0665743
Gstt4	0.451695	-0.153298	4.98284	-0.0307651	0.975457	NA
Gstt2	277.521	0.188491	0.272075	0.69279	0.488442	0.819294
Mif	667.059	-0.446724	0.197999	-2.2562	0.0240584	0.175505
Derl3	171.806	-6.02836	1.6208	-3.71937	0.000199719	0.0050467
Smarcb1	421.204	-0.17119	0.219457	-0.780061	0.435355	0.78135
Mmp11	190.18	0.235624	0.286577	0.822199	0.410964	0.765735
Chchd10	15642.6	-0.293116	0.174584	-1.67894	0.0931643	0.394497
Gm867	2.83208	0.360063	1.89549	0.189958	0.849342	NA
Vpreb3	2.22827	-1.12289	2.41016	-0.465899	0.641288	NA
Gm5134	0.248424	1.31762	4.98735	0.264192	0.791632	NA
Mir6409	0	NA	NA	NA	NA	NA
Zfp280b	271.867	-0.188359	0.250809	-0.751005	0.452649	0.794069
Slc5a4b	0	NA	NA	NA	NA	NA
Slc5a4a	0	NA	NA	NA	NA	NA
Prmt2	628.454	0.649439	0.246815	2.63128	0.00850635	0.0871745
Mir678	0	NA	NA	NA	NA	NA
S100b	55.4893	0.633266	0.513826	1.23245	0.21778	0.59721
Dip2a	381.259	0.109121	0.220877	0.494037	0.62128	0.881289
Pcnt	1931.65	-0.791936	0.191232	-4.14123	3.45454e-05	0.0011824
1700094J05Rik	0	NA	NA	NA	NA	NA
2610028H24Rik	15.419	-1.32127	0.858438	-1.53915	0.123767	0.454634
Ybey	136.91	-0.31809	0.312251	-1.0187	0.308345	0.690507
Mcm3ap	889.355	-0.263829	0.217723	-1.21176	0.225603	0.606794
Lss	109.377	-0.529099	0.34571	-1.53047	0.125901	0.459342
4930483K19Rik	0	NA	NA	NA	NA	NA
Spatc1l	0.479311	-0.0686115	4.87361	-0.0140782	0.988768	NA
Ftcd	6.22027	-0.69111	1.30171	-0.530924	0.595472	NA
Col6a2	1632.08	0.547054	0.267249	2.04699	0.0406595	0.243141
Col6a1	2120.58	0.226796	0.25566	0.887102	0.375024	0.741742
Pcbp3	64.0057	-0.539765	0.475963	-1.13405	0.256775	0.641852
Gm10787	0	NA	NA	NA	NA	NA
Slc19a1	96.3603	-0.297337	0.384656	-0.772995	0.439525	0.784399
Col18a1	409.542	-0.0126639	1.00039	-0.0126589	0.9899	0.997596
Gm10941	1.84186	1.51654	2.49819	0.607055	0.543814	NA
Pofut2	1242.59	-0.339527	0.206749	-1.64222	0.100544	0.411556
Adarb1	954.717	-0.692323	0.177966	-3.8902	0.000100162	0.00285573
Gm17769	51.4467	0.92141	0.506864	1.81787	0.0690848	0.336222
Fam207a	448.558	-0.148354	0.21228	-0.698861	0.484639	0.817208
Itgb2	250.565	-0.473148	0.253335	-1.86767	0.0618074	0.314405
Pttg1ip	4883.01	-0.262771	0.157926	-1.66388	0.0961357	0.402574
Sumo3	2436.51	0.696838	0.165542	4.20943	2.5602e-05	0.000914292
Ube2g2	3116.47	-0.0177868	0.165143	-0.107705	0.91423	0.980638
Mir1930	0	NA	NA	NA	NA	NA
Tspear	0.248424	1.31762	4.98735	0.264192	0.791632	NA
Gm19402	0	NA	NA	NA	NA	NA
Gm10272	0	NA	NA	NA	NA	NA
Gm10024	0	NA	NA	NA	NA	NA
Gm10142	0	NA	NA	NA	NA	NA
Krtap12-1	0	NA	NA	NA	NA	NA
Gm10100	0	NA	NA	NA	NA	NA
Gm3238	0	NA	NA	NA	NA	NA
Gm19668	0	NA	NA	NA	NA	NA
Gm2696	0	NA	NA	NA	NA	NA
Krtap10-4	0	NA	NA	NA	NA	NA
Krtap10-10	0	NA	NA	NA	NA	NA
Gm10318	0	NA	NA	NA	NA	NA
Gm3285	0	NA	NA	NA	NA	NA
1700009J07Rik	0.230886	-1.57151	4.98715	-0.315111	0.752677	NA
Lrrc3	16.8976	-0.0560939	0.813691	-0.0689376	0.945039	0.988235
Trpm2	21.0725	-0.754873	0.736371	-1.02513	0.305303	0.688236
1810043G02Rik	378.742	0.283377	0.252722	1.1213	0.262159	0.647697
Pfkl	3201.14	-0.334508	0.184279	-1.81523	0.0694887	0.3373
Aire	1.0946	-1.79816	3.1932	-0.563121	0.573352	NA
Dnmt3l	5.99882	0.240789	1.32226	0.182105	0.8555	NA
Icosl	327.663	-0.498666	0.230844	-2.16019	0.0307583	0.204943
D10Jhu81e	13313.2	0.120881	0.157129	0.76931	0.441709	0.786303
Pwp2	579.138	-0.328369	0.206561	-1.58969	0.111904	0.432885
Trappc10	1815.87	-0.189323	0.161283	-1.17386	0.240453	0.624399
Agpat3	4851.07	-0.612427	0.183656	-3.33465	0.000854067	0.0157262
Mir7659	0	NA	NA	NA	NA	NA
Rrp1	3557.46	0.156516	0.181651	0.86163	0.388891	0.750462
Mir6907	0	NA	NA	NA	NA	NA
Cstb	568.148	0.22721	0.21574	1.05317	0.292265	0.676034
Mir6410	0	NA	NA	NA	NA	NA
Pdxk	702.824	-0.599519	0.204544	-2.931	0.00337873	0.0449609
Mir6908	0	NA	NA	NA	NA	NA
Ilvbl	898.902	-0.212306	0.21086	-1.00686	0.314003	0.695087
Syde1	629.208	0.0241957	0.1941	0.124656	0.900796	0.977137
Olfr1357	0	NA	NA	NA	NA	NA
Casp14	0	NA	NA	NA	NA	NA
Ccdc105	0	NA	NA	NA	NA	NA
Slc1a6	0.786956	-1.14923	3.60493	-0.318795	0.749882	NA
Olfr1356	0	NA	NA	NA	NA	NA
Olfr1355	0	NA	NA	NA	NA	NA
Olfr1354	0	NA	NA	NA	NA	NA
Olfr8	0	NA	NA	NA	NA	NA
Olfr1353	0	NA	NA	NA	NA	NA
Olfr1352	0	NA	NA	NA	NA	NA
Olfr1351	0	NA	NA	NA	NA	NA
Olfr57	0	NA	NA	NA	NA	NA
2610008E11Rik	808.522	-0.185555	0.189379	-0.979806	0.327182	0.704649
Vmn2r80	0	NA	NA	NA	NA	NA
Vmn2r81	0	NA	NA	NA	NA	NA
Vmn2r82	0	NA	NA	NA	NA	NA
Vmn2r83	0.248424	1.31762	4.98735	0.264192	0.791632	NA
Ppap2c	53.658	0.346698	0.484062	0.716226	0.473852	0.810341
Mir6909	0	NA	NA	NA	NA	NA
Mier2	271.19	0.313061	0.246632	1.26935	0.204317	0.577359
Theg	0	NA	NA	NA	NA	NA
C2cd4c	5.79093	2.05807	1.46005	1.40959	0.158662	NA
Shc2	89.2048	0.379367	0.37055	1.02379	0.305932	0.688756
Odf3l2	0.230886	-1.57151	4.98715	-0.315111	0.752677	NA
Madcam1	0	NA	NA	NA	NA	NA
Tpgs1	450.39	-0.163429	0.217271	-0.752191	0.451936	0.793809
Cdc34	2019.48	-0.730999	0.209431	-3.4904	0.000482305	0.0100473
Gzmm	219.375	0.891411	0.265398	3.35877	0.000782896	0.0147111
Bc1	0	NA	NA	NA	NA	NA
Bsg	43147.7	-0.573537	0.162245	-3.53501	0.000407761	0.00885703
Hcn2	346.523	-0.143481	0.270635	-0.530164	0.595998	0.870407
Polrmt	707.531	-0.489352	0.225421	-2.17084	0.0299436	0.201168
Fgf22	3.9477	1.41954	1.65607	0.857174	0.391349	NA
Rnf126	378.441	-0.384901	0.237355	-1.62163	0.104884	0.420586
Fstl3	101.444	-0.963171	0.407073	-2.36609	0.0179772	0.145279
Prss57	2.24642	-0.482679	2.04609	-0.235904	0.813507	NA
Palm	1247.72	-0.187757	0.172866	-1.08614	0.277416	0.661135
Misp	6.45636	-1.09494	1.34874	-0.811827	0.416891	NA
E130317F20Rik	106.538	0.728761	0.452873	1.60919	0.107574	0.425282
Ptbp1	1207.3	-0.0798625	0.170279	-0.469011	0.639062	0.889728
Lppr3	42.9208	-0.429744	0.528895	-0.812532	0.416486	0.768987
Mir6910	0	NA	NA	NA	NA	NA
Prtn3	1.477	0.809384	2.50932	0.322552	0.747035	NA
Elane	0.230886	-1.57151	4.98715	-0.315111	0.752677	NA
Cfd	743.541	-1.06865	2.27872	-0.468971	0.63909	0.889728
Med16	1249.56	-0.226417	0.173129	-1.3078	0.190943	0.560967
R3hdm4	1795.04	0.0811471	0.176375	0.460083	0.645457	0.891891
Kiss1r	15.8646	1.04616	0.836036	1.25133	0.210813	0.587499
Arid3a	55.0962	-0.486016	0.458124	-1.06088	0.288743	0.671783
Wdr18	1243.16	-0.284948	0.178082	-1.60009	0.109578	0.429205
Grin3b	203.379	0.768305	0.287282	2.67439	0.00748643	0.0801247
Tmem259	2815.66	-0.318611	0.185394	-1.71856	0.0856948	0.379513
Cnn2	1257.27	0.253931	0.171229	1.48299	0.138076	0.479874
Abca7	547.607	-0.533665	0.203301	-2.625	0.00866479	0.0880664
Hmha1	222.14	-0.36683	0.298959	-1.22702	0.219814	0.60036
Polr2e	3346.83	-0.297443	0.175414	-1.69567	0.0899492	0.388243
Gpx4	28009	0.179721	0.163628	1.09835	0.272052	0.6555
Sbno2	535.288	-0.354827	0.263011	-1.3491	0.177306	0.54119
Stk11	2889.42	-0.403816	0.162676	-2.48233	0.0130526	0.115574
Dos	67.8151	1.01536	0.465185	2.1827	0.0290582	0.197448
Atp5d	15703.9	-0.203491	0.181442	-1.12152	0.262065	0.647697
Midn	3035.47	-0.423377	0.176011	-2.40541	0.0161545	0.134155
Cirbp	2468.21	0.0857002	0.247858	0.345763	0.729521	0.924604
1600002K03Rik	107.141	-0.515931	0.356187	-1.44849	0.147481	0.495462
Efna2	31.2577	0.735261	0.645569	1.13894	0.25473	0.640298
Mum1	494.271	0.0319837	0.209657	0.152552	0.878751	0.969026
Ndufs7	12501	-0.148208	0.173429	-0.854574	0.392787	0.753237
Gamt	110.55	1.48592	0.426205	3.48639	0.000489582	0.0101799
Dazap1	991.828	-0.251555	0.176001	-1.42928	0.152923	0.502882
Mir6911	0	NA	NA	NA	NA	NA
Rps15	7448.62	-0.314094	0.1532	-2.05021	0.0403436	0.242628
Apc2	120.18	1.16042	0.340316	3.40984	0.000650013	0.0126382
2310011J03Rik	772.358	-0.162657	0.186182	-0.873645	0.382312	0.746233
Pcsk4	52.3844	0.370012	0.472232	0.783539	0.43331	0.780405
Reep6	78.3839	-0.65075	0.399641	-1.62833	0.103454	0.418256
Adamtsl5	2363.59	-0.172731	0.168927	-1.02252	0.306535	0.689569
Plk5	23.9136	0.735712	0.817515	0.899938	0.368153	0.736082
Mex3d	214.686	0.129458	0.286915	0.451207	0.651841	0.894147
Mbd3	1991.01	0.144607	0.191447	0.755336	0.450048	0.792181
Uqcr11	13169.1	0.237176	0.156752	1.51307	0.130262	0.466982
Tcf3	549.965	0.292115	0.198824	1.46921	0.141775	0.485971
Onecut3	7.77884	1.34125	1.20781	1.11048	0.266792	NA
Atp8b3	0.220809	1.23176	4.99319	0.246688	0.80515	NA
Rexo1	508.738	0.0663033	0.220578	0.300589	0.763728	0.937537
Klf16	136.332	0.316998	0.32531	0.974451	0.329833	0.705947
Abhd17a	1058.21	-0.0756799	0.186812	-0.405113	0.685394	0.908756
Adat3	22.8849	-0.685236	0.716827	-0.955929	0.339108	0.714298
Scamp4	513.671	-0.177108	0.210679	-0.840656	0.40054	0.758248
Mir6912	0.248424	1.31762	4.98735	0.264192	0.791632	NA
Csnk1g2	2745.23	-0.009199	0.191716	-0.0479823	0.96173	0.991448
Btbd2	1016.36	0.381993	0.176284	2.16692	0.0302411	0.20246
Mknk2	12215.5	0.421473	0.196113	2.14913	0.0316244	0.208628
Mob3a	301.553	-0.201476	0.261449	-0.770612	0.440937	0.785238
Izumo4	89.3388	0.177548	0.419095	0.423647	0.671824	0.903001
Ap3d1	2138.2	-0.324886	0.18035	-1.80142	0.0716363	0.343427
Dot1l	974.461	-0.683996	0.183492	-3.72765	0.000193271	0.00491035
Plekhj1	539.445	-0.163671	0.207821	-0.78756	0.430954	0.779146
Sf3a2	459.789	-0.290683	0.207061	-1.40385	0.160363	0.515103
Amh	5.05289	-0.812304	1.44716	-0.561308	0.574587	NA
Jsrp1	15.4667	0.917797	0.865258	1.06072	0.288817	0.671843
Oaz1	90.2907	0.162008	0.386476	0.419193	0.675075	0.903392
Oaz1-ps	0	NA	NA	NA	NA	NA
Mir1982	4.74126	-0.305223	1.44785	-0.210812	0.833034	NA
Lingo3	427.915	0.269878	0.32069	0.841553	0.400038	0.758004
Lsm7	153.745	0.32689	0.310975	1.05118	0.293177	0.676953
Sppl2b	478.354	-0.0247832	0.206877	-0.119797	0.904644	0.978528
Tmprss9	1.53622	-0.267934	2.46709	-0.108603	0.913517	NA
Timm13	1548.26	0.115323	0.166475	0.692734	0.488476	0.819294
Lmnb2	259.986	-0.0965147	0.260139	-0.371012	0.710628	0.918907
Gadd45b	301.091	0.834057	0.29085	2.86766	0.00413526	0.0516561
Gng7	55.1847	0.241804	0.477386	0.506517	0.612494	0.876905
Diras1	1.86947	1.54033	2.47321	0.622804	0.533413	NA
Slc39a3	546.935	-0.0830996	0.21474	-0.386978	0.698772	0.914921
Sgta	2779.35	-0.432586	0.166502	-2.59807	0.00937482	0.0929367
Thop1	491.951	-0.243045	0.208552	-1.16539	0.243861	0.628831
Creb3l3	2.97613	0.62018	2.05685	0.301519	0.763019	NA
Mir5615-1	0	NA	NA	NA	NA	NA
Mir5615-2	0	NA	NA	NA	NA	NA
Map2k2	2218.89	-0.163861	0.189902	-0.862873	0.388207	0.750116
Zbtb7a	934.627	-0.234451	0.17722	-1.32294	0.185856	0.553774
Pias4	356.502	-0.246349	0.234254	-1.05163	0.292968	0.676776
Eef2	41876.3	-0.277407	0.217944	-1.27284	0.203076	0.575293
[truncated: 22,422 more rows]
