# Supplementary material for: Rtf1 Transcriptionally Regulates Neonatal and Adult Cardiomyocyte Biology
Source: J Cardiovasc Dev Dis. 2023 May 20;10(5):221. doi: 10.3390/jcdd10050221 (PMC10219292; doi:10.3390/jcdd10050221)
Supplement: Supplementary file 1 [file jcdd-10-00221-s001.zip › Table S3.xlsx]

## Sheet: Week2_DESeq2
symbol	baseMean	log2FoldChange	lfcSE	stat	pvalue	padj
Xkr4	2.45497	-1.01057	2.69491	-0.37499	0.707668	NA
Rp1	65.767	0.567931	0.54567	1.0408	0.29797	0.765405
Sox17	325.101	-0.236101	0.331704	-0.711782	0.4766	0.876758
Mrpl15	1783.1	-0.428851	0.218774	-1.96025	0.0499667	0.361464
Lypla1	2578.03	0.286713	0.195016	1.4702	0.141506	0.585391
Tcea1	1282.8	0.107141	0.185501	0.577575	0.563551	0.912153
Rgs20	2.67316	-1.39317	2.21918	-0.627785	0.530145	NA
Atp6v1h	1160.19	0.307815	0.210363	1.46325	0.143398	0.588265
Oprk1	0.943361	-1.54403	3.87186	-0.398783	0.690053	NA
Npbwr1	0.477436	0.184819	4.96711	0.0372085	0.970319	NA
Rb1cc1	2479.7	0.193281	0.183084	1.0557	0.291108	0.758317
Fam150a	0	NA	NA	NA	NA	NA
St18	0.882088	-1.20219	4.76109	-0.252503	0.800652	NA
Pcmtd1	3456.43	0.0242007	0.192669	0.125607	0.900043	0.985721
Sntg1	5.6104	-1.15899	1.61333	-0.718385	0.47252	NA
Rrs1	401.899	-0.482691	0.282745	-1.70716	0.0877919	0.476763
Adhfe1	3350.01	-0.411429	0.282396	-1.45692	0.145138	0.590554
2610203C22Rik	31.2589	-0.866316	0.734649	-1.17923	0.238309	0.712572
3110035E14Rik	8.13912	-0.440531	2.02634	-0.217403	0.827895	NA
Mybl1	31.6585	-1.02847	0.748532	-1.37399	0.169446	0.629873
Vcpip1	696.718	0.29593	0.213792	1.3842	0.166298	0.624816
1700034P13Rik	1.00963	3.45551	4.37432	0.789953	0.429555	NA
Sgk3	634.778	0.197062	0.240045	0.820937	0.411682	0.849401
Mcmdc2	14.356	0.800764	1.17565	0.681127	0.495791	NA
Snhg6	234.323	0.301929	0.403667	0.747966	0.454481	0.86983
Snord87	1.94364	-0.471278	2.98328	-0.157973	0.874478	NA
Tcf24	14.3003	0.376311	1.04332	0.360687	0.718334	NA
Ppp1r42	9.97494	1.23424	1.30407	0.946452	0.343918	NA
Cops5	3297.65	0.340523	0.210468	1.61793	0.105678	0.517382
Cspp1	177.354	-0.400009	0.340753	-1.1739	0.240436	0.71448
Arfgef1	3113.57	0.223435	0.199291	1.12115	0.262224	0.734429
Cpa6	0.202326	-1.35242	4.98238	-0.271441	0.786052	NA
Mir467e	0	NA	NA	NA	NA	NA
Prex2	1485.33	-0.30218	0.198762	-1.52031	0.128434	0.560911
A830018L16Rik	7.32466	-1.69291	1.57362	-1.0758	0.282015	NA
Mir6341	0	NA	NA	NA	NA	NA
Gm17644	0.936844	1.63537	3.87172	0.422389	0.672741	NA
Sulf1	1476.38	-0.0289891	0.345113	-0.083999	0.933057	0.988555
Slco5a1	519.168	-0.224279	0.328627	-0.682475	0.494939	0.884353
Prdm14	0.275109	1.54493	4.98227	0.310086	0.756496	NA
Ncoa2	1422.71	-0.0638912	0.206589	-0.309266	0.757119	0.961382
Tram1	1272.38	0.252279	0.204209	1.2354	0.216683	0.689723
Lactb2	784.103	0.0759848	0.210156	0.361564	0.717678	0.952486
Xkr9	0.404653	-2.16216	4.91661	-0.439767	0.660106	NA
Gm5523	7.51733	0.307251	1.51953	0.202201	0.83976	NA
Eya1	27.04	-0.890958	0.987605	-0.90214	0.366983	0.82123
Msc	108.902	0.0625637	0.43411	0.14412	0.885406	0.984224
Trpa1	0.943361	-1.54403	3.87186	-0.398783	0.690053	NA
Kcnb2	0.741034	-1.05215	4.25461	-0.247296	0.804679	NA
Terf1	178.961	-0.332709	0.331336	-1.00414	0.315309	0.780119
Sbspon	10.1736	-0.533205	1.28387	-0.415311	0.677914	NA
4930444P10Rik	2.4144	-1.31643	2.76564	-0.475994	0.634079	NA
Rpl7	6712.33	0.392191	0.176896	2.21708	0.0266179	0.257728
Rdh10	178.262	0.0849965	0.347295	0.244738	0.806659	0.971683
Stau2	1453.76	-0.282214	0.216136	-1.30572	0.191646	0.659661
Ube2w	647.126	0.221855	0.223476	0.992749	0.320832	0.784829
Tceb1	1701.12	0.386206	0.187568	2.05902	0.0394927	0.320686
D030040B21Rik	4.23904	-0.888769	1.86823	-0.475727	0.634269	NA
Tmem70	3071.14	0.305317	0.213603	1.42937	0.152898	0.60154
Ly96	49.1735	-0.208612	0.590058	-0.353545	0.72368	0.953777
Jph1	593.024	0.169206	0.305002	0.554768	0.579053	0.916517
Gdap1	3.6509	-1.40753	1.99581	-0.705241	0.48066	NA
Pi15	169.662	-0.473084	0.567932	-0.832994	0.404848	0.845589
Gm16070	0.813817	0.810068	4.13377	0.195964	0.844639	NA
Crispld1	75.5644	-0.400643	0.478883	-0.836619	0.402807	0.844679
Crisp4	0	NA	NA	NA	NA	NA
Defb44-ps	0	NA	NA	NA	NA	NA
Defb18	0	NA	NA	NA	NA	NA
Defb41	0	NA	NA	NA	NA	NA
Gm15386	0	NA	NA	NA	NA	NA
Tfap2d	0	NA	NA	NA	NA	NA
Tfap2b	1.85934	-2.7332	3.0413	-0.898694	0.368816	NA
Pkhd1	0.404653	-2.16216	4.91661	-0.439767	0.660106	NA
4930486I03Rik	0	NA	NA	NA	NA	NA
Linc-md1	0	NA	NA	NA	NA	NA
Mir206	0	NA	NA	NA	NA	NA
Mir133b	0	NA	NA	NA	NA	NA
Il17a	0	NA	NA	NA	NA	NA
Il17f	1.02765	1.79528	4.52193	0.397017	0.691355	NA
Mcm3	281.855	-0.640894	0.459962	-1.39336	0.16351	0.620255
6720483E21Rik	1.58223	0.698653	3.22154	0.216869	0.82831	NA
Paqr8	81.3957	-0.236468	0.478208	-0.494487	0.620962	0.926921
Efhc1	40.6324	-1.01125	0.877551	-1.15235	0.249176	0.723047
Tram2	66.5253	-0.224813	0.58241	-0.386005	0.699493	0.950563
Tmem14a	126.621	-0.817817	0.397518	-2.05731	0.0396565	0.320788
Gsta3	667.111	0.108052	0.218246	0.495094	0.620534	0.926921
Gm4956	98.6639	-0.256848	0.863489	-0.297454	0.76612	0.96302
Khdc1a	0	NA	NA	NA	NA	NA
Khdc1c	0	NA	NA	NA	NA	NA
Khdc1b	0	NA	NA	NA	NA	NA
Kcnq5	12.1679	-0.762101	1.11384	-0.684211	0.493842	NA
Rims1	1.60026	-0.0556116	2.75806	-0.0201633	0.983913	NA
4933415F23Rik	0.550218	2.56944	4.88417	0.526074	0.598837	NA
Mir30a	0	NA	NA	NA	NA	NA
Mir30c-2	0.550218	2.56944	4.88417	0.526074	0.598837	NA
Ogfrl1	993.538	0.451677	0.24062	1.87714	0.0604994	0.402218
B3gat2	18.7301	-0.0325932	0.94947	-0.0343277	0.972616	0.99652
Smap1	234.497	0.231973	0.365176	0.635238	0.525273	0.896699
Sdhaf4	1221.46	-0.0355553	0.22733	-0.156404	0.875715	0.982736
Fam135a	1090.31	0.0787674	0.189222	0.416269	0.677213	0.942647
Col9a1	5.9476	-1.33356	2.13922	-0.623386	0.533031	NA
Col19a1	2.61472	0.875926	2.23997	0.391043	0.695765	NA
Lmbrd1	1753.94	0.352762	0.18672	1.88926	0.0588572	0.396236
Adgrb3	2.09605	-2.7983	3.56798	-0.784282	0.432875	NA
Gm20172	0.309004	-1.66213	4.96439	-0.33481	0.737769	NA
4931408C20Rik	0.477436	0.184819	4.96711	0.0372085	0.970319	NA
Gm597	0	NA	NA	NA	NA	NA
Mir6342	0	NA	NA	NA	NA	NA
Phf3	1410.37	-0.0543127	0.181417	-0.299381	0.764649	0.962581
Ptp4a1	297.922	-0.287433	0.427384	-0.67254	0.50124	0.885285
Gm13363	0	NA	NA	NA	NA	NA
4931428L18Rik	2.26683	0.0373862	2.82552	0.0132316	0.989443	NA
Lgsn	1.59858	1.49976	3.16984	0.473134	0.636117	NA
Pih1d3	0	NA	NA	NA	NA	NA
Gm4850	0	NA	NA	NA	NA	NA
Khdrbs2	0	NA	NA	NA	NA	NA
Gm9839	0	NA	NA	NA	NA	NA
Gm5415	0.404653	-2.16216	4.91661	-0.439767	0.660106	NA
Prim2	97.8342	-0.216258	0.483957	-0.446854	0.654981	0.936569
1700001G17Rik	4.17173	0.329404	1.83588	0.179425	0.857604	NA
Rab23	273.664	-0.243518	0.307462	-0.792027	0.428345	0.857476
Bag2	1066.68	0.0151513	0.214854	0.0705189	0.943781	0.990323
Zfp451	406.123	0.379873	0.243747	1.55847	0.119122	0.544437
Gm15455	0	NA	NA	NA	NA	NA
Bend6	42.2362	0.601741	0.650608	0.924889	0.355024	0.81217
Dst	13996.6	-0.932665	0.177681	-5.24909	1.52855e-07	1.94574e-05
Mir6896	0	NA	NA	NA	NA	NA
Mir5103	0.309004	-1.66213	4.96439	-0.33481	0.737769	NA
Ccdc115	620.353	-0.0237489	0.227806	-0.104251	0.916971	0.986824
Imp4	688.38	0.0826485	0.212445	0.389035	0.69725	0.949809
Ptpn18	152.533	0.0689408	0.44073	0.156424	0.875699	0.982736
Prss39	0.229704	1.41339	4.99094	0.283192	0.77703	NA
Cfc1	0	NA	NA	NA	NA	NA
Prss40	0	NA	NA	NA	NA	NA
Amer3	0.404653	-2.16216	4.91661	-0.439767	0.660106	NA
AA619741	0	NA	NA	NA	NA	NA
Arhgef4	25.0745	-0.301966	0.990313	-0.30492	0.760427	0.961652
Fam168b	2036.5	-0.185333	0.172419	-1.0749	0.28242	0.750828
Plekhb2	4031.71	-0.0223348	0.204777	-0.109069	0.913148	0.98591
Hs6st1	626.677	0.266743	0.269673	0.989134	0.322598	0.78616
Uggt1	1443.05	0.116502	0.186085	0.626066	0.531272	0.898731
Mir6897	0	NA	NA	NA	NA	NA
Neurl3	164.919	-0.476123	0.459557	-1.03605	0.30018	0.767812
Arid5a	500.998	1.7486	0.389406	4.49044	7.10773e-06	0.000580117
Kansl3	2162.86	-0.0218593	0.195636	-0.111734	0.911034	0.985721
Mir6898	0.229704	1.41339	4.99094	0.283192	0.77703	NA
Fer1l5	91.8288	0.219448	0.464268	0.472675	0.636445	0.931761
Lman2l	498.593	-0.15692	0.251075	-0.624991	0.531977	0.89917
Cnnm4	132.016	0.539532	0.378394	1.42584	0.153913	0.603261
Cnnm3	412.945	-0.00366691	0.294017	-0.0124718	0.990049	0.997902
Ankrd23	13701.5	0.808354	0.170263	4.74769	2.05757e-06	0.000201048
Ankrd39	251.781	-0.134746	0.302574	-0.445331	0.65608	0.936751
Sema4c	485.134	-0.214732	0.305494	-0.702902	0.482117	0.878446
Fam178b	4.23333	-0.595059	1.96001	-0.303599	0.761433	NA
Cox5b	15193.6	-0.325145	0.241914	-1.34405	0.178933	0.643801
Actr1b	2343.01	0.05745	0.216836	0.264946	0.791051	0.967552
4933424G06Rik	1.79107	-1.49455	3.0122	-0.496166	0.619778	NA
Zap70	4.85834	-1.16714	1.90144	-0.613821	0.539333	NA
Tmem131	1101.12	-0.352164	0.216475	-1.62681	0.103778	0.51338
Cnga3	104.05	0.0353663	0.501547	0.0705145	0.943784	0.990323
Inpp4a	623.291	0.118997	0.228229	0.521392	0.602094	0.922998
Coa5	5226.57	-0.313729	0.159221	-1.9704	0.0487925	0.35782
Unc50	951.954	0.289713	0.205066	1.41278	0.157721	0.609049
Mgat4a	651.32	-0.202841	0.25696	-0.789388	0.429885	0.857476
4930594C11Rik	0.936844	1.63537	3.87172	0.422389	0.672741	NA
2010300C02Rik	54.3566	-0.821719	0.770537	-1.06642	0.286232	0.75459
Tsga10	97.7308	-0.0513057	0.426853	-0.120195	0.904328	0.985721
Lipt1	255.253	-0.181014	0.29081	-0.622448	0.533647	0.899859
Mitd1	131.977	-0.343618	0.448972	-0.765344	0.444067	0.864831
Mrpl30	4599.56	-0.208015	0.246739	-0.843057	0.399197	0.842411
Lyg2	0.275109	1.54493	4.98227	0.310086	0.756496	NA
Lyg1	0	NA	NA	NA	NA	NA
Txndc9	1701.97	0.263604	0.187117	1.40877	0.158904	0.610914
Eif5b	4252.87	-0.211551	0.199627	-1.05973	0.289266	0.75717
Rev1	571.162	0.151703	0.280351	0.541116	0.588427	0.918071
Aff3	213.782	0.168751	0.353696	0.477109	0.633285	0.9314
Lonrf2	169.165	-0.329593	0.350144	-0.941306	0.346548	0.804996
Chst10	22.7562	0.47463	0.951444	0.498852	0.617883	0.926921
Nms	0	NA	NA	NA	NA	NA
Pdcl3	2251.6	0.451214	0.196215	2.29959	0.0214713	0.228462
Mir6349	0	NA	NA	NA	NA	NA
Npas2	65.3798	-0.21283	0.616181	-0.345402	0.729792	0.95471
Rpl31	3302.05	0.447496	0.187549	2.38602	0.0170317	0.198918
Tbc1d8	251.234	0.166601	0.32193	0.517507	0.604802	0.923653
Cnot11	720.939	0.639402	0.228573	2.79737	0.00515205	0.089133
Snord89	3.04024	1.93255	2.44576	0.790161	0.429434	NA
Rnf149	286.717	0.33364	0.325089	1.0263	0.304749	0.77031
Creg2	4.86688	-0.251463	1.70586	-0.147412	0.882807	NA
Rfx8	21.9228	0.700553	0.848413	0.825721	0.408962	0.848691
Gm3646	101.891	-1.53162	0.510657	-2.99931	0.00270596	0.0587561
1700066B17Rik	3.15995	-0.270456	2.09011	-0.129398	0.897043	NA
Map4k4	3558.23	-0.176018	0.195349	-0.901043	0.367565	0.821913
Gm16894	2.48234	-0.455508	2.29609	-0.198384	0.842745	NA
Il1r2	1.6844	-1.38591	3.05645	-0.453439	0.650233	NA
Il1r1	506.981	-0.182879	0.248284	-0.736573	0.461382	0.873234
Il1rl2	51.7019	-0.89565	0.661466	-1.35404	0.175724	0.63867
Il1rl1	59.5135	0.0354732	0.556983	0.0636881	0.949219	0.992046
Il18r1	28.9643	-2.02634	1.02437	-1.97813	0.0479143	0.354326
Il18rap	12.9384	0.196347	1.09551	0.17923	0.857757	NA
Slc9a4	30.1067	1.69447	0.80644	2.10117	0.0356263	0.302703
Slc9a2	106.115	0.158456	0.442028	0.358474	0.719989	0.953489
Mfsd9	56.2566	-0.171042	0.56106	-0.304856	0.760476	0.961652
Tmem182	3455.64	0.070399	0.224038	0.314228	0.753348	0.960125
4930448I06Rik	0	NA	NA	NA	NA	NA
Pantr1	0.202326	-1.35242	4.98238	-0.271441	0.786052	NA
Pou3f3	0.229704	1.41339	4.99094	0.283192	0.77703	NA
2900092D14Rik	0.970739	-0.125704	3.82795	-0.0328384	0.973803	NA
Pantr2	0	NA	NA	NA	NA	NA
Dalir	0.752545	1.20931	4.8687	0.248384	0.803837	NA
Mrps9	2448.13	-0.412157	0.208553	-1.97627	0.0481241	0.355293
Gpr45	0.679762	-0.624915	4.90113	-0.127504	0.898541	NA
Tgfbrap1	741.76	0.269363	0.229132	1.17558	0.239763	0.714272
AI597479	1321.08	0.26453	0.193569	1.36659	0.171753	0.633165
Fhl2	47849.8	-2.4467	0.222228	-11.0098	3.42661e-28	1.18861e-24
Nck2	299.043	0.0897003	0.27427	0.327051	0.743629	0.958641
1500015O10Rik	126.013	-0.0978298	0.640807	-0.152667	0.878661	0.983888
Uxs1	267.801	0.37447	0.321713	1.16399	0.244429	0.719244
Tpp2	1870.42	-0.249887	0.17307	-1.44385	0.148781	0.595942
Mettl21c	0.275109	1.54493	4.98227	0.310086	0.756496	NA
Tex30	136.668	0.0209473	0.414146	0.0505795	0.959661	0.994643
Kdelc1	597.841	-0.347692	0.221936	-1.56663	0.1172	0.540072
Bivm	394.963	-0.0251113	0.255179	-0.0984067	0.921609	0.986824
Ercc5	801.455	0.153296	0.23122	0.662986	0.50734	0.88753
Mettl21e	4.30828	-0.400898	2.3972	-0.167236	0.867184	NA
Gulp1	233.516	-0.288841	0.30315	-0.9528	0.340691	0.800659
4930521E06Rik	0	NA	NA	NA	NA	NA
Col3a1	8575.31	-1.40065	1.20327	-1.16404	0.244409	0.719244
Col5a2	1612.13	-0.532567	0.401741	-1.32565	0.184956	0.651336
Wdr75	687.575	0.194444	0.213616	0.910252	0.36269	0.817466
Slc40a1	742.671	0.00883646	0.350475	0.0252128	0.979885	0.99746
Stk-ps2	0	NA	NA	NA	NA	NA
Dnah7b	23.6937	-0.448847	0.805408	-0.557292	0.577328	0.916282
Slc39a10	543.891	-0.207753	0.262077	-0.792715	0.427944	0.857476
Mir6350	0	NA	NA	NA	NA	NA
Tmeff2	23.833	-0.398484	0.981852	-0.40585	0.684853	0.944372
9330175M20Rik	2.71488	2.13283	2.29695	0.928551	0.353122	NA
Sdpr	7831.22	-0.202103	0.171231	-1.1803	0.237882	0.712572
Nabp1	2113.37	0.584748	0.230808	2.53348	0.0112937	0.15592
Myo1b	910.758	-0.523364	0.219985	-2.3791	0.0173552	0.201161
Stat4	3.42119	-1.79051	2.11195	-0.847799	0.39655	NA
Stat1	1345.66	-0.556193	0.188423	-2.95183	0.00315896	0.0642676
Gls	2547.66	0.348589	0.180837	1.92765	0.0538991	0.376088
Nab1	966.96	0.0803906	0.23175	0.346884	0.728678	0.954007
Tmem194b	114.528	0.224091	0.464217	0.482728	0.629289	0.929938
Mfsd6	1033.18	0.265483	0.216757	1.2248	0.220651	0.693597
Inpp1	297.697	-0.108418	0.269977	-0.401581	0.687993	0.945607
Hibch	3335.49	-0.270475	0.191017	-1.41597	0.156784	0.608155
1700019D03Rik	17.826	0.0691655	0.984033	0.0702877	0.943965	0.990323
Mstn	17.517	-0.616787	0.952533	-0.647523	0.517293	0.89295
1700019A02Rik	0.813817	0.810068	4.13377	0.195964	0.844639	NA
Pms1	192.372	0.187366	0.369032	0.507722	0.611648	0.925354
Ormdl1	554.382	0.358352	0.235629	1.52083	0.128302	0.560514
Osgepl1	2568.58	0.136795	0.181163	0.755092	0.450194	0.869133
Asnsd1	3728.25	0.236687	0.205822	1.14996	0.25016	0.723047
Dnah7a	8.6084	0.0873558	1.71796	0.0508485	0.959446	NA
Stk17b	539.971	0.181863	0.231433	0.785813	0.431977	0.858571
Hecw2	693.852	0.349363	0.249409	1.40076	0.161285	0.615846
Mir7681	0	NA	NA	NA	NA	NA
Ccdc150	26.0464	1.08255	0.80297	1.34818	0.177602	0.641074
Gtf3c3	519.626	0.0575012	0.236483	0.243151	0.807888	0.971955
Pgap1	304.916	0.628725	0.306089	2.05405	0.0399704	0.322623
Ankrd44	386.617	-0.0579272	0.248952	-0.232685	0.816006	0.973738
Sf3b1	7828.16	-0.0071414	0.1779	-0.0401429	0.967979	0.995202
Coq10b	1424.77	-0.255729	0.206189	-1.24026	0.214879	0.689032
Hspd1	8108.82	0.0475843	0.215673	0.220631	0.825379	0.975564
Hspe1	2758.36	-0.334678	0.215404	-1.55372	0.12025	0.546085
Mob4	1308.32	0.329286	0.194656	1.69162	0.0907176	0.48405
Rftn2	251.993	-0.218277	0.304133	-0.717702	0.472941	0.875549
Mars2	418.99	0.599336	0.300004	1.99776	0.045743	0.345877
Boll	0	NA	NA	NA	NA	NA
Plcl1	201.864	0.445344	0.367544	1.21167	0.225637	0.699002
9130227L01Rik	2.78919	-0.482577	2.60659	-0.185138	0.853121	NA
1700003I22Rik	0	NA	NA	NA	NA	NA
Hsfy2	0	NA	NA	NA	NA	NA
Satb2	6.4623	-0.120081	1.59724	-0.0751801	0.940071	NA
9130024F11Rik	1.98688	-0.0644778	2.48583	-0.0259382	0.979307	NA
BC055402	0	NA	NA	NA	NA	NA
4930558J18Rik	0.89144	1.55385	4.73813	0.327945	0.742953	NA
1700066M21Rik	115.424	0.0606443	0.426149	0.142308	0.886837	0.984281
Tyw5	130.763	0.349263	0.380463	0.917996	0.358621	0.814009
9430016H08Rik	660.376	-0.0310914	0.267	-0.116447	0.907298	0.985721
Spats2l	354.473	0.0103607	0.261148	0.0396738	0.968353	0.995202
Kctd18	254.912	0.454252	0.288859	1.57257	0.115817	0.537318
Sgol2a	466.217	-0.540041	0.294094	-1.83629	0.0663152	0.418546
Aox1	1398.24	0.142361	0.212407	0.670225	0.502714	0.886395
Aox3	116.182	-1.63494	0.852843	-1.91704	0.0552326	0.381449
Aox4	0.229704	1.41339	4.99094	0.283192	0.77703	NA
Aox2	0.404653	-2.16216	4.91661	-0.439767	0.660106	NA
Bzw1	3293.2	0.334594	0.164356	2.03578	0.0417723	0.331194
Clk1	4168.23	0.370723	0.189363	1.95774	0.0502602	0.36284
Ppil3	394.99	-0.130865	0.254051	-0.515113	0.606474	0.924242
Nif3l1	555.967	0.324514	0.227643	1.42554	0.154002	0.603274
Orc2	541.588	0.599555	0.232765	2.5758	0.010001	0.143565
Fam126b	587.85	0.0473532	0.221459	0.213823	0.830685	0.977162
Ndufb3	6389.12	0.128098	0.215147	0.595396	0.551578	0.906547
Gm20257	22.903	0.412694	0.845878	0.487888	0.625629	0.928606
Als2cr12	4.78355	-0.199794	1.8387	-0.108661	0.913472	NA
Cflar	1483.92	-0.0970317	0.212932	-0.455694	0.64861	0.934881
Casp8	263.202	-0.775512	0.382594	-2.02699	0.0426639	0.334253
Trak2	8160.34	0.053731	0.16785	0.320113	0.748883	0.95953
Stradb	2047.15	0.0444195	0.198689	0.223563	0.823097	0.974857
Als2cr11	0.713656	-2.95065	4.86167	-0.606921	0.543903	NA
Tmem237	174.037	0.0574762	0.430734	0.133438	0.893847	0.985178
Mpp4	8.18842	0.684555	1.50449	0.455008	0.649104	NA
Als2	441.045	0.0648462	0.238	0.272464	0.785266	0.966902
Cdk15	1.55485	-0.126836	2.77348	-0.0457317	0.963524	NA
Fzd7	342.253	-0.0296082	0.316507	-0.0935467	0.925469	0.986925
Gm973	21.0486	-2.83904	1.35101	-2.10142	0.0356038	0.302698
Sumo1	1985.87	0.278202	0.18815	1.47862	0.139242	0.581048
Nop58	750.467	0.181879	0.241202	0.754051	0.450818	0.869731
Snord70	0	NA	NA	NA	NA	NA
Snord11	0	NA	NA	NA	NA	NA
Bmpr2	3180.98	0.390223	0.210933	1.84999	0.0643152	0.413115
Fam117b	772.799	0.039036	0.34288	0.113848	0.909359	0.985721
Ica1l	7.76323	-0.141798	1.37056	-0.10346	0.917598	NA
Wdr12	465.332	0.0489387	0.250807	0.195125	0.845295	0.97974
Carf	180.655	-0.155889	0.34628	-0.450182	0.652579	0.935944
Nbeal1	1490.02	-0.310239	0.180574	-1.71807	0.0857835	0.472595
Cyp20a1	309.432	-0.149958	0.282407	-0.531	0.595419	0.921727
Abi2	491.741	0.739157	0.263253	2.80778	0.00498838	0.0872809
Raph1	2449.38	-0.10244	0.251799	-0.406831	0.684132	0.944145
Cd28	171.069	-0.0440217	0.397465	-0.110756	0.91181	0.985721
Ctla4	32.4855	-1.68881	0.725286	-2.32847	0.0198871	0.219161
Icos	10.7414	-0.633045	1.18363	-0.534831	0.592766	NA
9530026F06Rik	0.275109	1.54493	4.98227	0.310086	0.756496	NA
Pard3b	477.871	-0.0699169	0.243701	-0.286896	0.774192	0.964989
Nrp2	1190.79	-1.02573	0.344592	-2.97665	0.00291412	0.0609856
4930487H11Rik	1.26871	-0.823619	4.11473	-0.200164	0.841353	NA
Ino80d	699.621	-0.191601	0.223073	-0.85892	0.390385	0.837056
Ino80dos	41.236	-0.318757	0.647973	-0.49193	0.622769	0.927358
Ndufs1	29934.6	-0.225224	0.187594	-1.20059	0.229909	0.703808
Eef1b2	7415.37	0.338761	0.182485	1.85637	0.0634001	0.411448
Snora41	2.21659	0.245395	2.40094	0.102208	0.918592	NA
Gpr1	18.843	-0.0146502	0.970131	-0.0151013	0.987951	0.997618
Zdbf2	15.2167	0.288373	1.04557	0.275805	0.782698	0.966902
Adam23	80.2706	-0.636047	0.521767	-1.21902	0.222835	0.695628
Dytn	0.202326	-1.35242	4.98238	-0.271441	0.786052	NA
Mdh1b	3.91698	-3.80823	3.01547	-1.2629	0.206626	NA
Fastkd2	1020.61	-0.0569132	0.223671	-0.25445	0.799148	0.96984
4933402D24Rik	6.50718	1.60995	1.58701	1.01445	0.310366	NA
Gm13749	2.74594	-0.781868	2.14222	-0.36498	0.715126	NA
Mir1958	0	NA	NA	NA	NA	NA
Klf7	110.417	-0.792775	0.402643	-1.96893	0.0489616	0.358492
Mir6899	0	NA	NA	NA	NA	NA
Creb1	1018.48	-0.0641422	0.198064	-0.323845	0.746055	0.959248
Mettl21a	319.223	0.264548	0.271347	0.974944	0.329588	0.791881
2810408I11Rik	2.28486	-0.465995	2.40599	-0.193681	0.846425	NA
Ccnyl1	435.724	-0.149755	0.243099	-0.616026	0.537877	0.901827
Fzd5	179.252	0.187546	0.386857	0.484794	0.627823	0.929645
Plekhm3	349.823	0.154787	0.259236	0.597091	0.550447	0.906547
Akr1cl	4.92628	-0.728166	1.90528	-0.382183	0.702326	NA
Cryge	0	NA	NA	NA	NA	NA
Crygd	0	NA	NA	NA	NA	NA
Crygc	0	NA	NA	NA	NA	NA
Crygb	0	NA	NA	NA	NA	NA
Cryga	0	NA	NA	NA	NA	NA
D630023F18Rik	3.55808	0.238775	1.9542	0.122185	0.902752	NA
Idh1	2594.7	-0.25887	0.204988	-1.26285	0.206643	0.679263
Pikfyve	531.047	0.171767	0.234197	0.733429	0.463297	0.87348
Pth2r	0.229704	1.41339	4.99094	0.283192	0.77703	NA
Crygf	0	NA	NA	NA	NA	NA
Map2	119.792	-0.0530033	0.410287	-0.129186	0.897211	0.985506
Unc80	12.0305	-0.441214	1.14669	-0.384772	0.700406	NA
Rpe	365.395	-0.278792	0.272868	-1.02171	0.306918	0.771811
Kansl1l	648.36	-0.28019	0.236638	-1.18405	0.236395	0.711134
Acadl	30368.5	-0.27526	0.239984	-1.147	0.251383	0.72319
Myl1	4269.4	0.515612	0.254018	2.02983	0.042374	0.333103
Lancl1	1061.29	0.124408	0.218611	0.569082	0.569301	0.913751
Cps1	2.86245	0.61591	2.14058	0.28773	0.773553	NA
Erbb4	92.7509	-0.345611	0.482461	-0.716351	0.473775	0.875549
Ikzf2	165.437	0.0332559	0.340924	0.0975465	0.922292	0.986925
Spag16	18.7028	-4.00608	4.61756	-0.867575	0.385627	0.833762
Vwc2l	0	NA	NA	NA	NA	NA
Bard1	25.7942	-0.518786	0.889463	-0.583257	0.55972	0.911025
Abca12	257.243	-2.82227	0.359478	-7.85102	4.1268e-15	2.72663e-12
Atic	1131.44	-0.0837707	0.191778	-0.436811	0.662249	0.938197
Fn1	2670.55	-0.222007	0.774841	-0.286519	0.774481	0.964989
Apol7d	0.404653	-2.16216	4.91661	-0.439767	0.660106	NA
Gm8883	1.35904	-2.18252	3.46352	-0.630144	0.528601	NA
4933417E11Rik	0	NA	NA	NA	NA	NA
Mreg	609.395	-0.273302	0.293988	-0.929636	0.35256	0.809627
Pecr	332.451	-0.149351	0.283261	-0.527255	0.598016	0.9218
Tmem169	3.03941	-2.35169	2.35094	-1.00032	0.317156	NA
Xrcc5	1006.65	0.379324	0.279259	1.35832	0.174361	0.636336
March4	9.6868	-2.73134	1.73829	-1.57128	0.116117	NA
Smarcal1	1495.24	0.293551	0.180009	1.63076	0.102941	0.511754
Ankar	0.275109	1.54493	4.98227	0.310086	0.756496	NA
Rpl37a	2902.43	0.385015	0.189664	2.02998	0.0423584	0.333103
Igfbp2	10.9595	0.362461	1.53978	0.235399	0.813899	NA
Igfbp5	6427.47	-0.427651	0.82161	-0.520503	0.602713	0.923035
Tnp1	0	NA	NA	NA	NA	NA
1700027A15Rik	0	NA	NA	NA	NA	NA
Pinc	0.404653	-2.16216	4.91661	-0.439767	0.660106	NA
D530049I02Rik	0.229704	1.41339	4.99094	0.283192	0.77703	NA
6030407O03Rik	2.20072	0.463457	2.38075	0.194668	0.845653	NA
Mir6351	0	NA	NA	NA	NA	NA
Tns1	23718.6	-0.5159	0.268155	-1.92389	0.0543687	0.377256
Rufy4	100.783	1.94452	0.436556	4.45424	8.41916e-06	0.000674741
Cxcr2	8.86851	0.166304	1.27126	0.130818	0.89592	NA
Cxcr1	0.202326	-1.35242	4.98238	-0.271441	0.786052	NA
Mir1928	0	NA	NA	NA	NA	NA
Arpc2	5336.17	0.373796	0.158793	2.35399	0.0185732	0.209514
Gpbar1	2.11658	1.65809	2.59962	0.63782	0.523591	NA
Aamp	4071.7	0.296224	0.194428	1.52357	0.127617	0.559272
Pnkd	2428.41	-0.265418	0.21804	-1.21729	0.223493	0.696377
Tmbim1	2593.15	0.302611	0.21889	1.38248	0.166824	0.625759
Catip	40.1869	-1.25561	0.783293	-1.60299	0.108938	0.522935
Slc11a1	132.842	0.0368622	0.384582	0.09585	0.92364	0.986925
Ctdsp1	3045.96	-0.309313	0.178485	-1.73299	0.083097	0.466156
Mir26b	0.550218	2.56944	4.88417	0.526074	0.598837	NA
Vil1	9.17799	0.248872	1.264	0.196892	0.843912	NA
Usp37	351.89	0.0355967	0.268972	0.132344	0.894712	0.985385
Rqcd1	527.504	-0.29049	0.228676	-1.27031	0.203974	0.676257
Plcd4	7.07259	0.649105	1.41375	0.459137	0.646136	NA
Zfp142	352.192	-0.0870282	0.321517	-0.27068	0.786637	0.966902
Bcs1l	781.362	-0.4064	0.246836	-1.64644	0.099674	0.506399
Rnf25	440.141	0.219149	0.244955	0.89465	0.370974	0.824292
Stk36	25.6681	-1.60198	0.999124	-1.60339	0.108849	0.522769
Ttll4	269.767	-0.280819	0.286937	-0.97868	0.327738	0.790139
Cyp27a1	1211.12	0.223994	0.204387	1.09593	0.273108	0.744338
Prkag3	130.867	1.17943	0.407485	2.89441	0.00379872	0.0735108
Wnt6	11.453	-0.252799	1.12736	-0.22424	0.822571	NA
Wnt10a	0	NA	NA	NA	NA	NA
Cdk5r2	0.943361	-1.54403	3.87186	-0.398783	0.690053	NA
Fev	0.679762	-0.624915	4.90113	-0.127504	0.898541	NA
Cryba2	0.202326	-1.35242	4.98238	-0.271441	0.786052	NA
Mir375	0	NA	NA	NA	NA	NA
Ccdc108	60.6979	-9.35827	4.78566	-1.95548	0.0505262	0.363616
Ihh	2.78267	0.59435	2.31825	0.256378	0.797659	NA
Nhej1	118.453	0.0161225	0.391392	0.0411925	0.967142	0.995202
Slc23a3	30.1111	0.678031	0.869311	0.779964	0.435412	0.860088
Cnppd1	878.206	0.163205	0.200568	0.813713	0.415809	0.851298
Fam134a	885.959	0.268783	0.199136	1.34975	0.177098	0.640905
Zfand2b	375.877	-0.191546	0.251172	-0.76261	0.445696	0.866296
Abcb6	498.781	-0.854986	0.247056	-3.4607	0.000538772	0.0188299
Atg9a	2600.81	-0.17165	0.252494	-0.679816	0.496621	0.884528
Ankzf1	495.184	-0.415513	0.248356	-1.67305	0.0943171	0.49439
Glb1l	142.289	-0.344744	0.387541	-0.889568	0.373698	0.824986
Stk16	1066.72	0.269631	0.19137	1.40896	0.158848	0.610914
Tuba4a	26405	-0.0959601	0.359629	-0.266831	0.789599	0.967221
A630095N17Rik	4.90257	3.3472	2.07999	1.60924	0.107565	NA
Dnajb2	2586.23	-0.0621329	0.178587	-0.347915	0.727904	0.954007
Ptprn	247.937	-0.814232	0.415839	-1.95805	0.0502245	0.36284
Resp18	2.4553	-3.19327	3.4024	-0.938536	0.347969	NA
Dnpep	2491.67	0.0283039	0.208859	0.135517	0.892203	0.984918
Des	81864.6	0.738244	0.294845	2.50384	0.0122853	0.164377
Gm15179	6.21054	-0.253539	1.51777	-0.167047	0.867333	NA
Speg	3673.18	-0.809374	0.259033	-3.1246	0.00178045	0.0441137
Gmppa	912.856	0.151521	0.202908	0.746747	0.455216	0.870349
Asic4	2.84443	1.05889	2.18557	0.484494	0.628035	NA
Chpf	808.359	0.307103	0.249892	1.22894	0.219092	0.692609
Tmem198	21.2028	0.531049	0.869609	0.610675	0.541415	0.904386
Obsl1	2036.52	-0.0783611	0.272648	-0.287408	0.7738	0.964989
Inha	193.852	0.676704	0.323353	2.09277	0.0363696	0.306892
Stk11ip	760.937	0.709867	0.251042	2.82768	0.00468865	0.0843775
Slc4a3	6447.47	-0.584615	0.267539	-2.18516	0.0288774	0.271112
Gm17751	1.10044	3.57471	4.83454	0.73941	0.459658	NA
Mir6343	0	NA	NA	NA	NA	NA
Epha4	1328.86	-0.0649644	0.234717	-0.276778	0.781951	0.966872
Mir6352	0	NA	NA	NA	NA	NA
Pax3	2.81873	-0.252581	2.12393	-0.118921	0.905338	NA
Sgpp2	7.07042	-1.15674	1.62563	-0.711561	0.476737	NA
Farsb	2041.28	0.194012	0.179644	1.07997	0.280153	0.750224
Mogat1	6.2566	-1.43497	1.8197	-0.788572	0.430362	NA
Acsl3	297.743	0.581485	0.340907	1.7057	0.0880642	0.477115
Utp14b	21.5939	-0.501067	0.848043	-0.590851	0.55462	0.908625
Kcne4	152.426	-0.295785	0.371002	-0.79726	0.4253	0.856057
Scg2	2.51005	-1.40133	3.26812	-0.428788	0.668077	NA
Ap1s3	136.319	0.950919	0.389346	2.44235	0.0145921	0.18191
Wdfy1	1122.16	0.322584	0.215372	1.49779	0.134187	0.571072
Mrpl44	1687.7	-0.17922	0.250958	-0.714142	0.47514	0.875587
Serpine2	1331.37	0.171035	0.209648	0.815818	0.414604	0.85073
Fam124b	5.19021	-1.68935	1.91367	-0.882782	0.377354	NA
Cul3	2858.48	0.0770607	0.218511	0.352663	0.724341	0.953777
1700016L21Rik	0	NA	NA	NA	NA	NA
Dock10	256.987	-0.461826	0.343908	-1.34288	0.179312	0.643943
Nyap2	0	NA	NA	NA	NA	NA
Mir6344	0	NA	NA	NA	NA	NA
Irs1	984.514	-0.03967	0.217145	-0.182689	0.855042	0.980236
Rhbdd1	509.978	-0.191852	0.230909	-0.830853	0.406057	0.846674
Col4a4	328.233	-0.24997	0.330951	-0.755308	0.450064	0.869122
Col4a3	219.183	-0.0877772	0.393206	-0.223235	0.823353	0.974857
Mff	5375.95	0.27992	0.182201	1.53633	0.124458	0.554289
Tm4sf20	0	NA	NA	NA	NA	NA
Agfg1	1209.14	0.0811053	0.192981	0.420275	0.674284	0.941501
Slc19a3	30.2771	0.419503	0.720132	0.582537	0.560205	0.911176
Ccl20	0	NA	NA	NA	NA	NA
Daw1	3.71466	-3.72496	3.05457	-1.21947	0.222665	NA
Sphkap	66.5398	0.258305	0.80245	0.321896	0.747532	0.959248
Pid1	471.949	0.0690237	0.269092	0.256506	0.79756	0.969721
Mir6353	0	NA	NA	NA	NA	NA
Dner	3.28513	-0.179975	2.10261	-0.0855962	0.931787	NA
Mir5126	0	NA	NA	NA	NA	NA
Trip12	5158.26	0.0637179	0.179888	0.354208	0.723183	0.953777
Fbxo36	65.4456	-0.494093	0.520015	-0.950153	0.342035	0.801238
Slc16a14	3.73103	1.42435	1.92324	0.740596	0.458938	NA
A530032D15Rik	3.41703	0.317795	2.07407	0.153222	0.878223	NA
Gm7609	10.624	-0.85512	1.21462	-0.704026	0.481417	NA
C130026I21Rik	2.57599	2.03005	2.34433	0.865937	0.386525	NA
Sp110	103.169	-0.198579	0.445676	-0.445568	0.655909	0.936751
Sp140	94.2632	0.0922486	0.429148	0.214958	0.8298	0.977091
Sp100	620.123	-0.425828	0.255196	-1.66863	0.0951909	0.496643
A630001G21Rik	40.1784	-0.328419	0.641486	-0.511966	0.608675	0.9249
Mir8096	0	NA	NA	NA	NA	NA
9930111H07Rik	0.779923	3.08052	4.85473	0.634539	0.525729	NA
Cab39	5648.38	0.281561	0.185949	1.51418	0.129979	0.562759
Itm2c	3057.97	0.499614	0.170717	2.92656	0.0034273	0.0681287
4933407L21Rik	0.202326	-1.35242	4.98238	-0.271441	0.786052	NA
Gpr55	1.24134	-2.06333	4.21196	-0.489874	0.624223	NA
Spata3	0	NA	NA	NA	NA	NA
2810459M11Rik	1.57787	2.53048	3.9149	0.646373	0.518038	NA
Psmd1	4297.42	0.202857	0.200871	1.00989	0.312549	0.777196
Htr2b	13.3375	-0.304361	1.16387	-0.261509	0.7937	NA
Armc9	106.468	-0.18586	0.407176	-0.456462	0.648058	0.934881
B3gnt7	9.7948	0.472667	1.37637	0.343417	0.731285	NA
Ncl	10611.5	0.332263	0.178711	1.85922	0.0629957	0.40959
Snora75	1.4662	-0.768893	3.28003	-0.234416	0.814662	NA
Gm24148	1.22499	-3.72727	4.04568	-0.921296	0.356896	NA
Snord82	0	NA	NA	NA	NA	NA
C130036L24Rik	24.3739	0.653291	0.805166	0.811374	0.417151	0.852426
Nmur1	1.5258	0.574486	3.8474	0.149318	0.881303	NA
1700019O17Rik	0	NA	NA	NA	NA	NA
Ptma	2797.39	0.0827961	0.280243	0.295444	0.767655	0.963073
Pde6d	864.774	-0.181497	0.239866	-0.756657	0.449255	0.8688
Cops7b	410.274	-0.426951	0.24393	-1.7503	0.0800668	0.460775
Nppc	5.40808	-1.08063	1.62871	-0.663489	0.507017	NA
Dis3l2	514.658	0.0726695	0.266238	0.272949	0.784892	0.966902
Alppl2	0	NA	NA	NA	NA	NA
Alpi	0	NA	NA	NA	NA	NA
Akp3	0	NA	NA	NA	NA	NA
Ecel1	2.3331	2.17175	2.7354	0.793942	0.427229	NA
Prss56	0.202326	-1.35242	4.98238	-0.271441	0.786052	NA
Chrnd	0.432031	0.0532647	4.97581	0.0107047	0.991459	NA
Chrng	0.661735	0.972801	4.88625	0.19909	0.842193	NA
Eif4e2	1258.04	-0.0486428	0.188512	-0.258035	0.79638	0.969242
Efhd1	104.925	-0.218172	0.620173	-0.351792	0.724994	0.953777
Gigyf2	1573.68	-0.16385	0.178203	-0.919454	0.357858	0.814009
Kcnj13	6.12173	-1.33557	1.55002	-0.861649	0.388881	NA
3110079O15Rik	1.01163	-3.4656	4.83875	-0.716218	0.473857	NA
Ngef	29.7525	0.0209877	1.05417	0.0199092	0.984116	0.99746
Neu2	2.67316	-1.39317	2.21918	-0.627785	0.530145	NA
Inpp5d	325.541	0.203895	0.330576	0.616788	0.537375	0.901645
Atg16l1	1715.44	0.122625	0.1849	0.663199	0.507203	0.88753
Scarna6	0.309004	-1.66213	4.96439	-0.33481	0.737769	NA
Sag	11.7555	-0.0714624	1.11109	-0.0643173	0.948718	NA
Dgkd	1537.85	-0.11652	0.209017	-0.557466	0.577209	0.916282
Usp40	1123.35	0.04587	0.261916	0.175132	0.860976	0.980391
Ugt1a10	0.459409	2.33292	4.90166	0.475946	0.634113	NA
Ugt1a9	0	NA	NA	NA	NA	NA
Ugt1a7c	34.4657	-0.291067	0.809686	-0.359481	0.719235	0.953141
Ugt1a6b	6.94787	-1.0402	2.01491	-0.516252	0.605679	NA
Ugt1a6a	20.4226	-1.06407	1.33186	-0.798935	0.424328	0.855268
Ugt1a5	0	NA	NA	NA	NA	NA
Ugt1a2	0	NA	NA	NA	NA	NA
Dnajb3	4.33801	0.721703	1.77225	0.407225	0.683843	NA
Ugt1a1	0.229704	1.41339	4.99094	0.283192	0.77703	NA
Mroh2a	0.779923	3.08052	4.85473	0.634539	0.525729	NA
Hjurp	46.6978	-0.448708	0.597145	-0.751422	0.452399	0.86983
6430706D22Rik	0	NA	NA	NA	NA	NA
A730008H23Rik	0	NA	NA	NA	NA	NA
Trpm8	0.477436	0.184819	4.96711	0.0372085	0.970319	NA
Spp2	0	NA	NA	NA	NA	NA
Glrp1	7.52869	-0.162473	1.40634	-0.11553	0.908025	NA
Gm19589	2.02577	1.58388	2.51888	0.628801	0.52948	NA
Arl4c	311.81	0.0301458	0.402281	0.0749373	0.940265	0.990184
Platr5	0	NA	NA	NA	NA	NA
1700067G17Rik	0	NA	NA	NA	NA	NA
Sh3bp4	527.633	0.253921	0.253839	1.00032	0.317156	0.781738
C030007H22Rik	0	NA	NA	NA	NA	NA
Agap1	1071.3	0.198613	0.212033	0.936708	0.348909	0.807121
4933400F21Rik	1.79607	1.34181	2.63852	0.508545	0.611071	NA
Gbx2	8.52424	2.39498	1.46918	1.63015	0.10307	NA
Asb18	105.245	-1.03642	0.476999	-2.17278	0.0297965	0.275199
Iqca	13.9605	-7.23889	4.78872	-1.51165	0.130622	NA
Ackr3	3645.99	0.239198	0.218655	1.09395	0.273976	0.744739
Cops8	2976.47	-0.0170248	0.235051	-0.0724303	0.942259	0.990323
Col6a3	1143.59	-0.861246	0.303316	-2.83943	0.00451939	0.0821842
Mlph	58.8143	-0.387613	0.897805	-0.431734	0.665935	0.938722
Prlh	0.202326	-1.35242	4.98238	-0.271441	0.786052	NA
Rab17	52.7695	0.0381152	0.556595	0.0684791	0.945404	0.990373
Lrrfip1	2110.68	-0.28247	0.171743	-1.64473	0.100026	0.507074
Rbm44	1.11179	-0.306602	3.63512	-0.0843443	0.932783	NA
Ramp1	407.111	0.142945	0.354327	0.403427	0.686634	0.944702
Ube2f	981.796	-0.246633	0.224248	-1.09982	0.27141	0.742911
Scly	348.228	-0.13831	0.277965	-0.49758	0.61878	0.926921
Espnl	5.24815	2.07157	1.86524	1.11062	0.266731	NA
Klhl30	1133.06	0.094186	0.267459	0.352151	0.724725	0.953777
Fam132b	7.53033	1.13502	1.39877	0.81144	0.417113	NA
Ilkap	1288.62	0.0953717	0.203646	0.468321	0.639555	0.932425
1700020N18Rik	1.04352	1.37145	3.75997	0.36475	0.715298	NA
Hes6	738.466	0.131883	0.25516	0.516863	0.605252	0.923742
Per2	1075.71	-0.0547858	0.249209	-0.219839	0.825997	0.975932
Traf3ip1	271.824	-0.367082	0.282577	-1.29905	0.193926	0.662578
Asb1	816.504	-0.296029	0.219475	-1.34881	0.1774	0.641074
Twist2	43.2774	0.199841	0.663219	0.301321	0.76317	0.961848
Hdac4	342.99	-0.678823	0.339363	-2.00028	0.0454695	0.345504
Ndufa10	20335.1	-0.268171	0.20426	-1.31289	0.18922	0.657363
Mir6900	0	NA	NA	NA	NA	NA
Olfr1416	0	NA	NA	NA	NA	NA
Olfr1415	0	NA	NA	NA	NA	NA
Olfr1414	0	NA	NA	NA	NA	NA
Olfr1413	0	NA	NA	NA	NA	NA
Olfr1412	0	NA	NA	NA	NA	NA
Olfr1411	0	NA	NA	NA	NA	NA
Olfr1410	0	NA	NA	NA	NA	NA
Olfr12	0	NA	NA	NA	NA	NA
Myeov2	1556.67	0.337641	0.194889	1.73248	0.0831877	0.466156
Otos	3.26178	-0.175981	2.13611	-0.0823837	0.934342	NA
Gpc1	7999.67	-0.317295	0.176635	-1.79633	0.0724418	0.438347
Mir149	0	NA	NA	NA	NA	NA
Ankmy1	4.45569	-2.99017	2.17714	-1.37344	0.169616	NA
Dusp28	581.492	-0.114546	0.27136	-0.422118	0.672939	0.94128
Rnpepl1	1692.47	-0.131708	0.221228	-0.595349	0.55161	0.906547
9430060I03Rik	11.6974	1.3326	1.29417	1.02969	0.303153	NA
Capn10	254.055	0.191995	0.288193	0.666201	0.505283	0.88753
Gpr35	24.532	-0.0914094	0.80239	-0.113921	0.9093	0.985721
Aqp12	0	NA	NA	NA	NA	NA
Kif1a	87.9616	0.0522409	0.501755	0.104116	0.917077	0.986824
Agxt	0	NA	NA	NA	NA	NA
2310007B03Rik	7.1088	-4.81083	2.65518	-1.81186	0.0700074	NA
Sned1	150.285	-1.19331	0.3668	-3.2533	0.00114074	0.032702
Mir6901	0	NA	NA	NA	NA	NA
Mterf4	572.565	-0.169163	0.22204	-0.761859	0.446144	0.866594
Pask	26.5479	-1.15772	0.913354	-1.26755	0.204958	0.677576
Ppp1r7	906.817	-0.27612	0.234807	-1.17594	0.239617	0.714272
Mir6902	0	NA	NA	NA	NA	NA
Mir6345	0	NA	NA	NA	NA	NA
Ano7	0.404653	-2.16216	4.91661	-0.439767	0.660106	NA
Hdlbp	22692.1	-0.437731	0.197202	-2.21971	0.0264384	0.257065
Sept2	5960.54	0.196382	0.162864	1.2058	0.227893	0.702457
Farp2	369.357	-0.00912329	0.256504	-0.0355678	0.971627	0.996182
Stk25	3050.91	0.0406806	0.182538	0.22286	0.823644	0.974996
Bok	232.785	-0.128572	0.442356	-0.290653	0.771317	0.964042
Thap4	1241.13	0.118036	0.221233	0.53354	0.59366	0.92075
Atg4b	981.223	-0.0509474	0.204491	-0.249143	0.80325	0.970784
Dtymk	501.796	0.0452609	0.234397	0.193095	0.846885	0.980207
Ing5	495.085	-0.222329	0.236753	-0.939079	0.34769	0.80525
D2hgdh	1236.81	-0.267816	0.277644	-0.964604	0.334743	0.796119
Gal3st2	6.2314	0.424789	1.49811	0.28355	0.776755	NA
Gm9994	4.04655	0.280124	1.83352	0.15278	0.878572	NA
Gm6086	69.8489	-1.04516	0.531693	-1.96572	0.049331	0.359301
Neu4	0.459409	2.33292	4.90166	0.475946	0.634113	NA
Pdcd1	0.309004	-1.66213	4.96439	-0.33481	0.737769	NA
4930440C22Rik	0	NA	NA	NA	NA	NA
Fam174a	1593.96	0.267294	0.229085	1.16679	0.243294	0.718515
St8sia4	493.225	-0.387401	0.242459	-1.5978	0.110088	0.525328
4930598F16Rik	0	NA	NA	NA	NA	NA
1700063A18Rik	0	NA	NA	NA	NA	NA
4930533P14Rik	0	NA	NA	NA	NA	NA
Slco4c1	3.43955	-5.22568	3.52202	-1.48372	0.137884	NA
Panct2	7.19547	0.0249629	1.43747	0.0173659	0.986145	NA
Slco6b1	0	NA	NA	NA	NA	NA
Slco6c1	0	NA	NA	NA	NA	NA
D1Ertd622e	130.605	0.187466	0.443481	0.422714	0.672504	0.94128
Ppip5k2	6808.65	-0.556089	0.284047	-1.95773	0.0502615	0.36284
Gin1	269.016	-0.0570402	0.281283	-0.202786	0.839303	0.978814
Pam	47337.8	0.796258	0.306416	2.59862	0.00935998	0.136418
B230216N24Rik	3.80797	-0.0728464	2.1144	-0.0344526	0.972516	NA
1810006J02Rik	6.7933	-0.409631	1.58949	-0.257711	0.79663	NA
Slco6d1	0	NA	NA	NA	NA	NA
Cntnap5b	0	NA	NA	NA	NA	NA
Gm20268	0	NA	NA	NA	NA	NA
Cdh20	70.331	-0.0985925	0.517735	-0.19043	0.848972	0.980236
Rnf152	103.984	-0.732169	0.431949	-1.69504	0.0900686	0.482883
Pign	364.196	-0.516726	0.270244	-1.91207	0.0558671	0.383047
2310035C23Rik	792.316	0.368748	0.203732	1.80997	0.070301	0.432946
Tnfrsf11a	94.2817	-0.165092	0.439598	-0.375551	0.707251	0.951331
Zcchc2	408.796	-0.181276	0.25372	-0.714472	0.474935	0.875549
Gm20753	3.84638	0.274419	1.91414	0.143364	0.886003	NA
Phlpp1	771.322	-0.177091	0.246667	-0.717935	0.472797	0.875549
Bcl2	282.983	0.376897	0.321365	1.1728	0.240876	0.715049
Mir3473f	0.275109	1.54493	4.98227	0.310086	0.756496	NA
Kdsr	364.819	0.114007	0.268618	0.424422	0.671258	0.940544
Vps4b	1451.03	0.175248	0.180344	0.97174	0.33118	0.792946
Serpinb5	0.459409	2.33292	4.90166	0.475946	0.634113	NA
Serpinb12	0.229704	1.41339	4.99094	0.283192	0.77703	NA
Serpinb13	0	NA	NA	NA	NA	NA
Serpinb3a	0	NA	NA	NA	NA	NA
Serpinb3d	0	NA	NA	NA	NA	NA
Serpinb3b	0	NA	NA	NA	NA	NA
Serpinb3c	0	NA	NA	NA	NA	NA
Serpinb11	0.550218	2.56944	4.88417	0.526074	0.598837	NA
Serpinb7	0.864062	0.162478	4.74676	0.0342293	0.972694	NA
Serpinb2	2.41724	0.964367	3.30366	0.291909	0.770356	NA
Serpinb10	6.27546	0.255838	1.98315	0.129006	0.897353	NA
Serpinb8	140.273	0.316566	0.504439	0.627561	0.530292	0.898416
D830032E09Rik	183.286	-0.874593	0.409952	-2.13341	0.0328915	0.290127
Cdh7	0	NA	NA	NA	NA	NA
Cdh19	249.982	-0.311752	0.39792	-0.783453	0.433361	0.859906
Dsel	421.929	-0.373459	0.533526	-0.699983	0.483938	0.879916
Cntnap5a	0.606979	-2.73725	4.87378	-0.561628	0.57437	NA
Tsn	1977.46	0.388552	0.212408	1.82927	0.0673586	0.423088
Nifk	748.591	0.233011	0.236047	0.987139	0.323574	0.787134
Clasp1	5466.3	-1.31681	0.179815	-7.32317	2.42172e-13	1.2445e-10
2900060B14Rik	1.44817	0.039928	2.8133	0.0141926	0.988676	NA
Tfcp2l1	86.9315	0.763561	0.559474	1.36478	0.172321	0.633701
Gli2	78.4294	-0.0582453	0.48618	-0.119802	0.90464	0.985721
Mir6346	0	NA	NA	NA	NA	NA
Inhbb	106.641	-0.455285	0.406882	-1.11896	0.263156	0.734837
Ralb	903.419	-0.301956	0.215354	-1.40214	0.160874	0.614573
Tmem185b	438.133	-0.212957	0.24096	-0.883785	0.376812	0.827781
3830432H09Rik	0.768412	0.663067	4.8679	0.136212	0.891654	NA
Epb4.1l5	202.195	-0.464567	0.332868	-1.39565	0.16282	0.619801
Ptpn4	406.5	-0.205767	0.252113	-0.816168	0.414404	0.850636
Tmem177	562.666	0.210316	0.255732	0.822409	0.410844	0.849238
Cfap221	3.23722	-5.13835	3.58878	-1.43178	0.152206	NA
Sctr	0.606979	-2.73725	4.87378	-0.561628	0.57437	NA
Tmem37	125.922	0.551005	0.416197	1.32391	0.185534	0.652182
Dbi	3849.02	0.161767	0.1771	0.913423	0.36102	0.815242
3110009E18Rik	42.2187	0.990561	0.657426	1.50673	0.131881	0.566341
Steap3	783.37	-0.820392	0.213051	-3.85069	0.000117787	0.0060306
C1ql2	0.309004	-1.66213	4.96439	-0.33481	0.737769	NA
Marco	9.39632	-0.695447	1.6154	-0.43051	0.666825	NA
En1	0	NA	NA	NA	NA	NA
Celrr	0.275109	1.54493	4.98227	0.310086	0.756496	NA
Insig2	2269.85	0.198432	0.185192	1.07149	0.283949	0.752012
Ccdc93	730.261	-0.135599	0.207144	-0.654609	0.512719	0.891142
Htr5b	0.275109	1.54493	4.98227	0.310086	0.756496	NA
Ddx18	331.23	-0.116941	0.261745	-0.446777	0.655036	0.936569
Dpp10	0.229704	1.41339	4.99094	0.283192	0.77703	NA
Actr3	2126.85	0.732171	0.188378	3.88672	0.000101608	0.00532004
Slc35f5	4098	-0.051784	0.255546	-0.202641	0.839416	0.978814
Gpr39	13.83	-0.26453	1.343	-0.19697	0.843851	NA
Lypd1	2.57799	-0.56566	2.33956	-0.241781	0.80895	NA
Nckap5	190.131	-0.876094	0.35819	-2.44589	0.0144495	0.181406
Mgat5	145.371	-0.40804	0.366591	-1.11307	0.26568	0.738337
Tmem163	289.747	1.28502	1.40678	0.913445	0.361009	0.815242
Acmsd	6.51702	2.58088	1.63248	1.58096	0.113887	NA
2900009J06Rik	12.0511	0.655249	1.13875	0.575409	0.565014	NA
Ccnt2	947.9	-0.243799	0.212212	-1.14885	0.25062	0.723047
Map3k19	8.10208	-2.83076	1.71509	-1.6505	0.09884	NA
Rab3gap1	2022.87	0.0309507	0.200672	0.154236	0.877424	0.983888
Zranb3	211.488	0.343047	0.335928	1.02119	0.307163	0.771942
R3hdm1	1304.46	-0.184088	0.211861	-0.868911	0.384896	0.833762
Mir128-1	0	NA	NA	NA	NA	NA
Ubxn4	2248.87	0.520863	0.182177	2.8591	0.00424844	0.0790176
Lct	1.18458	0.88326	3.52468	0.250593	0.802129	NA
Mcm6	380.482	-0.0231009	0.391229	-0.059047	0.952915	0.992732
Dars	2520.12	-0.300427	0.212587	-1.41319	0.157599	0.608969
Cxcr4	141.402	-0.149359	0.383134	-0.389833	0.69666	0.949809
Thsd7b	8.91823	0.0326705	1.45292	0.0224861	0.98206	NA
Cd55b	0	NA	NA	NA	NA	NA
Cd55	413.91	-0.318139	0.425418	-0.747827	0.454565	0.86983
Zp3r	0	NA	NA	NA	NA	NA
C4bp	0.550218	2.56944	4.88417	0.526074	0.598837	NA
C4bp-ps1	13.9537	-0.628254	1.07526	-0.584283	0.55903	NA
Pfkfb2	2980.94	-0.609637	0.182304	-3.34406	0.000825609	0.0263948
Yod1	83.663	-0.294772	0.494692	-0.595871	0.551261	0.906547
AA986860	39.0166	-1.24684	0.678533	-1.83755	0.0661288	0.418532
Fcamr	12.1633	0.0698377	1.40744	0.0496205	0.960425	NA
Pigr	118.527	-6.2359	2.22877	-2.79791	0.00514347	0.0890958
Fcmr	6.01338	-0.846456	1.71562	-0.493382	0.621743	NA
Il24	0	NA	NA	NA	NA	NA
Il20	0	NA	NA	NA	NA	NA
Il19	0.229704	1.41339	4.99094	0.283192	0.77703	NA
Il10	1.06155	0.0969568	3.73341	0.0259701	0.979281	NA
Mapkapk2	9254.58	0.203168	0.206469	0.984008	0.325111	0.788505
Dyrk3	10.6217	-0.0582773	1.22573	-0.0475451	0.962079	NA
Eif2d	1046.82	-0.323888	0.21107	-1.53451	0.124905	0.555384
Rassf5	80.1971	0.0711715	0.490532	0.14509	0.884639	0.984224
Ikbke	73.5518	-0.252604	0.600748	-0.420482	0.674133	0.941385
Srgap2	765.893	-0.247325	0.225207	-1.09821	0.272112	0.743511
Fam72a	28.4066	-0.480854	0.749391	-0.64166	0.521094	0.895002
Avpr1b	0	NA	NA	NA	NA	NA
Ctse	4.6086	0.190296	1.83852	0.103505	0.917562	NA
Rab7b	284.164	0.241353	0.353757	0.682257	0.495077	0.884353
Slc26a9	5.47517	2.14464	1.67851	1.2777	0.201355	NA
Pm20d1	375.844	-0.40347	0.382003	-1.0562	0.290878	0.758317
Slc41a1	3076.77	-0.375609	0.2453	-1.53123	0.125714	0.555623
Rab29	287.545	-0.112004	0.27449	-0.408045	0.683241	0.944145
Nucks1	2179.68	0.552607	0.203826	2.71117	0.00670456	0.108675
Slc45a3	304.187	0.3778	0.290453	1.30072	0.193353	0.662531
Elk4	373.256	-0.146417	0.277178	-0.528244	0.59733	0.9218
Mfsd4	168.242	-0.50383	0.347119	-1.45146	0.146651	0.593578
Cdk18	515.108	-0.91877	0.309118	-2.97223	0.00295642	0.061363
Lemd1	0	NA	NA	NA	NA	NA
Mir135b	0	NA	NA	NA	NA	NA
Klhdc8a	452.155	-0.577856	0.264235	-2.1869	0.0287499	0.27026
Nuak2	126.301	-0.150966	0.404757	-0.372979	0.709164	0.951431
Tmcc2	917.425	0.449404	0.206449	2.17683	0.0294932	0.274275
Dstyk	1136.25	0.279344	0.191966	1.45517	0.145621	0.591134
Rbbp5	723.28	-0.159345	0.208477	-0.764326	0.444673	0.864831
Tmem81	55.615	0.0330702	0.560939	0.0589551	0.952988	0.992732
Cntn2	202.516	-0.0901821	0.505672	-0.178341	0.858455	0.980236
Nfasc	19.8085	-0.535106	1.01093	-0.52932	0.596584	0.9218
Gm10538	0	NA	NA	NA	NA	NA
Lrrn2	152.402	0.0799449	0.506485	0.157843	0.874581	0.982588
Mdm4	1357.34	-0.170978	0.198989	-0.859233	0.390212	0.836991
Pik3c2b	777.001	-0.908091	0.222185	-4.0871	4.368e-05	0.00260112
Ppp1r15b	1011.09	0.106212	0.226871	0.468161	0.63967	0.932425
Plekha6	2937.81	-0.695351	0.224263	-3.10061	0.00193123	0.0463805
Gm19461	365.16	-1.60182	0.273697	-5.85253	4.84158e-09	9.74788e-07
Golt1a	0.404653	-2.16216	4.91661	-0.439767	0.660106	NA
Kiss1	0.202326	-1.35242	4.98238	-0.271441	0.786052	NA
Ren2	0	NA	NA	NA	NA	NA
Ren1	0	NA	NA	NA	NA	NA
Etnk2	16.9923	-0.0613022	1.05549	-0.0580793	0.953685	0.992881
Sox13	462.292	-0.266762	0.257289	-1.03682	0.29982	0.767669
Snrpe	920.491	0.315852	0.22371	1.41188	0.157984	0.609049
Zc3h11a	2841.01	0.0264946	0.165084	0.160492	0.872494	0.982478
Zbed6	744.728	-0.247145	0.221623	-1.11516	0.264781	0.737422
Lax1	9.46646	-0.667539	1.32282	-0.504633	0.613817	NA
Atp2b4	922.746	-0.139587	0.273872	-0.509678	0.610277	0.925015
Mir6903	0	NA	NA	NA	NA	NA
Optc	26.2195	0.905718	0.841423	1.07641	0.281743	0.750669
Prelp	2150.53	-0.0800298	0.243009	-0.329328	0.741908	0.957623
Fmod	406.336	0.666018	0.440436	1.51218	0.130488	0.564202
Btg2	1795.95	0.981508	0.233737	4.1992	2.67859e-05	0.00174835
Chit1	2.00975	-0.932173	2.92541	-0.318647	0.749994	NA
Chil1	63.7111	-0.521241	1.04612	-0.498263	0.618299	0.926921
Mybph	3.92184	0.65879	1.90818	0.345245	0.72991	NA
Adora1	674.446	-0.107505	0.305122	-0.352334	0.724588	0.953777
Myog	0	NA	NA	NA	NA	NA
Ppfia4	110.243	0.149103	0.429853	0.34687	0.728689	0.954007
Tmem183a	799.112	0.288605	0.21865	1.31994	0.186855	0.653873
4933406M09Rik	0.229704	1.41339	4.99094	0.283192	0.77703	NA
Cyb5r1	672.243	-0.165205	0.21567	-0.766006	0.443673	0.864831
Adipor1	6364.04	0.124924	0.171972	0.726424	0.467579	0.873667
Klhl12	981.482	0.344873	0.22497	1.53297	0.125283	0.555493
Rabif	529.601	0.116706	0.233538	0.499732	0.617264	0.926921
Mgat4e	0	NA	NA	NA	NA	NA
Kdm5b	491.018	0.0936687	0.258284	0.362658	0.716861	0.952486
Syt2	1.40277	-0.038312	3.31953	-0.0115414	0.990792	NA
Ppp1r12b	1603.15	-0.530457	0.24187	-2.19315	0.0282968	0.267087
Ube2t	110.225	0.278205	0.410852	0.677142	0.498316	0.885285
Lgr6	627.487	-0.906276	0.380804	-2.3799	0.0173173	0.201023
Ptprv	21.2932	-0.518502	1.04679	-0.495324	0.620371	0.926921
Ptpn7	37.4062	0.221345	0.810058	0.273246	0.784664	0.966902
Arl8a	567.893	0.181985	0.226303	0.804166	0.421301	0.854113
Gpr37l1	54.4137	-0.297694	0.549491	-0.541763	0.587982	0.918071
Elf3	14.8426	-5.76477	4.63415	-1.24398	0.213508	0.687694
Rnpep	540.821	-0.305979	0.235672	-1.29833	0.194176	0.662879
Timm17a	3445.08	-0.255483	0.235525	-1.08474	0.278036	0.748891
Lmod1	198.64	0.467113	0.571126	0.817882	0.413425	0.850554
Shisa4	149.531	0.436185	0.425802	1.02438	0.305654	0.771294
Ipo9	1317.17	-0.0215671	0.186815	-0.115447	0.908091	0.985721
Nav1	1114.31	-0.2983	0.191374	-1.55873	0.119061	0.544437
Mir1231	0.202326	-1.35242	4.98238	-0.271441	0.786052	NA
Csrp1	2436.74	-0.0853451	0.369949	-0.230694	0.817553	0.97416
Phlda3	479.26	-0.0448782	0.299612	-0.149788	0.880932	0.983888
Tnni1	59.7675	1.29116	0.540992	2.38666	0.0170023	0.198918
Lad1	459.941	1.57222	0.336566	4.67137	2.99197e-06	0.000282406
Tnnt2	351849	-0.262731	0.293943	-0.893817	0.37142	0.824453
Pkp1	2.6618	0.0037305	2.28097	0.00163549	0.998695	NA
Igfn1	0.275109	1.54493	4.98227	0.310086	0.756496	NA
Tmem9	620.185	-0.0145167	0.225522	-0.0643692	0.948676	0.991704
Ascl5	0	NA	NA	NA	NA	NA
Cacna1s	383.866	-1.47794	0.480042	-3.07877	0.00207858	0.0484711
Gm15850	0	NA	NA	NA	NA	NA
Kif21b	66.3893	-0.183123	0.535672	-0.341856	0.732459	0.955649
5730559C18Rik	1.24134	-2.06333	4.21196	-0.489874	0.624223	NA
Gpr25	0.820333	-3.13972	4.80645	-0.65323	0.513608	NA
Camsap2	1172.94	0.0720458	0.191207	0.376794	0.706327	0.951126
9230116N13Rik	16.9518	-0.0264068	0.989075	-0.0266985	0.9787	0.997429
Ddx59	378.196	-0.073121	0.260406	-0.280796	0.778867	0.966012
Kif14	17.3644	-0.720965	1.12913	-0.638513	0.52314	0.896008
Zfp281	512.685	0.209793	0.228092	0.919772	0.357692	0.814009
Gm19705	2.83508	0.169216	2.16114	0.0782994	0.93759	NA
Platr22	0.229704	1.41339	4.99094	0.283192	0.77703	NA
Nr5a2	21.8516	-0.684359	0.993126	-0.689096	0.490763	0.882458
Mir181a-1	0	NA	NA	NA	NA	NA
Mir181b-1	0	NA	NA	NA	NA	NA
Ptprc	282.879	0.0457003	0.380194	0.120202	0.904323	0.985721
Atp6v1g3	0.202326	-1.35242	4.98238	-0.271441	0.786052	NA
Nek7	2909.58	0.0899348	0.171406	0.524688	0.5998	0.922629
Gm5833	0	NA	NA	NA	NA	NA
Lhx9	1.16655	2.02775	3.59188	0.564538	0.572388	NA
2310009B15Rik	84.6401	-0.197611	0.45767	-0.431776	0.665904	0.938722
Dennd1b	865.094	0.161784	0.24367	0.663945	0.506725	0.88753
4930596I21Rik	0	NA	NA	NA	NA	NA
Crb1	12.5116	-1.11723	1.10809	-1.00824	0.313337	NA
4933436E23Rik	0.275109	1.54493	4.98227	0.310086	0.756496	NA
Zbtb41	856.777	0.355863	0.199787	1.78121	0.0748783	0.445513
Aspm	81.3343	-0.931537	0.91681	-1.01606	0.309599	0.775034
F13b	0.477436	0.184819	4.96711	0.0372085	0.970319	NA
Cfhr1	1.01614	-0.00838105	3.26366	-0.00256799	0.997951	NA
Gm4788	0.661735	0.972801	4.88625	0.19909	0.842193	NA
Cfhr2	2.35764	0.12742	2.31459	0.0550506	0.956098	NA
Cfh	6976.22	0.307355	0.353703	0.868965	0.384866	0.833762
Kcnt2	177.444	0.272693	0.457404	0.596175	0.551059	0.906547
4930590L20Rik	0.229704	1.41339	4.99094	0.283192	0.77703	NA
Cdc73	552.538	0.236193	0.245119	0.963585	0.335254	0.796192
B3galt2	192.966	-2.09514	0.583519	-3.59053	0.000330003	0.0132928
Glrx2	900.409	0.451403	0.202509	2.22905	0.0258105	0.25438
Trove2	1122.14	0.691412	0.193262	3.57759	0.000346779	0.0137615
Uchl5	564.976	-0.580008	0.253404	-2.28887	0.0220868	0.231044
Rgs2	3653.71	1.24286	0.213665	5.81684	5.99704e-09	1.17196e-06
Rgs13	0.550218	2.56944	4.88417	0.526074	0.598837	NA
Rgs1	4.82799	-0.913894	1.82054	-0.501992	0.615673	NA
Rgs21	0	NA	NA	NA	NA	NA
Rgs18	37.7079	-0.366499	0.682192	-0.537237	0.591104	0.919149
Brinp3	1.00963	3.45551	4.37432	0.789953	0.429555	NA
Pla2g4a	279.835	-0.108561	0.476585	-0.227788	0.819811	0.974374
Mir7652	0	NA	NA	NA	NA	NA
Ptgs2os	1.56636	1.05061	2.81888	0.372705	0.709368	NA
Ptgs2	76.737	0.119313	0.512114	0.232982	0.815775	0.973738
Ptgs2os2	0.70714	1.09211	4.30884	0.253457	0.799915	NA
Pdc	0.229704	1.41339	4.99094	0.283192	0.77703	NA
2310030A07Rik	0	NA	NA	NA	NA	NA
BC003331	1465.43	0.247833	0.198112	1.25097	0.210944	0.684523
Tpr	4517.09	0.109146	0.193632	0.56368	0.572972	0.91463
Prg4	456.236	0.444169	0.244437	1.81711	0.0692008	0.429138
Hmcn1	1206.9	-0.531538	0.289262	-1.83757	0.0661262	0.418532
C730036E19Rik	66.8348	2.12971	0.724269	2.9405	0.00327685	0.0660858
Ivns1abp	47844.3	-0.682314	0.215603	-3.16467	0.00155256	0.0401151
Swt1	332.819	-0.0495828	0.263457	-0.188201	0.850719	0.980236
Trmt1l	614.247	0.151736	0.242081	0.626797	0.530792	0.898416
Mir7682	0	NA	NA	NA	NA	NA
Rnf2	670.024	0.253666	0.212529	1.19356	0.232651	0.705484
Fam129a	622.685	-0.205373	0.317269	-0.647316	0.517428	0.89295
Edem3	1272.39	0.308093	0.189203	1.62837	0.103446	0.513164
1700025G04Rik	1767.25	0.203427	0.199116	1.02165	0.306946	0.771811
Tsen15	323.784	0.187063	0.27458	0.68127	0.495701	0.884356
Colgalt2	390.237	-0.246413	0.250599	-0.983298	0.325461	0.788505
Rgl1	944.746	0.0227899	0.200406	0.113718	0.909461	0.985721
Apobec4	0.713656	-2.95065	4.86167	-0.606921	0.543903	NA
Arpc5	1258.19	0.318101	0.248606	1.27954	0.200707	0.671096
Ncf2	148.118	0.163959	0.488013	0.335973	0.736891	0.956214
Smg7	1786.23	-0.026353	0.18205	-0.144757	0.884903	0.984224
Nmnat2	11.022	0.0439431	1.31926	0.0333089	0.973428	NA
Lamc2	341.254	0.610318	0.285062	2.141	0.032274	0.287237
Lamc1	7621.22	-0.147877	0.187433	-0.788964	0.430133	0.857476
E330020D12Rik	7.31365	0.228981	1.38715	0.165073	0.868887	NA
Shcbp1l	1.47555	0.938319	2.85274	0.328918	0.742218	NA
Dhx9	2975.94	0.28421	0.165695	1.71526	0.086298	0.473282
Npl	55.8013	0.148275	0.577267	0.256856	0.79729	0.969592
Rgs8	0	NA	NA	NA	NA	NA
C230024C17Rik	18.0687	0.515759	0.937689	0.550032	0.582297	0.918068
Rgs16	42.731	-1.53127	0.868681	-1.76276	0.0779417	0.454196
Rnasel	282.937	-0.112465	0.281909	-0.398942	0.689936	0.946683
Rgsl1	2.59386	-0.755435	2.24358	-0.33671	0.736336	NA
Teddm2	3.1506	-1.09233	2.03729	-0.536166	0.591844	NA
Teddm1b	0.477436	0.184819	4.96711	0.0372085	0.970319	NA
Teddm1a	0.538708	-0.256459	4.9578	-0.0517284	0.958745	NA
Mir8114	0	NA	NA	NA	NA	NA
Glul	15036.4	0.157015	0.267223	0.587582	0.556813	0.909502
Zfp648	0.309004	-1.66213	4.96439	-0.33481	0.737769	NA
4930452N14Rik	0	NA	NA	NA	NA	NA
4930532M18Rik	0	NA	NA	NA	NA	NA
Cacna1e	7.00398	-0.495668	1.59452	-0.310856	0.75591	NA
Ier5	1413.56	0.518172	0.260154	1.99179	0.0463937	0.349274
Mr1	816.465	-0.0126952	0.252239	-0.05033	0.959859	0.994643
Stx6	545.848	-0.147693	0.265492	-0.556301	0.578005	0.916411
Xpr1	1361.98	0.494708	0.194186	2.54759	0.0108469	0.150953
Gm5532	3305.8	-0.148741	0.248173	-0.599345	0.548943	0.906547
Acbd6	811.385	0.0488331	0.281328	0.173581	0.862195	0.980569
Lhx4	0	NA	NA	NA	NA	NA
Qsox1	1668.65	-0.157082	0.223238	-0.70365	0.481651	0.878282
Cep350	1270.95	-0.321141	0.219512	-1.46298	0.143473	0.588265
Tor1aip1	2547.94	-0.234366	0.206155	-1.13684	0.255604	0.72719
Tor1aip2	2557.63	0.0477154	0.167322	0.285171	0.775513	0.965218
Fam163a	1.36888	1.19596	3.33693	0.358401	0.720043	NA
Tdrd5	0.459409	2.33292	4.90166	0.475946	0.634113	NA
Nphs2	2.62124	-0.251642	2.23681	-0.1125	0.910427	NA
Soat1	136.315	-0.305598	0.48788	-0.626379	0.531066	0.898494
Abl2	712.676	0.0805545	0.230906	0.348863	0.727192	0.954007
Tor3a	561.697	0.0890449	0.259192	0.343548	0.731186	0.955203
Fam20b	2708.42	0.0534086	0.18742	0.284968	0.775668	0.965324
Ralgps2	369.815	0.938166	0.264649	3.54494	0.000392703	0.0150304
Angptl1	109.959	-0.210691	0.400442	-0.526147	0.598786	0.922564
Tex35	0.229704	1.41339	4.99094	0.283192	0.77703	NA
Rasal2	1528.72	0.179155	0.259223	0.691123	0.489488	0.882458
2810025M15Rik	1064.63	0.152837	0.255893	0.59727	0.550327	0.906547
BC026585	408.136	0.21285	0.293488	0.725242	0.468304	0.873667
Sec16b	155.214	-0.0153331	0.374145	-0.0409818	0.96731	0.995202
Brinp2	5.12929	0.357117	1.71505	0.208225	0.835053	NA
Astn1	35.5969	-0.321586	0.749067	-0.429315	0.667694	0.938852
Mir488	0	NA	NA	NA	NA	NA
Pappa2	18.3569	0.441875	1.10711	0.399124	0.689802	0.946593
Rfwd2	1207.07	-0.00255929	0.209514	-0.0122154	0.990254	0.997902
Scarna3a	0.309004	-1.66213	4.96439	-0.33481	0.737769	NA
Mir1843b	0	NA	NA	NA	NA	NA
Tnr	3.23489	-0.0458121	2.1223	-0.0215861	0.982778	NA
4930523C07Rik	559.66	-0.443891	0.255437	-1.73777	0.0822509	0.464713
4930562F07Rik	1.85283	-0.619266	2.58383	-0.23967	0.810586	NA
Tnn	7.20497	1.14951	1.41401	0.812941	0.416252	NA
Mrps14	1890.36	0.0999435	0.197265	0.506646	0.612403	0.926013
Cacybp	1759.2	0.0520176	0.199532	0.260699	0.794325	0.968476
Rabgap1l	2305.04	0.343453	0.26046	1.31864	0.187289	0.654074
Mir1927	0	NA	NA	NA	NA	NA
Gpr52	5.55947	3.33336	1.83836	1.81322	0.0697974	NA
Rc3h1	1306.86	-0.148828	0.195135	-0.762691	0.445648	0.866296
Serpinc1	4.71328	1.51125	1.72694	0.875099	0.38152	NA
Zbtb37	83.5173	0.149038	0.451678	0.329965	0.741426	0.957579
Gas5	1889.55	0.852913	0.246191	3.46444	0.000531342	0.0186171
Snord47	8.38187	0.49736	1.33613	0.37224	0.709714	NA
Dars2	989.719	0.0678883	0.243613	0.278673	0.780496	0.966563
Cenpl	53.9765	-0.368296	0.712728	-0.516741	0.605337	0.923742
Klhl20	486.899	-0.0161647	0.234695	-0.0688753	0.945089	0.990373
Ankrd45	278.411	1.92891	0.307823	6.26628	3.6977e-10	9.86646e-08
4930469G21Rik	1.11179	-0.306602	3.63512	-0.0843443	0.932783	NA
Prdx6	8260.6	0.408058	0.188434	2.16553	0.0303473	0.277384
Tnfsf4	0.51133	-2.46126	4.89228	-0.503091	0.6149	NA
Tnfsf18	7.02116	1.35849	1.56861	0.866051	0.386462	NA
Fasl	1.03901	-1.74367	4.47987	-0.389223	0.697111	NA
Suco	779.175	0.540926	0.22853	2.36698	0.0179339	0.204632
4930558K02Rik	0.741034	-1.05215	4.25461	-0.247296	0.804679	NA
Pigc	429.6	-0.245793	0.254198	-0.966935	0.333577	0.794434
Dnm3	72.6049	-0.287797	0.485676	-0.59257	0.553469	0.907518
2810442N19Rik	1.17307	-0.61786	3.53299	-0.174883	0.861171	NA
Dnm3os	118.401	-0.377101	0.403834	-0.933803	0.350406	0.808194
Mir199a-2	0	NA	NA	NA	NA	NA
Mir214	0	NA	NA	NA	NA	NA
Mettl13	228.317	0.252599	0.324472	0.778492	0.436279	0.860388
Vamp4	445.239	0.0848951	0.259989	0.326534	0.744021	0.958839
Myoc	253.317	0.237809	0.287557	0.826999	0.408238	0.848325
7420461P10Rik	0.70714	1.09211	4.30884	0.253457	0.799915	NA
Prrc2c	2355.93	-0.157891	0.196006	-0.805544	0.420506	0.853499
Fmo4	11.3694	0.0787964	1.17861	0.0668551	0.946697	NA
Fmo1	2220.84	-0.196192	0.182427	-1.07546	0.28217	0.750699
Fmo2	3176.56	0.384355	0.279161	1.37682	0.168567	0.629067
Fmo6	10.1687	-1.99576	1.56394	-1.27611	0.201917	NA
Fmo3	101.48	-1.249	3.14321	-0.397365	0.691098	0.947701
Mroh9	0	NA	NA	NA	NA	NA
Prrx1	1288.28	-0.325258	0.219974	-1.47862	0.139241	0.581048
Gorab	164.836	-0.0126528	0.340909	-0.0371148	0.970393	0.995505
Mettl11b	7.5512	-1.86699	1.85735	-1.00519	0.314805	NA
Kifap3	1144.46	0.112757	0.208711	0.540255	0.589021	0.918071
Scyl3	341.534	0.144463	0.274961	0.525393	0.59931	0.922629
BC055324	33.6669	-0.670288	0.83308	-0.80459	0.421056	0.853902
Mettl18	132.027	0.122154	0.434816	0.280933	0.778761	0.966012
Sele	37.2554	-1.80977	0.802217	-2.25596	0.0240734	0.243277
Sell	10.615	-0.27333	1.29627	-0.210858	0.832998	NA
Selp	34.367	-0.563289	0.848478	-0.663882	0.506766	0.88753
Gm16548	0	NA	NA	NA	NA	NA
F5	28.1134	-0.120572	1.10091	-0.10952	0.91279	0.985721
Slc19a2	385.763	-0.293032	0.266543	-1.09938	0.271603	0.742998
Ccdc181	514.519	0.669654	0.230415	2.90629	0.00365738	0.0714734
Blzf1	853.86	0.115555	0.201801	0.572618	0.566903	0.913141
Nme7	144.051	-0.249649	0.398214	-0.626923	0.53071	0.898416
Atp1b1	9463.12	0.808036	0.184166	4.38753	1.14643e-05	0.000873999
Dpt	4783.8	-0.0290361	0.294662	-0.0985406	0.921503	0.986824
Gm20743	2.99851	-1.07889	2.14748	-0.502398	0.615388	NA
Xcl1	1.50945	-0.214213	3.26021	-0.0657053	0.947612	NA
4930568G15Rik	0	NA	NA	NA	NA	NA
Tbx19	0	NA	NA	NA	NA	NA
Sft2d2	1434.96	0.110635	0.234988	0.470809	0.637777	0.932425
Tiprl	1404.22	0.210827	0.190837	1.10475	0.269268	0.741612
Gpr161	25.8232	-0.563981	0.853909	-0.660469	0.508953	0.888242
Dcaf6	2644.69	0.274443	0.192736	1.42394	0.154465	0.603888
Mpc2	8048.14	-0.399038	0.230478	-1.73135	0.0833885	0.466156
Adcy10	1.5001	-2.21823	3.274	-0.677529	0.49807	NA
Mpzl1	387.575	-0.160409	0.327601	-0.48965	0.624382	0.927846
Rcsd1	4192.42	-0.329434	0.244875	-1.34532	0.178523	0.642878
Creg1	4017.5	-0.290791	0.23713	-1.22629	0.220088	0.693064
Cd247	39.386	0.158168	0.695718	0.227344	0.820156	0.974374
Pou2f1	325.944	-0.325254	0.262524	-1.23895	0.215365	0.689322
Dusp27	2006.02	0.476264	0.308845	1.54208	0.123054	0.551834
Gpa33	0	NA	NA	NA	NA	NA
Mael	0.202326	-1.35242	4.98238	-0.271441	0.786052	NA
Ildr2	114.668	-0.110873	0.688856	-0.160953	0.872131	0.982478
Tada1	379.012	-0.0337171	0.270836	-0.124493	0.900925	0.985721
Pogk	458.32	-0.335765	0.247175	-1.35841	0.174334	0.636336
Gm4846	0	NA	NA	NA	NA	NA
Gm4847	0	NA	NA	NA	NA	NA
Fmo9	0	NA	NA	NA	NA	NA
Gm16701	3.97592	-0.238862	1.87076	-0.127682	0.898401	NA
Fam78b	88.8602	-0.657487	0.481323	-1.366	0.171939	0.633297
Uck2	742.992	0.564775	0.287715	1.96297	0.0496499	0.360459
Mir6347	0	NA	NA	NA	NA	NA
Tmco1	2803.53	-0.0277516	0.190355	-0.145788	0.884088	0.984224
Aldh9a1	1222.71	-0.455643	0.268681	-1.69585	0.0899139	0.482427
Mgst3	9419.21	-0.242045	0.257073	-0.941544	0.346426	0.804996
Lrrc52	35.5939	-1.5044	0.864761	-1.73967	0.0819169	0.463728
Rxrg	1914.43	-0.745526	0.220342	-3.38349	0.000715696	0.0234758
Lmx1a	0.275109	1.54493	4.98227	0.310086	0.756496	NA
Pbx1	1653.53	-0.251078	0.204839	-1.22574	0.220298	0.693116
Mir6348	0	NA	NA	NA	NA	NA
Nuf2	39.7897	-2.15646	1.25714	-1.71537	0.0862766	0.473282
Rgs5	5280.36	0.136716	0.221634	0.616855	0.53733	0.901645
Rgs4	842.805	-0.502636	0.203791	-2.46643	0.0136468	0.175162
1700084C01Rik	4.76019	-5.69627	2.72939	-2.08701	0.0368874	NA
Hsd17b7	202.115	-0.0516187	0.713532	-0.0723425	0.942329	0.990323
3110045C21Rik	7.03735	0.714762	1.89526	0.377131	0.706076	NA
Ddr2	1427.94	-0.295492	0.232068	-1.2733	0.202912	0.674503
Uap1	1749.77	0.0656101	0.246091	0.266609	0.789771	0.967221
Uhmk1	216.063	-0.130558	0.308083	-0.423774	0.671731	0.940672
Sh2d1b2	0	NA	NA	NA	NA	NA
Sh2d1b1	2.36248	-0.0926765	3.3251	-0.0278718	0.977764	NA
Gm7694	169.119	-0.125807	0.361377	-0.348132	0.727741	0.954007
1700015E13Rik	1.19109	-1.80183	3.58179	-0.503051	0.614928	NA
Nos1ap	48.345	-0.319328	0.580725	-0.549879	0.582403	0.918068
Olfml2b	722.154	-0.831402	0.383221	-2.16951	0.0300438	0.276248
Atf6	3986.24	0.288212	0.220033	1.30986	0.190243	0.658399
Dusp12	266.987	-0.0537871	0.291007	-0.184831	0.853362	0.980236
Fcrlb	0.404653	-2.16216	4.91661	-0.439767	0.660106	NA
Fcrla	4.19944	-0.198496	2.26122	-0.0877829	0.930049	NA
Fcgr2b	339.114	0.329877	0.343486	0.960377	0.336865	0.797779
Fcgr4	23.8409	-0.478924	0.870325	-0.550283	0.582126	0.918068
Fcgr3	596.338	0.555254	0.363316	1.52829	0.12644	0.557113
Mir6546	0.202326	-1.35242	4.98238	-0.271441	0.786052	NA
Cfap126	78.0357	0.108872	0.603402	0.180431	0.856814	0.980236
Sdhc	12859.6	-0.0950396	0.233486	-0.407047	0.683974	0.944145
Mpz	10.8283	-1.65084	1.50606	-1.09613	0.273022	NA
Pcp4l1	6828.93	1.01845	0.207797	4.90116	9.5274e-07	0.00010091
Nr1i3	49.7164	3.53298	0.786594	4.49149	7.07265e-06	0.000580117
Tomm40l	1730.17	-1.00015	0.229558	-4.35686	1.31943e-05	0.000978987
Apoa2	20.7608	2.63976	1.00235	2.63357	0.00844927	0.127706
Fcer1g	360.093	0.594317	0.382983	1.55181	0.120707	0.5463
Ndufs2	31440.7	-0.171939	0.179886	-0.955819	0.339164	0.799371
Adamts4	9.71668	-1.1623	1.49825	-0.775772	0.437884	NA
B4galt3	391.682	0.118769	0.249614	0.475811	0.634209	0.931761
Ppox	515.895	0.307127	0.259969	1.1814	0.237445	0.712572
Usp21	470.087	-0.0163646	0.234771	-0.0697047	0.944429	0.990323
Ufc1	1510	0.262209	0.182596	1.436	0.151001	0.598585
Dedd	719.894	0.201348	0.216127	0.931616	0.351535	0.808998
Nit1	535.477	0.172247	0.229087	0.751884	0.452121	0.86983
Pfdn2	1025.43	0.280868	0.231805	1.21165	0.225645	0.699002
Klhdc9	133.912	1.09767	0.427845	2.56557	0.0103006	0.145688
Pvrl4	27.7141	-0.391283	0.770056	-0.508123	0.611367	0.925247
Arhgap30	208.935	0.267615	0.385177	0.694784	0.487191	0.881746
Usf1	651.257	0.0951118	0.21678	0.438748	0.660844	0.937996
Tstd1	13.0234	-1.04648	1.10476	-0.947248	0.343513	NA
F11r	1891.15	0.337568	0.185784	1.81699	0.0692188	0.429138
Alyref2	92.39	0.232316	0.436508	0.532215	0.594577	0.921161
Itln1	2.73692	-4.89841	3.14616	-1.55695	0.119483	NA
Cd244	4.31096	-0.380829	2.37473	-0.160367	0.872592	NA
Ly9	22.2483	-0.289121	0.961006	-0.300852	0.763527	0.962123
Slamf7	11.5724	0.547776	1.1495	0.476533	0.633694	NA
Mir7683	0	NA	NA	NA	NA	NA
Cd48	107.33	0.225199	0.452365	0.497824	0.618608	0.926921
Slamf1	9.61669	0.491333	1.25783	0.390618	0.696079	NA
Cd84	140.771	0.270842	0.555864	0.487245	0.626084	0.928983
Slamf6	3.62803	-0.882914	1.92553	-0.45853	0.646571	NA
Vangl2	38.0916	-0.273891	0.678247	-0.403822	0.686344	0.94465
Nhlh1	0	NA	NA	NA	NA	NA
Ncstn	1550.5	0.0454392	0.208585	0.217845	0.82755	0.976311
Copa	6570.81	0.184873	0.186114	0.993332	0.320548	0.784782
Pex19	5083.19	-0.236896	0.228719	-1.03575	0.300318	0.767812
Dcaf8	6256.24	0.0293861	0.203701	0.144261	0.885294	0.984224
Pea15a	3694.45	0.261778	0.220407	1.1877	0.234951	0.7093
Casq1	524.923	-1.24692	0.357385	-3.48902	0.000484795	0.0173399
Atp1a4	23.6705	-1.33145	1.20839	-1.10184	0.270532	0.741965
Atp1a2	25665.1	0.0203805	0.243135	0.083824	0.933196	0.988555
Igsf8	440.065	0.198985	0.270345	0.73604	0.461706	0.873371
Kcnj9	0	NA	NA	NA	NA	NA
Kcnj10	11.6625	-0.0352522	1.21185	-0.0290897	0.976793	NA
Pigm	320.344	0.110496	0.308445	0.358236	0.720167	0.953489
Slamf9	211.939	0.474108	0.391234	1.21183	0.225578	0.699002
Igsf9	24.2708	0.263979	1.01008	0.261346	0.793826	0.968465
Tagln2	2552.87	-0.258385	0.349902	-0.73845	0.460241	0.872388
Cfap45	19.8893	-3.03255	1.34081	-2.26172	0.0237145	0.240349
4933439K11Rik	1.99388	-0.676079	2.97171	-0.227505	0.820031	NA
Vsig8	1.68939	1.59104	3.05453	0.520879	0.602451	NA
Slamf8	11.2904	-0.0920609	1.30352	-0.0706246	0.943696	NA
Fcrl6	0	NA	NA	NA	NA	NA
Dusp23	148.28	-0.867446	0.381386	-2.27446	0.0229384	0.235699
Crp	4.96872	-0.194997	1.89521	-0.102889	0.918051	NA
Apcs	0	NA	NA	NA	NA	NA
Olfr16	0	NA	NA	NA	NA	NA
Olfr1408	0	NA	NA	NA	NA	NA
Olfr1406	0	NA	NA	NA	NA	NA
Olfr218	0	NA	NA	NA	NA	NA
Olfr1404	0	NA	NA	NA	NA	NA
Fcer1a	3.51033	-0.821779	2.44695	-0.335838	0.736993	NA
Olfr418	0	NA	NA	NA	NA	NA
Mptx2	0	NA	NA	NA	NA	NA
Ackr1	15.667	-1.07537	1.24883	-0.8611	0.389183	0.836991
Cadm3	74.5971	-0.975799	0.570756	-1.70966	0.0873283	0.476203
Aim2	96.2033	-0.581134	0.536173	-1.08385	0.278429	0.748891
BC094916	1.06639	-0.413956	4.38198	-0.0944678	0.924738	NA
Pydc4	6.6873	0.513275	1.87638	0.273545	0.784434	NA
Pyhin1	24.5306	1.45107	1.15802	1.25307	0.210181	0.683445
Pydc3	28.5774	0.568686	0.75793	0.750315	0.453065	0.86983
AI607873	522.864	-0.177948	0.287976	-0.617927	0.536623	0.901234
Ifi204	309.804	-0.603806	0.307701	-1.96231	0.0497262	0.360476
Mndal	357.218	-0.452127	0.285182	-1.58539	0.112877	0.530903
Mnda	65.032	0.0157326	0.515629	0.0305115	0.975659	0.996952
Ifi203	987.94	-0.692991	0.196369	-3.52903	0.000417088	0.0156832
Ifi202b	111.745	-1.41493	2.15926	-0.655286	0.512284	0.891054
Ifi205	460.245	0.401984	0.263161	1.52752	0.126632	0.557338
Olfr433	0.618007	-2.71683	4.87503	-0.557294	0.577326	NA
Olfr432	0	NA	NA	NA	NA	NA
Olfr430	0	NA	NA	NA	NA	NA
Olfr429	0	NA	NA	NA	NA	NA
Olfr426	0	NA	NA	NA	NA	NA
Olfr427	0	NA	NA	NA	NA	NA
Olfr231	0	NA	NA	NA	NA	NA
Olfr424	1.42363	3.95631	3.89496	1.01575	0.309748	NA
Olfr421-ps1	0.229704	1.41339	4.99094	0.283192	0.77703	NA
Olfr420	0.689113	2.91396	4.86323	0.599183	0.549051	NA
Spta1	743.424	1.2302	0.462584	2.65942	0.00782755	0.122031
Olfr419	0	NA	NA	NA	NA	NA
Mptx1	0	NA	NA	NA	NA	NA
Olfr417	0	NA	NA	NA	NA	NA
Olfr248	0	NA	NA	NA	NA	NA
Olfr414	0	NA	NA	NA	NA	NA
Olfr220	0	NA	NA	NA	NA	NA
Fmn2	4.67639	-0.513854	1.75811	-0.292277	0.770075	NA
Grem2	13.7153	-3.062	1.64444	-1.86204	0.0625977	NA
Rgs7	88.4691	-0.332698	0.50981	-0.652593	0.514019	0.892003
Fh1	19105.4	-0.0874031	0.215646	-0.405308	0.685251	0.944424
Kmo	21.5876	-0.119737	0.848801	-0.141067	0.887817	0.984354
Opn3	52.1627	-0.838383	0.621915	-1.34807	0.177637	0.641074
Chml	279.979	-0.344351	0.309439	-1.11283	0.265783	0.738337
Wdr64	0.404653	-2.16216	4.91661	-0.439767	0.660106	NA
Exo1	11.9169	-2.52005	1.54515	-1.63095	0.102902	NA
Becn2	0.229704	1.41339	4.99094	0.283192	0.77703	NA
Pld5	13.3855	0.300283	1.10754	0.271125	0.786295	NA
Cep170	700.01	-0.253132	0.232519	-1.08865	0.276309	0.74689
Mir350	0	NA	NA	NA	NA	NA
Sdccag8	286.299	0.202099	0.301837	0.669564	0.503136	0.886477
Hmga2-ps1	64.4435	-0.505568	0.566599	-0.892286	0.37224	0.824662
Akt3	928.911	0.00072628	0.208781	0.00347866	0.997224	0.999325
Zbtb18	1192.49	0.112333	0.195903	0.573412	0.566366	0.913122
2310043L19Rik	0	NA	NA	NA	NA	NA
1700016C15Rik	0.836684	-1.33174	4.84562	-0.274833	0.783445	NA
Adss	470.377	-0.0851548	0.317743	-0.267999	0.7887	0.967221
Gm16432	0.713656	-2.95065	4.86167	-0.606921	0.543903	NA
Desi2	742.08	0.000665611	0.206323	0.00322606	0.997426	0.999325
Cox20	1599.78	0.597958	0.220119	2.71652	0.00659726	0.107312
Hnrnpu	6708.01	0.368676	0.161106	2.28841	0.0221136	0.231044
Efcab2	2107.18	-0.932031	0.220064	-4.23528	2.28269e-05	0.00155257
Kif26b	71.6755	0.40309	0.502084	0.802833	0.422071	0.854506
Smyd3	183.256	-0.240161	0.374814	-0.640746	0.521688	0.895002
Tfb2m	584.767	0.034186	0.234819	0.145584	0.884249	0.984224
Cnst	1881.93	0.0450248	0.210929	0.21346	0.830968	0.97734
Sccpdh	2556.9	0.0989182	0.205402	0.481583	0.630102	0.930005
Ahctf1	1480.16	-0.00330143	0.180195	-0.0183214	0.985382	0.997587
Cdc42bpa	1281.4	0.3032	0.186177	1.62856	0.103406	0.513145
Adck3	20166.3	-0.571494	0.197815	-2.88903	0.00386431	0.0744684
Psen2	399.588	0.137143	0.249939	0.548704	0.583208	0.918071
Gm5069	94.8639	0.162242	0.457023	0.354998	0.722591	0.953777
Itpkb	1856.48	-0.36286	0.178728	-2.03024	0.0423326	0.333103
6330403A02Rik	110.083	-0.891288	0.434803	-2.04986	0.0403776	0.324777
Parp1	1612.34	0.152941	0.242554	0.630544	0.528339	0.898025
Mir6904	0.229704	1.41339	4.99094	0.283192	0.77703	NA
Lin9	119.751	-0.234575	0.442899	-0.529636	0.596364	0.9218
Mixl1	0	NA	NA	NA	NA	NA
Acbd3	812.212	0.201739	0.203669	0.990523	0.321918	0.785547
H3f3a	6096.59	0.47321	0.164534	2.87606	0.00402667	0.0768308
Sde2	500.164	0.273457	0.237916	1.14938	0.250398	0.723047
Lefty2	3.26711	0.168228	2.05584	0.0818295	0.934782	NA
Pycr2	448.569	0.183861	0.271567	0.677039	0.498381	0.885285
Lefty1	61.943	0.314921	0.599864	0.524987	0.599592	0.922629
Tmem63a	710.755	-0.180394	0.225213	-0.800993	0.423136	0.855084
Ephx1	2432.82	0.366024	0.173979	2.10384	0.0353923	0.301533
9130409I23Rik	1.08441	-1.61902	4.42077	-0.366229	0.714194	NA
Nvl	488.83	-0.502939	0.236987	-2.12222	0.0338192	0.295044
Cnih4	1799.18	0.398912	0.221818	1.79837	0.0721178	0.437361
Wdr26	4125	0.75461	0.19236	3.92291	8.74866e-05	0.00470495
Cnih3	2.2281	1.07402	2.36774	0.453603	0.650115	NA
Ccdc121	9.62552	-2.66559	2.05081	-1.29978	0.193678	NA
Lbr	848.955	-0.191018	0.21384	-0.893276	0.371709	0.824478
Enah	2791.22	-0.0261908	0.194116	-0.134923	0.892672	0.984918
Srp9	1873.36	0.387962	0.208459	1.8611	0.0627307	0.408441
Vmn1r1	0	NA	NA	NA	NA	NA
Degs1	2489	0.186285	0.200614	0.928574	0.35311	0.81022
1700047M11Rik	5.34432	-0.193977	1.6095	-0.12052	0.904071	NA
Fbxo28	711.39	0.165351	0.22111	0.747824	0.454566	0.86983
Trp53bp2	497.631	-0.0216096	0.230908	-0.0935853	0.925439	0.986925
Capn2	2696.43	0.0642193	0.175765	0.36537	0.714836	0.952132
Capn8	0	NA	NA	NA	NA	NA
Ccdc185	0	NA	NA	NA	NA	NA
Susd4	11.7899	-0.0672716	1.13565	-0.0592361	0.952764	NA
Tlr5	36.1335	0.556899	0.710189	0.784157	0.432948	0.859516
Disp1	287.947	-0.165323	0.332994	-0.496472	0.619561	0.926921
Brox	1681.01	0.092141	0.176033	0.523432	0.600674	0.922629
Aida	926.704	0.167557	0.23833	0.703049	0.482025	0.87843
Mia3	1950.34	0.0366569	0.178694	0.205137	0.837465	0.97847
Taf1a	524.302	-1.05035	0.258842	-4.05788	4.95212e-05	0.00289918
Hhipl2	7.42049	0.936862	1.40993	0.664476	0.506386	NA
1700056E22Rik	18.4195	0.141363	0.981769	0.143988	0.88551	0.984224
Dusp10	260.401	0.204213	0.319619	0.638926	0.522871	0.895816
1700112H15Rik	0.202326	-1.35242	4.98238	-0.271441	0.786052	NA
4930488B22Rik	0.734518	2.99933	4.85875	0.617304	0.537034	NA
Hlx	151.267	-0.430397	0.368369	-1.16838	0.242652	0.717309
Marc1	2.25297	-3.05667	3.48661	-0.87669	0.380655	NA
Marc2	1565.15	0.193584	0.238035	0.813261	0.416068	0.851467
Mir1981	0	NA	NA	NA	NA	NA
C130074G19Rik	1022.41	0.0667583	0.213536	0.312632	0.75456	0.960634
Mark1	264.939	0.459358	0.285087	1.61129	0.107117	0.518947
Rab3gap2	1232.48	0.213643	0.190649	1.12061	0.262455	0.734645
Snora36b	0	NA	NA	NA	NA	NA
Mir664	0	NA	NA	NA	NA	NA
Iars2	4499.13	-0.0931125	0.205264	-0.453623	0.6501	0.935545
Mir194-1	0.618007	-2.71683	4.87503	-0.557294	0.577326	NA
Mir215	0.713656	-2.95065	4.86167	-0.606921	0.543903	NA
Bpnt1	579.087	-0.0230154	0.23061	-0.0998023	0.920501	0.986824
Eprs	4914.22	-0.127202	0.175367	-0.725351	0.468237	0.873667
9630028B13Rik	2.49337	-0.43056	2.41031	-0.178632	0.858226	NA
Gm2061	0	NA	NA	NA	NA	NA
Slc30a10	0.584113	-0.124902	4.94906	-0.0252376	0.979865	NA
5033404E19Rik	0	NA	NA	NA	NA	NA
Mir297c	0	NA	NA	NA	NA	NA
Lyplal1	44.0834	-0.610332	0.626773	-0.973768	0.330172	0.792446
A730004F24Rik	0.275109	1.54493	4.98227	0.310086	0.756496	NA
Tgfb2	350.532	0.590099	0.281195	2.09854	0.0358574	0.303737
Rrp15	235.26	-0.239056	0.319168	-0.748998	0.453858	0.86983
D1Pas1	3.36075	2.10198	2.33373	0.900697	0.367749	NA
Spata17	21.4322	-0.445829	0.845093	-0.52755	0.597812	0.9218
1700007P06Rik	16.277	-1.33567	1.00676	-1.3267	0.184607	0.650932
Gpatch2	303.656	-0.330045	0.276026	-1.1957	0.231813	0.70406
Esrrg	990.779	-0.722299	0.261095	-2.76642	0.00566749	0.0960613
9330162B11Rik	0.229704	1.41339	4.99094	0.283192	0.77703	NA
Ush2a	0.202326	-1.35242	4.98238	-0.271441	0.786052	NA
Kctd3	446.476	-0.000329802	0.253159	-0.00130274	0.998961	0.999615
Kcnk2	74.2083	-0.0690384	0.479683	-0.143925	0.88556	0.984224
Cenpf	994.488	-2.51863	0.326107	-7.72333	1.13328e-14	6.55176e-12
Ptpn14	1647.11	0.238511	0.214209	1.11345	0.265514	0.738337
Smyd2	4500.42	-0.172356	0.255786	-0.673828	0.500421	0.885285
Prox1	951.067	0.336908	0.245599	1.37178	0.170131	0.630324
Rps6kc1	425.983	0.080243	0.247821	0.323795	0.746093	0.959248
Angel2	1106.94	0.319823	0.189624	1.68661	0.0916776	0.487553
Vash2	15.8406	-0.39444	1.02192	-0.385979	0.699512	0.950563
Mfsd7b	162.341	-0.0721106	0.340102	-0.212027	0.832086	0.977733
A230020J21Rik	1.47555	0.938319	2.85274	0.328918	0.742218	NA
Spata45	1.99839	0.833756	2.47878	0.336357	0.736602	NA
Tatdn3	369.115	-0.1202	0.275149	-0.436854	0.662217	0.938197
Nsl1	31.5022	-0.830763	0.853806	-0.973011	0.330548	0.79256
Batf3	13.2105	-0.549505	1.11421	-0.493177	0.621887	NA
Fam71a	0	NA	NA	NA	NA	NA
Atf3	247.723	1.04445	0.392058	2.66402	0.00772139	0.120647
Nenf	2662.22	0.318336	0.237778	1.3388	0.180636	0.645433
Tmem206	203.198	-0.116678	0.333875	-0.349468	0.726738	0.954007
Ppp2r5a	1386.47	0.253193	0.200233	1.26449	0.206054	0.678859
Dtl	36.1765	-1.0202	1.20819	-0.844405	0.398443	0.842411
Ints7	482.476	-0.128897	0.288636	-0.446572	0.655184	0.936569
Lpgat1	3180.38	0.0365307	0.174399	0.209467	0.834084	0.978124
Nek2	41.9671	-2.49324	1.22361	-2.03762	0.0415882	0.330347
1700034H15Rik	14.2153	-0.265414	1.03375	-0.256749	0.797373	NA
Slc30a1	715.944	-0.0403731	0.235017	-0.171788	0.863604	0.980695
Rd3	14.0268	-0.780603	1.14114	-0.684058	0.493939	NA
Traf5	128.645	0.0686196	0.37794	0.181562	0.855927	0.980236
Mir3473c	0	NA	NA	NA	NA	NA
Rcor3	789.727	-0.389976	0.242324	-1.60932	0.107546	0.520054
Gm10516	116.53	-0.874609	0.4191	-2.08687	0.0368995	0.309167
Kcnh1	14.4148	-0.684332	1.03867	-0.658854	0.50999	NA
Hhat	93.8578	-0.127212	0.453627	-0.280433	0.779145	0.966012
1700065J18Rik	0	NA	NA	NA	NA	NA
Sertad4	212.704	0.0626012	0.494977	0.126473	0.899358	0.985721
Gm15867	32.4111	0.391533	0.863753	0.453293	0.650338	0.935545
Syt14	1.54382	-0.172708	3.20539	-0.0538804	0.95703	NA
Diexf	263.314	-0.195043	0.288025	-0.677171	0.498297	0.885285
Irf6	125.406	0.527477	0.55041	0.958334	0.337895	0.798587
A130010J15Rik	257.257	0.316744	0.294139	1.07685	0.281548	0.750669
Traf3ip3	18.1874	-0.0922959	0.951061	-0.0970452	0.92269	0.986925
Hsd11b1	746.474	0.0369282	0.363917	0.101474	0.919174	0.986824
G0s2	2610.89	-0.181764	0.273523	-0.66453	0.506351	0.88753
Lamb3	752.233	-0.281228	0.296432	-0.948712	0.342767	0.801537
Camk1g	49.5357	1.22221	0.755019	1.61877	0.105496	0.516862
Mir205	0	NA	NA	NA	NA	NA
4930503O07Rik	0	NA	NA	NA	NA	NA
Plxna2	1556.93	-0.13958	0.224794	-0.620921	0.534651	0.900213
Cd34	5594.65	-0.311432	0.323071	-0.963975	0.335059	0.796192
Gm16897	36.199	-0.32316	0.735194	-0.439558	0.660257	0.937769
A330023F24Rik	383.579	-0.448135	0.280964	-1.59499	0.110714	0.526487
Mir29b-2	0	NA	NA	NA	NA	NA
Mir29c	0	NA	NA	NA	NA	NA
Cd46	23.0947	0.286424	0.834789	0.34311	0.731516	0.955544
Cr1l	1144.89	-0.344477	0.214125	-1.60876	0.107668	0.520183
Cr2	8.45732	-0.893834	1.52512	-0.586075	0.557825	NA
B020014A21Rik	0	NA	NA	NA	NA	NA
H60c	0.679762	-0.624915	4.90113	-0.127504	0.898541	NA
Ppp1r14c	4013.63	-0.364183	0.249292	-1.46087	0.144051	0.588753
Iyd	5.7987	1.3374	2.21323	0.604273	0.545662	NA
Plekhg1	306.113	-0.612539	0.32436	-1.88845	0.0589651	0.396474
Mthfd1l	154.904	0.363081	0.347978	1.0434	0.296762	0.764213
Akap12	1665.06	-0.598743	0.227547	-2.63129	0.00850605	0.12813
Zbtb2	178.437	-0.292153	0.340039	-0.859175	0.390244	0.836991
Rmnd1	22.5358	-0.742603	0.850711	-0.87292	0.382707	0.832391
Gm5512	0.202326	-1.35242	4.98238	-0.271441	0.786052	NA
Armt1	272.699	0.156056	0.285993	0.545661	0.585299	0.918071
Ccdc170	12.8628	-1.41763	1.31512	-1.07795	0.281058	NA
Esr1	6293.97	7.36357	0.759266	9.69827	3.0665e-22	4.25477e-19
Syne1	2580.88	-0.232497	0.188008	-1.23663	0.216224	0.689517
Myct1	744.085	-0.279864	0.294095	-0.951609	0.341295	0.801068
Vip	1.32064	-3.84487	3.98972	-0.963694	0.335199	NA
Fbxo5	50.1585	-0.343201	0.721434	-0.47572	0.634274	0.931761
Mtrf1l	291.908	-0.588179	0.281672	-2.08817	0.0367826	0.309167
Rgs17	64.8061	-0.0595998	0.556342	-0.107128	0.914687	0.986344
Oprm1	0.538708	-0.256459	4.9578	-0.0517284	0.958745	NA
Ipcef1	8.49372	-0.031932	1.34493	-0.0237424	0.981058	NA
Cnksr3	467.41	-0.141303	0.278682	-0.507041	0.612126	0.925862
Ulbp1	27.9343	-1.10319	1.02211	-1.07932	0.280443	0.750444
Lrp11	103.682	0.0211039	0.4404	0.0479198	0.96178	0.994643
Pcmt1	2571.81	0.194586	0.192456	1.01107	0.311985	0.777196
A630066F11Rik	42.7489	0.768763	0.750764	1.02397	0.305848	0.771294
Nup43	185.243	1.00681	0.327899	3.07047	0.00213721	0.0492588
BC020402	112.195	0.787971	0.436564	1.80494	0.0710845	0.43518
Lats1	621.239	-0.0359113	0.215257	-0.16683	0.867504	0.981289
Katna1	484.39	0.00386435	0.240828	0.0160461	0.987198	0.997618
Ginm1	3111.54	-0.00478721	0.24805	-0.0192994	0.984602	0.997587
Ppil4	1047.69	0.353897	0.225955	1.56623	0.117295	0.540145
Zc3h12d	17.1547	1.06815	0.986756	1.08249	0.279037	0.749745
Mir5104	0	NA	NA	NA	NA	NA
Tab2	1981.64	0.309311	0.180292	1.71561	0.0862327	0.473282
Ust	87.7558	0.212672	0.500528	0.424896	0.670913	0.940544
Sash1	1049.92	0.229554	0.201524	1.13909	0.254667	0.725864
Samd5	58.3756	-0.0109168	0.545134	-0.0200258	0.984023	0.99746
Gm6150	0.309004	-1.66213	4.96439	-0.33481	0.737769	NA
Stxbp5	546.24	0.00942507	0.241958	0.0389534	0.968928	0.995202
Adgb	21.7303	-4.41416	1.44599	-3.05269	0.00226798	0.0515871
Rab32	78.5966	-0.00502876	0.591919	-0.00849569	0.993222	0.998536
Gm5177	4.43969	-0.419356	1.87057	-0.224186	0.822612	NA
Grm1	637.704	-1.71869	0.267478	-6.42552	1.31419e-10	4.09803e-08
4930567K20Rik	0	NA	NA	NA	NA	NA
Shprh	713.749	0.0876248	0.20938	0.418496	0.675584	0.942463
Fbxo30	826.091	0.367179	0.207422	1.7702	0.0766938	0.451169
Epm2a	363.715	-0.198185	0.27538	-0.719679	0.471723	0.875323
Utrn	2897.43	-0.0177858	0.185528	-0.0958662	0.923627	0.986925
B230208H11Rik	14.0565	0.584727	1.04673	0.558621	0.57642	NA
Stx11	60.1511	0.14568	0.722178	0.201723	0.840133	0.978878
Sf3b5	1089.73	0.380402	0.221226	1.71952	0.0855196	0.472128
Plagl1	470.837	1.30886	0.348308	3.75776	0.000171444	0.00806369
Hymai	0.459409	2.33292	4.90166	0.475946	0.634113	NA
Zc2hc1b	0	NA	NA	NA	NA	NA
Ltv1	664.796	-0.0473185	0.226389	-0.209014	0.834437	0.978124
Phactr2	2342.81	-0.0173557	0.175138	-0.0990973	0.921061	0.986824
Fuca2	7308.04	0.208744	0.179113	1.16544	0.243843	0.718682
Pex3	767.986	0.223963	0.212122	1.05582	0.291049	0.758317
Adat2	121.783	0.904655	0.41329	2.18891	0.0286033	0.269247
Aig1	597.758	-0.0635504	0.258209	-0.24612	0.805589	0.971683
Hivep2	928.099	0.0677392	0.221369	0.306002	0.759603	0.961652
Adgrg6	140.365	0.47186	0.533115	0.8851	0.376103	0.827271
Vta1	797.006	0.201136	0.206216	0.975364	0.32938	0.791881
1700016L04Rik	0.661735	0.972801	4.88625	0.19909	0.842193	NA
Gje1	0.404653	-2.16216	4.91661	-0.439767	0.660106	NA
Nmbr	3.78127	1.22696	1.96072	0.625773	0.531464	NA
C330004P14Rik	0.309004	-1.66213	4.96439	-0.33481	0.737769	NA
Gm20125	0.786439	-0.932141	4.17977	-0.223012	0.823526	NA
Cited2	1516.01	1.08436	0.31881	3.40127	0.000670747	0.0222388
Txlnb	15659.9	-1.06254	0.231001	-4.59974	4.23026e-06	0.000376249
Heca	772.881	0.359601	0.228943	1.5707	0.116253	0.538346
Abracl	750.701	-0.333365	0.261241	-1.27608	0.201927	0.673169
Reps1	652.46	-0.121923	0.223442	-0.54566	0.5853	0.918071
Ect2l	7.35453	-2.25963	2.08402	-1.08427	0.278247	NA
Ccdc28a	371.531	-0.114323	0.328986	-0.347502	0.728214	0.954007
Nhsl1	557.724	-0.0323935	0.236138	-0.13718	0.890888	0.984918
Hebp2	45.6847	-0.511451	0.649282	-0.787719	0.430861	0.857705
Arfgef3	7.71428	-0.0961864	1.61092	-0.0597088	0.952388	NA
Gm4922	1.55985	4.08079	3.70584	1.10118	0.270819	NA
4930444F02Rik	0.275109	1.54493	4.98227	0.310086	0.756496	NA
Perp	7246.01	0.781334	0.239253	3.26572	0.00109184	0.0318418
Tnfaip3	132.203	-0.243911	0.417169	-0.584683	0.558761	0.910415
Gm20139	0.504814	2.45514	4.89227	0.501841	0.61578	NA
Olig3	0.606979	-2.73725	4.87378	-0.561628	0.57437	NA
Ifngr1	2249.38	0.0579199	0.173803	0.33325	0.738946	0.956749
Il22ra2	2.80737	1.05954	2.72175	0.389286	0.697065	NA
Il20ra	0.679762	-0.624915	4.90113	-0.127504	0.898541	NA
Slc35d3	2.09356	-0.188688	2.51522	-0.0750182	0.9402	NA
Pex7	1250.94	0.0899043	0.222517	0.404033	0.686189	0.944624
Map3k5	1168.02	-0.407186	0.254715	-1.59859	0.109911	0.525145
Map7	658.43	-0.164899	0.296866	-0.555464	0.578577	0.916411
4930405J17Rik	0	NA	NA	NA	NA	NA
Gm6251	0	NA	NA	NA	NA	NA
Mir6413	0	NA	NA	NA	NA	NA
Bclaf1	2998.99	0.0800078	0.181998	0.439608	0.660221	0.937769
Mtfr2	12.9816	-0.749097	1.29036	-0.580534	0.561555	NA
Pde7b	545.069	-0.494944	0.258633	-1.91369	0.0556595	0.382693
Ahi1	116.553	0.0458966	0.476472	0.0963261	0.923262	0.986925
Myb	8.82758	-3.46301	2.11475	-1.63755	0.101515	NA
Hbs1l	1221.74	-0.259567	0.215734	-1.20318	0.228907	0.703606
4930455C13Rik	2.02078	-0.916042	2.88075	-0.317988	0.750494	NA
Aldh8a1	2.50521	-1.17947	2.37976	-0.495627	0.620158	NA
1700020N01Rik	0.202326	-1.35242	4.98238	-0.271441	0.786052	NA
Gm5420	1.51444	4.04051	3.71906	1.08643	0.277287	NA
Sgk1	2133.92	-0.34347	0.216838	-1.58399	0.113195	0.531501
4930444G20Rik	0	NA	NA	NA	NA	NA
E030030I06Rik	20.7056	-0.50105	0.903785	-0.554391	0.579311	0.916551
Raet1a	0.634357	-0.756479	4.90995	-0.15407	0.877554	NA
Raet1e	0.634357	-0.756479	4.90995	-0.15407	0.877554	NA
Raet1b	0	NA	NA	NA	NA	NA
Raet1c	0	NA	NA	NA	NA	NA
H60b	0.202326	-1.35242	4.98238	-0.271441	0.786052	NA
C920009B18Rik	6.74757	0.0878088	1.44507	0.0607642	0.951547	NA
Raet1d	0	NA	NA	NA	NA	NA
Gm10825	0.404653	-2.16216	4.91661	-0.439767	0.660106	NA
Slc2a12	219.453	-1.67372	0.342645	-4.88472	1.03578e-06	0.000108875
Tbpl1	467.314	-0.135564	0.252742	-0.536375	0.5917	0.919457
Mir7663	0	NA	NA	NA	NA	NA
Tcf21	495.276	-0.00946299	0.360309	-0.0262636	0.979047	0.997429
Eya4	18.9354	-0.193708	0.95153	-0.203576	0.838685	0.978814
Rps12	6808.64	0.623819	0.16512	3.77797	0.000158111	0.0075648
Snora33	6.77946	0.737507	1.44627	0.509939	0.610094	NA
Snord100	11.5193	0.121905	1.1224	0.108611	0.913511	NA
Slc18b1	198.781	-0.382759	0.315872	-1.21176	0.225605	0.699002
Vnn3	10.8712	-3.06096	1.85859	-1.64693	0.0995734	NA
Vnn1	15.8855	-0.555371	1.43265	-0.387654	0.698272	0.950322
Taar1	0	NA	NA	NA	NA	NA
Taar2	0.404653	-2.16216	4.91661	-0.439767	0.660106	NA
Taar3	0	NA	NA	NA	NA	NA
Taar4	0	NA	NA	NA	NA	NA
Taar5	0	NA	NA	NA	NA	NA
Taar6	0	NA	NA	NA	NA	NA
Taar7a	0	NA	NA	NA	NA	NA
Taar7b	0	NA	NA	NA	NA	NA
Taar7d	0	NA	NA	NA	NA	NA
Taar7e	0	NA	NA	NA	NA	NA
Taar7f	0	NA	NA	NA	NA	NA
Taar8a	0	NA	NA	NA	NA	NA
Taar8b	0	NA	NA	NA	NA	NA
Taar8c	0	NA	NA	NA	NA	NA
Taar9	0	NA	NA	NA	NA	NA
Stx7	1682.72	0.40136	0.183314	2.18947	0.0285627	0.269048
Moxd1	28.4223	-0.261928	0.815344	-0.321249	0.748022	0.959248
Ctgf	6105.74	1.51131	0.170205	8.87932	6.72722e-19	8.48547e-16
Enpp1	245.921	-0.12129	0.336265	-0.360699	0.718324	0.952486
Enpp3	216.921	-0.406825	0.40203	-1.01193	0.311572	0.776976
Med23	677.317	-0.111377	0.218436	-0.509882	0.610134	0.9249
Mir6905	1.43834	-3.94716	3.91418	-1.00843	0.31325	NA
Arg1	1.92561	0.120742	2.49854	0.0483251	0.961457	NA
Akap7	873.091	-0.0874879	0.228479	-0.382914	0.701783	0.950563
Epb4.1l2	1731.63	-0.133771	0.206487	-0.647844	0.517086	0.89295
Smlr1	0	NA	NA	NA	NA	NA
4930401C15Rik	0	NA	NA	NA	NA	NA
Mir680-3	0	NA	NA	NA	NA	NA
Tmem200a	3.301	-0.327077	2.00013	-0.163528	0.870102	NA
Gm9767	0	NA	NA	NA	NA	NA
Samd3	1.11179	-0.306602	3.63512	-0.0843443	0.932783	NA
L3mbtl3	137.514	-0.0673517	0.374402	-0.179891	0.857238	0.980236
Gm8709	0	NA	NA	NA	NA	NA
Arhgap18	825.934	-0.751223	0.344608	-2.17993	0.0292623	0.272676
Lama2	3972.81	-0.591069	0.168745	-3.50274	0.000460506	0.0168391
4930579H20Rik	0.943361	-1.54403	3.87186	-0.398783	0.690053	NA
Ptprk	775.025	0.380537	0.208983	1.8209	0.0686219	0.427189
Themis	1.12282	-0.25324	3.67703	-0.0688708	0.945092	NA
4930519F09Rik	2.79135	-0.730824	2.19188	-0.333424	0.738815	NA
2310057J18Rik	0.741034	-1.05215	4.25461	-0.247296	0.804679	NA
Soga3	0.634357	-0.756479	4.90995	-0.15407	0.877554	NA
9330159F19Rik	43.2725	-0.507953	0.636583	-0.797936	0.424908	0.855807
Echdc1	250.615	-0.0589274	0.315715	-0.186648	0.851937	0.980236
Rnf146	1102.33	0.0248479	0.206954	0.120065	0.904432	0.985721
Rspo3	16.0601	0.348502	1.02005	0.341653	0.732612	0.955649
Cenpw	31.2614	-0.566653	0.721406	-0.785485	0.432169	0.858707
Trmt11	257.015	-0.211295	0.285523	-0.740029	0.459283	0.871361
Gm20300	881.016	0.415779	0.267107	1.5566	0.119566	0.545178
Hint3	1268.92	-0.172995	0.26907	-0.642937	0.520265	0.894636
Ncoa7	151.331	-0.366095	0.407726	-0.897896	0.369241	0.823271
Hey2	211.171	-0.167797	0.322603	-0.520134	0.60297	0.923035
Hddc2	124.127	-0.0405148	0.424775	-0.0953795	0.924013	0.986925
Tpd52l1	258.168	-0.272787	0.379615	-0.718588	0.472395	0.875549
Gm3258	0	NA	NA	NA	NA	NA
Rnf217	251.604	0.200512	0.29106	0.688902	0.490885	0.882458
Nkain2	12.9625	-0.247927	1.07024	-0.231656	0.816806	NA
Trdn	9185.83	-0.997007	0.200048	-4.98385	6.23328e-07	6.75678e-05
D830005E20Rik	440.029	-1.43835	0.265629	-5.41489	6.13265e-08	8.8636e-06
Clvs2	1.21396	-3.72637	4.82988	-0.771525	0.440396	NA
Gm4794	0	NA	NA	NA	NA	NA
Sult3a1	0	NA	NA	NA	NA	NA
Rsph4a	22.6879	-6.51861	4.7265	-1.37916	0.167845	0.627721
Zufsp	165.642	-0.123974	0.346574	-0.357713	0.720558	0.953489
A830082N09Rik	90.6363	1.13252	0.482702	2.34621	0.0189652	0.212115
Rwdd1	1358.59	-0.031146	0.236494	-0.131699	0.895222	0.985385
Trappc3l	0.634357	-0.756479	4.90995	-0.15407	0.877554	NA
Fam26d	0	NA	NA	NA	NA	NA
Fam26e	187.767	0.0814092	0.407177	0.199936	0.841531	0.979327
Fam26f	4.04204	-0.464549	1.83713	-0.252867	0.800371	NA
Dse	346.583	0.187876	0.384751	0.488305	0.625334	0.928465
Tspyl1	2465.54	0.720342	0.24086	2.9907	0.00278336	0.0596158
Tspyl4	984.629	0.318605	0.200474	1.58926	0.112002	0.528758
Nt5dc1	376.932	-0.185933	0.272377	-0.682633	0.494839	0.884353
Col10a1	9.0638	-4.18575	2.09887	-1.99429	0.0461207	NA
Frk	109.437	0.0421824	0.429344	0.0982483	0.921735	0.986824
Hs3st5	119.133	-0.467734	0.396596	-1.17937	0.23825	0.712572
Hdac2	2144.2	0.190425	0.190932	0.997343	0.318598	0.783369
Marcks	1268.72	-0.205652	0.212352	-0.96845	0.332819	0.793769
4930591E09Rik	0	NA	NA	NA	NA	NA
Rfpl4b	0	NA	NA	NA	NA	NA
Lama4	3086.11	-0.231116	0.218284	-1.05879	0.289697	0.75717
Fam229b	152.723	0.520633	0.374441	1.39043	0.164399	0.621792
Tube1	27.6422	-0.965055	0.792285	-1.21807	0.223199	0.695929
Wisp3	2.76896	0.533079	2.69885	0.197521	0.84342	NA
Fyn	1117.38	-0.263011	0.191516	-1.37331	0.169656	0.629873
Traf3ip2	166.345	0.369293	0.339004	1.08935	0.276001	0.746764
E130307A14Rik	199.423	0.47058	0.318864	1.4758	0.139997	0.581969
Rev3l	680.961	-0.219059	0.242842	-0.902064	0.367023	0.82123
AA474331	34.2233	0.515776	0.710697	0.725733	0.468003	0.873667
2010001E11Rik	1.81026	2.76848	3.72704	0.742808	0.457598	NA
G630090E17Rik	72.208	-1.87939	0.525217	-3.57832	0.000345816	0.0137615
BC021785	49.3042	0.174634	0.576617	0.30286	0.761997	0.961782
AI317395	95.9632	-1.06613	0.501058	-2.12775	0.0333579	0.292197
Slc16a10	528.496	-0.292738	0.2583	-1.13332	0.257078	0.729589
Rpf2	352.737	-0.153174	0.277037	-0.5529	0.580332	0.916596
Gtf3c6	802.076	0.405792	0.22267	1.82239	0.0683961	0.426132
Amd1	0	NA	NA	NA	NA	NA
Amd2	0	NA	NA	NA	NA	NA
Cdk19	1021.68	0.114913	0.208703	0.550606	0.581904	0.918068
Slc22a16	0	NA	NA	NA	NA	NA
Ddo	1451.43	-0.347595	0.220134	-1.57902	0.114332	0.534308
Mettl24	39.217	0.364159	0.643514	0.565891	0.571468	0.913751
Cdc40	1283.77	-0.0217717	0.188245	-0.115656	0.907925	0.985721
Wasf1	13.5384	0.145769	1.06503	0.136869	0.891135	NA
Gpr6	0	NA	NA	NA	NA	NA
Fig4	2493.4	0.31772	0.247455	1.28395	0.199158	0.668858
Zbtb24	299.198	0.0856268	0.276337	0.309864	0.756665	0.961274
Mical1	602.919	0.329647	0.222702	1.48021	0.138816	0.580667
Smpd2	1274.8	-0.0241838	0.286647	-0.0843677	0.932764	0.988555
Ppil6	46.884	-0.976156	0.660552	-1.47779	0.139464	0.581176
Cd164	5195.49	0.459659	0.176441	2.60517	0.00918274	0.134399
Ccdc162	15.0176	-2.5167	1.35884	-1.85209	0.0640123	0.412566
5730435O14Rik	0	NA	NA	NA	NA	NA
Cep57l1	125.026	0.462258	0.37939	1.21842	0.223063	0.695929
Sesn1	5979.78	-0.0890122	0.246665	-0.360862	0.718202	0.952486
Armc2	829.093	-1.68422	0.282426	-5.9634	2.47035e-09	5.19335e-07
Foxo3	842.588	0.0303697	0.314092	0.0966904	0.922972	0.986925
Lace1	1649.87	-0.226233	0.190808	-1.18566	0.235757	0.710496
Snx3	2830.98	0.22944	0.17256	1.32962	0.183643	0.648853
Nr2e1	0	NA	NA	NA	NA	NA
Ostm1	1106.48	-0.102872	0.204306	-0.503518	0.6146	0.926213
Sec63	1758.46	-0.0218187	0.197335	-0.110567	0.91196	0.985721
Scml4	64.1628	-0.262053	0.627026	-0.41793	0.675998	0.942573
Sobp	404.487	0.0799322	0.289543	0.276063	0.7825	0.966888
9030612E09Rik	68.6486	-0.612949	0.521518	-1.17532	0.239867	0.714272
Pdss2	490.582	-0.999876	0.290007	-3.44777	0.000565235	0.0195091
Bend3	217.628	-0.200337	0.364932	-0.54897	0.583026	0.918071
1700021F05Rik	1629.54	-0.494806	0.237712	-2.08153	0.0373852	0.312294
Cd24a	322.286	-1.26355	1.50213	-0.841173	0.400251	0.84297
F830002L21Rik	0.309004	-1.66213	4.96439	-0.33481	0.737769	NA
1700027J07Rik	0	NA	NA	NA	NA	NA
4933404K13Rik	0.202326	-1.35242	4.98238	-0.271441	0.786052	NA
Qrsl1	963.616	-0.497369	0.231192	-2.15133	0.0314502	0.283543
Rtn4ip1	2146.94	0.189003	0.259634	0.727959	0.466639	0.873667
Aim1	192.373	-0.0922922	0.345425	-0.267185	0.789327	0.967221
Speer5-ps1	0	NA	NA	NA	NA	NA
Atg5	710.311	0.106011	0.226697	0.467633	0.640047	0.932425
Mir1929	0.309004	-1.66213	4.96439	-0.33481	0.737769	NA
Prdm1	51.6283	-0.644058	0.679146	-0.948335	0.342959	0.801643
Prep	1080.58	-0.0234424	0.213753	-0.10967	0.912671	0.985721
Popdc3	637.229	0.154151	0.237714	0.648475	0.516678	0.89295
Bves	945.783	-0.145083	0.24042	-0.603457	0.546205	0.906547
Lin28b	3.66644	-0.490647	1.92178	-0.255308	0.798485	NA
Hace1	245.765	-0.201822	0.305557	-0.660507	0.508929	0.888242
D030045P18Rik	4.50812	0.398905	1.73202	0.230312	0.817849	NA
Snord14d	0	NA	NA	NA	NA	NA
Snord14c	0	NA	NA	NA	NA	NA
C130030K03Rik	0.504814	2.45514	4.89227	0.501841	0.61578	NA
Grik2	16.2818	-0.553668	1.0177	-0.54404	0.586414	0.918071
Ascc3	620.564	-0.0313794	0.226798	-0.138359	0.889957	0.984822
Sim1	0.618007	-2.71683	4.87503	-0.557294	0.577326	NA
Lilr4b	165.756	0.254877	0.362849	0.702431	0.48241	0.878751
Lilrb4a	190.623	0.297636	0.421743	0.705728	0.480357	0.878022
Fam162b	0.202326	-1.35242	4.98238	-0.271441	0.786052	NA
Gprc6a	0.202326	-1.35242	4.98238	-0.271441	0.786052	NA
Rfx6	0	NA	NA	NA	NA	NA
4933411G06Rik	0	NA	NA	NA	NA	NA
Vgll2	1.36888	1.19596	3.33693	0.358401	0.720043	NA
Ros1	0.404653	-2.16216	4.91661	-0.439767	0.660106	NA
Dcbld1	137.69	-0.263521	0.369514	-0.713156	0.475749	0.875853
Gopc	720.02	0.170355	0.226823	0.751046	0.452625	0.86983
Nepn	45.1462	-1.0004	0.640822	-1.56113	0.118494	0.542966
Nus1	2162.25	0.43695	0.18769	2.32804	0.01991	0.219161
Zfa-ps	1.59374	2.19972	3.2207	0.682995	0.49461	NA
Slc35f1	53.681	0.157744	0.596278	0.264548	0.791358	0.967552
Cep85l	349.103	1.05531	0.301433	3.50097	0.00046357	0.0168391
Gm19395	4.78107	0.696684	1.71621	0.405943	0.684785	NA
Pln	186206	-1.40098	0.225711	-6.20695	5.40235e-10	1.36287e-07
Gm20597	8.07187	1.87687	1.40611	1.33479	0.181944	NA
Mcm9	107.827	0.154104	0.405305	0.380217	0.703785	0.951126
Asf1a	634.411	0.600963	0.22064	2.72373	0.00645502	0.105121
Fam184a	65.0247	0.382903	0.548279	0.698372	0.484945	0.880592
Man1a	972.142	0.171453	0.239828	0.7149	0.474671	0.875549
Gm16998	7.13435	0.831445	1.43516	0.57934	0.56236	NA
Tbc1d32	311.605	0.0637719	0.290236	0.219725	0.826086	0.975932
Msl3l2	44.8535	0.232028	0.601214	0.385933	0.699546	0.950563
Gja1	11462.6	-0.770306	0.170729	-4.51186	6.42607e-06	0.000540374
4930467K11Rik	0.404653	-2.16216	4.91661	-0.439767	0.660106	NA
Hsf2	656.772	0.586035	0.252121	2.32442	0.0201031	0.219623
Serinc1	12312.4	0.363976	0.171519	2.12207	0.0338317	0.295044
Pkib	32.3076	0.300009	0.704418	0.425896	0.670184	0.940413
Fabp7	7.55936	-0.790098	1.67296	-0.472275	0.636731	NA
Smpdl3a	2708.09	-0.0703255	0.191097	-0.36801	0.712866	0.952132
Dux	0	NA	NA	NA	NA	NA
Gm4981	0.459409	2.33292	4.90166	0.475946	0.634113	NA
Gcc2	1086.58	0.337399	0.198252	1.70187	0.0887803	0.478937
Lims1	5228	-0.241738	0.192249	-1.25742	0.208601	0.681053
Ranbp2	3827.65	-0.0630778	0.173091	-0.36442	0.715544	0.952132
Ccdc138	29.489	0.0856572	0.773514	0.110738	0.911824	0.985721
Edar	25.378	0.484237	0.836943	0.578578	0.562874	0.912029
BB019430	0	NA	NA	NA	NA	NA
Sh3rf3	50.939	-0.00515488	0.563797	-0.00914315	0.992705	0.998462
Sept10	644.467	-0.160746	0.255688	-0.628679	0.529559	0.898025
Sowahc	103.239	-0.201008	0.520504	-0.38618	0.699364	0.950563
P4ha1	1400.3	-0.0881501	0.234393	-0.376079	0.706858	0.951126
Pla2g12b	1.24585	0.541878	3.01455	0.179754	0.857346	NA
Oit3	4.07109	-0.749449	1.81098	-0.413837	0.678994	NA
Mcu	398.999	-0.222528	0.24969	-0.891215	0.372814	0.824662
Micu1	746.682	0.315211	0.242354	1.30062	0.193388	0.662531
Dnajb12	664.836	-0.0952783	0.26412	-0.360739	0.718294	0.952486
Ddit4	2066.7	0.324906	1.03037	0.315328	0.752513	0.959747
Anapc16	1426.78	-0.531011	0.231192	-2.29683	0.0216282	0.229183
Ascc1	719.999	0.108857	0.246956	0.440794	0.659362	0.937544
Spock2	649.756	0.744172	0.253674	2.93358	0.00335082	0.067048
Mir6906	0	NA	NA	NA	NA	NA
Chst3	116.714	0.500436	0.403701	1.23962	0.215116	0.689322
Psap	38328.1	0.124925	0.214837	0.581485	0.560913	0.911474
Cdh23	165.753	-0.291425	0.406975	-0.716074	0.473945	0.875549
4632428N05Rik	1048.57	0.0317345	0.2475	0.12822	0.897975	0.985586
Gm17455	6.34139	1.61753	1.60745	1.00627	0.314285	NA
Slc29a3	177.114	-0.0454651	0.374641	-0.121357	0.903409	0.985721
Unc5b	709.714	-0.384029	0.288299	-1.33205	0.182844	0.648176
Mir6408	0	NA	NA	NA	NA	NA
Pldi	0.988766	-1.43165	3.82113	-0.374666	0.707909	NA
Mir466j	0	NA	NA	NA	NA	NA
Gm20611	0	NA	NA	NA	NA	NA
Pcbd1	43.8821	-0.466404	0.717189	-0.650322	0.515484	0.89295
Sgpl1	866.136	0.0280917	0.2357	0.119184	0.905129	0.985721
Tbata	12.353	-2.20818	1.32039	-1.67237	0.0944516	NA
Adamts14	39.4548	-0.523527	0.640985	-0.816753	0.414069	0.850636
Prf1	3.1506	-1.09233	2.03729	-0.536166	0.591844	NA
Pald1	918.162	-0.276058	0.256296	-1.07711	0.281432	0.750669
Nodal	1.83696	-0.32989	3.62953	-0.0908908	0.927579	NA
Eif4ebp2	640.651	0.136483	0.216208	0.631256	0.527873	0.897799
Lrrc20	763.433	-0.771547	0.21103	-3.65609	0.000256089	0.0108662
Npffr1	1.47555	0.938319	2.85274	0.328918	0.742218	NA
Ppa1	1198.09	0.127197	0.187913	0.676897	0.498471	0.885285
1700022H01Rik	2.78967	0.132491	2.18703	0.0605802	0.951694	NA
Sar1a	6502.29	-0.0532453	0.177836	-0.299407	0.76463	0.962581
Tysnd1	479.055	0.0473641	0.264374	0.179155	0.857816	0.980236
Aifm2	1068.2	-0.816773	0.200297	-4.07781	4.5461e-05	0.00268413
H2afy2	220.639	0.197482	0.303368	0.650966	0.515069	0.892876
Mir5108	0	NA	NA	NA	NA	NA
Col13a1	53.2542	-0.596637	0.623841	-0.956392	0.338874	0.799079
2010107G23Rik	90.2082	-0.211529	0.467314	-0.452648	0.650802	0.935642
Neurog3	0	NA	NA	NA	NA	NA
Tspan15	241.861	-0.149192	0.296036	-0.503967	0.614285	0.92611
Mir7662	0.202326	-1.35242	4.98238	-0.271441	0.786052	NA
Tacr2	0.404653	-2.16216	4.91661	-0.439767	0.660106	NA
Hk1	4274.24	-0.359964	0.18454	-1.9506	0.051105	0.365529
Hk1os	3.30752	-1.27511	2.0485	-0.622463	0.533637	NA
Hkdc1	0.89144	1.55385	4.73813	0.327945	0.742953	NA
Supv3l1	1006.46	-0.191477	0.22937	-0.834794	0.403834	0.845181
4930507D05Rik	8.94177	0.509607	1.29345	0.39399	0.693588	NA
Vps26a	3263.53	0.456875	0.207727	2.1994	0.0278497	0.264248
Srgn	881.344	-0.242785	0.211094	-1.15013	0.25009	0.723047
Kif1bp	1287.92	0.254098	0.235145	1.0806	0.279874	0.750224
Ddx21	1862.81	0.166902	0.174545	0.956211	0.338966	0.799079
Ddx50	1652.4	0.0582835	0.180963	0.322075	0.747396	0.959248
Stox1	35.0291	-0.228147	0.673842	-0.338577	0.734929	0.955649
Mir7215	0	NA	NA	NA	NA	NA
Ccar1	1862.37	-0.186494	0.173604	-1.07425	0.282712	0.751173
Snord98	0.404653	-2.16216	4.91661	-0.439767	0.660106	NA
Tet1	274.636	0.177565	0.315122	0.563479	0.573108	0.91463
Slc25a16	1088.12	0.193688	0.239646	0.808225	0.418961	0.853001
Dna2	52.4217	-0.915379	0.628893	-1.45554	0.145519	0.591134
Rufy2	410.469	-0.120143	0.24535	-0.489679	0.624361	0.927846
Hnrnph3	274.853	-0.0531682	0.314232	-0.169201	0.865639	0.981182
Pbld2	42.4742	-0.14944	0.620454	-0.240856	0.809667	0.972439
Pbld1	21.5617	0.0760919	0.892804	0.0852279	0.93208	0.988555
Atoh7	0	NA	NA	NA	NA	NA
Mypn	2533.24	-0.585801	0.262083	-2.23517	0.025406	0.251971
Herc4	1284.63	0.240441	0.206363	1.16514	0.243963	0.718682
Sirt1	527.39	0.231871	0.238136	0.973691	0.33021	0.792446
Dnajc12	461.052	0.756303	0.255388	2.96139	0.00306253	0.062913
Ctnna3	652.89	-1.10019	0.274222	-4.01204	6.01971e-05	0.00343718
Lrrtm3	14.9662	-0.842525	1.01816	-0.827495	0.407956	0.848325
1700023F02Rik	0.404653	-2.16216	4.91661	-0.439767	0.660106	NA
4930407I19Rik	0	NA	NA	NA	NA	NA
Gm31763	0.741034	-1.05215	4.25461	-0.247296	0.804679	NA
Reep3	1221.3	-0.150981	0.194536	-0.776109	0.437685	0.860388
Jmjd1c	1997.41	-0.239391	0.180558	-1.32584	0.184892	0.651336
Nrbf2	271.72	0.449371	0.307107	1.46324	0.143402	0.588265
Egr2	25.1508	-0.26897	0.968666	-0.277671	0.781265	0.966872
Ado	667.736	0.230292	0.217074	1.06089	0.288741	0.756838
Zfp365	40.4981	-0.258709	0.780701	-0.331381	0.740357	0.957343
Rtkn2	9.66345	-2.77307	1.48295	-1.86996	0.0614888	NA
Arid5b	374.41	-0.211438	0.278666	-0.758752	0.448001	0.867916
4930545H06Rik	0	NA	NA	NA	NA	NA
1700040L02Rik	608.246	-0.348965	0.266333	-1.31026	0.190108	0.658399
Tmem26	8.51942	0.392029	1.45824	0.268837	0.788055	NA
Rhobtb1	3513.33	-0.72177	0.292248	-2.46972	0.013522	0.174042
Cdk1	83.121	-1.87804	1.00698	-1.86502	0.0621788	0.407904
Ank3	1727.97	-0.542411	0.244812	-2.21562	0.0267175	0.258151
Ccdc6	605.678	-0.12675	0.218547	-0.579967	0.561937	0.911877
Mrln	18.266	-0.508397	0.937095	-0.542524	0.587457	0.918071
Slc16a9	152.225	-0.275231	0.386972	-0.711244	0.476933	0.876758
Fam13c	217.173	-0.39093	0.303908	-1.28634	0.198324	0.66806
Phyhipl	2.05515	-0.860507	2.50517	-0.343492	0.731228	NA
D630013N20Rik	0.202326	-1.35242	4.98238	-0.271441	0.786052	NA
Bicc1	538.069	-0.115678	0.243951	-0.474186	0.635367	0.931761
C730027H18Rik	0	NA	NA	NA	NA	NA
1700113B09Rik	0	NA	NA	NA	NA	NA
Tfam	1402.92	-0.150349	0.202167	-0.743688	0.457065	0.870965
Ube2d1	980.693	0.0470498	0.240581	0.195567	0.844949	0.979655
Cisd1	7763.48	-0.0043258	0.242969	-0.017804	0.985795	0.997587
Ipmk	583.315	0.239273	0.232843	1.02761	0.304132	0.77031
1700049L16Rik	0	NA	NA	NA	NA	NA
Zwint	3536.46	0.582326	0.209398	2.78095	0.00541999	0.0927279
A330049N07Rik	1.05004	-1.72451	3.75876	-0.458797	0.64638	NA
Pcdh15	17.7662	-0.337097	0.97235	-0.346682	0.72883	0.954034
Rsph14	2.83257	-4.94599	3.74483	-1.32075	0.186583	NA
Gnaz	12.3628	-0.498403	1.16708	-0.427051	0.669342	NA
Rab36	35.4032	-0.379292	0.757904	-0.500449	0.616759	0.926921
Bcr	393.672	-0.100613	0.274668	-0.366308	0.714135	0.952132
Specc1l	2282.82	0.175451	0.179111	0.979566	0.3273	0.789827
Adora2a	272.481	-0.979022	0.323253	-3.02866	0.00245643	0.0547077
Gm5779	4.56488	-0.347795	1.72222	-0.201945	0.839959	NA
Upb1	10.6409	-0.55689	1.17096	-0.475585	0.63437	NA
4933407G14Rik	0	NA	NA	NA	NA	NA
Gucd1	1484.77	-0.254833	0.194849	-1.30785	0.190925	0.65873
Snrpd3	1640.8	0.107537	0.198774	0.541	0.588507	0.918071
Lrrc75b	61.6868	0.490985	0.536422	0.915295	0.360037	0.81518
Ggt1	1.77353	0.21879	3.04627	0.0718221	0.942743	NA
Ggt5	379.354	-0.205936	0.264232	-0.779376	0.435759	0.860088
Susd2	99.2	-0.510948	0.516562	-0.989132	0.322599	0.78616
Cabin1	882.501	-0.198024	0.224982	-0.880174	0.378765	0.83013
Ddt	1318.77	-0.564633	0.246215	-2.29325	0.0218335	0.230513
Gstt3	230.419	-0.20298	0.338096	-0.600362	0.548265	0.906547
Gstt1	984.279	0.231939	0.197989	1.17147	0.241408	0.715449
Gstt4	0.459409	2.33292	4.90166	0.475946	0.634113	NA
Gstt2	449.492	0.11333	0.248769	0.455564	0.648703	0.934881
Mif	595.648	-0.547401	0.25434	-2.15224	0.0313785	0.283448
Derl3	7.7554	-1.57705	1.43576	-1.09841	0.272026	NA
Smarcb1	461.796	-0.0735785	0.242233	-0.303751	0.761317	0.961756
Mmp11	231.525	0.109398	0.297761	0.367403	0.713318	0.952132
Chchd10	17922.4	0.190028	0.313278	0.606581	0.544129	0.90627
Gm867	14.5451	-2.08518	1.45458	-1.43353	0.151707	NA
Vpreb3	8.30641	-6.4982	2.34887	-2.76652	0.00566572	NA
Gm5134	0.404653	-2.16216	4.91661	-0.439767	0.660106	NA
Mir6409	0	NA	NA	NA	NA	NA
Zfp280b	273.801	0.0712623	0.27989	0.254609	0.799025	0.96984
Slc5a4b	0.275109	1.54493	4.98227	0.310086	0.756496	NA
Slc5a4a	0.229704	1.41339	4.99094	0.283192	0.77703	NA
Prmt2	656.62	0.69573	0.218502	3.18409	0.00145211	0.0382316
Mir678	0	NA	NA	NA	NA	NA
S100b	82.197	-0.172513	0.516832	-0.333789	0.738539	0.956749
Dip2a	487.939	-0.138695	0.230575	-0.601518	0.547495	0.906547
Pcnt	1959.89	-0.283299	0.303132	-0.934571	0.350009	0.808029
1700094J05Rik	0	NA	NA	NA	NA	NA
2610028H24Rik	16.8006	-0.590614	1.08395	-0.54487	0.585843	0.918071
Ybey	151.371	-0.303052	0.351937	-0.861096	0.389185	0.836991
Mcm3ap	1001.35	-0.243027	0.192922	-1.25972	0.207772	0.680716
Lss	123.246	-0.218292	0.413475	-0.527945	0.597538	0.9218
4930483K19Rik	0.229704	1.41339	4.99094	0.283192	0.77703	NA
Spatc1l	0.229704	1.41339	4.99094	0.283192	0.77703	NA
Ftcd	10.1923	-1.29341	1.2286	-1.05275	0.292455	NA
Col6a2	2396.34	-0.638055	0.40479	-1.57626	0.114965	0.535166
Col6a1	2964.33	-0.607973	0.351804	-1.72816	0.0839602	0.466784
Pcbp3	75.8034	-0.357744	0.473515	-0.755508	0.449944	0.869122
Gm10787	0	NA	NA	NA	NA	NA
Slc19a1	123.109	-0.248691	0.382948	-0.649411	0.516073	0.89295
Col18a1	544.991	-0.127962	0.457534	-0.279676	0.779726	0.966346
Gm10941	5.29407	-0.112147	1.67936	-0.0667799	0.946757	NA
Pofut2	1146.11	-0.339689	0.194748	-1.74425	0.0811158	0.462435
Adarb1	839.737	-0.0215003	0.205021	-0.104869	0.91648	0.986824
Gm17769	71.3132	1.24001	0.491563	2.52259	0.0116496	0.158624
Fam207a	483.369	0.0727297	0.243111	0.299162	0.764816	0.962611
Itgb2	296.013	0.291636	0.366105	0.79659	0.425689	0.856057
Pttg1ip	4725.04	-0.121954	0.18366	-0.664021	0.506677	0.88753
Sumo3	2082.24	0.297732	0.186712	1.59461	0.110799	0.526487
Ube2g2	2695.2	0.163495	0.183387	0.891526	0.372647	0.824662
Mir1930	0	NA	NA	NA	NA	NA
Tspear	0	NA	NA	NA	NA	NA
Gm19402	0	NA	NA	NA	NA	NA
Gm10272	0	NA	NA	NA	NA	NA
Gm10024	0	NA	NA	NA	NA	NA
Gm10142	0	NA	NA	NA	NA	NA
Krtap12-1	0	NA	NA	NA	NA	NA
Gm10100	0	NA	NA	NA	NA	NA
Gm3238	0	NA	NA	NA	NA	NA
Gm19668	0	NA	NA	NA	NA	NA
Gm2696	0	NA	NA	NA	NA	NA
Krtap10-4	0	NA	NA	NA	NA	NA
Krtap10-10	0	NA	NA	NA	NA	NA
Gm10318	0	NA	NA	NA	NA	NA
Gm3285	0	NA	NA	NA	NA	NA
1700009J07Rik	0	NA	NA	NA	NA	NA
Lrrc3	21.9402	-1.54336	0.90742	-1.70083	0.0889754	0.479245
Trpm2	22.1388	0.716264	0.850978	0.841694	0.399959	0.842753
1810043G02Rik	419.388	0.178833	0.280964	0.636497	0.524452	0.896481
Pfkl	3399.09	-0.610175	0.17057	-3.57727	0.000347205	0.0137615
Aire	1.90926	-0.516141	2.61251	-0.197565	0.843385	NA
Dnmt3l	8.17988	0.13951	1.35484	0.102971	0.917986	NA
Icosl	469.062	0.102524	0.245233	0.418066	0.675899	0.942573
D10Jhu81e	13434.7	-0.383782	0.237557	-1.61554	0.106194	0.517382
Pwp2	527.485	-0.373981	0.260626	-1.43493	0.151306	0.598622
Trappc10	1694.71	-0.0118897	0.191927	-0.0619492	0.950603	0.992447
Agpat3	3831.41	-0.666643	0.195265	-3.41405	0.00064005	0.0216075
Mir7659	0	NA	NA	NA	NA	NA
Rrp1	3871.01	0.174097	0.198997	0.87487	0.381645	0.831688
Mir6907	0.229704	1.41339	4.99094	0.283192	0.77703	NA
Cstb	636.035	0.158374	0.228495	0.693119	0.488235	0.882153
Mir6410	0	NA	NA	NA	NA	NA
Pdxk	739.483	-0.323229	0.207471	-1.55794	0.119247	0.544437
Mir6908	0	NA	NA	NA	NA	NA
Ilvbl	934.248	0.0501077	0.266116	0.188293	0.850647	0.980236
Syde1	780.329	-0.0603512	0.206475	-0.292293	0.770063	0.963324
Olfr1357	0	NA	NA	NA	NA	NA
Casp14	0	NA	NA	NA	NA	NA
Ccdc105	0.459409	2.33292	4.90166	0.475946	0.634113	NA
Slc1a6	1.60026	-0.0556116	2.75806	-0.0201633	0.983913	NA
Olfr1356	0	NA	NA	NA	NA	NA
Olfr1355	0	NA	NA	NA	NA	NA
Olfr1354	0	NA	NA	NA	NA	NA
Olfr8	0	NA	NA	NA	NA	NA
Olfr1353	0	NA	NA	NA	NA	NA
Olfr1352	0	NA	NA	NA	NA	NA
Olfr1351	0	NA	NA	NA	NA	NA
Olfr57	0	NA	NA	NA	NA	NA
2610008E11Rik	941.613	0.124058	0.223303	0.555556	0.578514	0.916411
Vmn2r80	0	NA	NA	NA	NA	NA
Vmn2r81	0	NA	NA	NA	NA	NA
Vmn2r82	0	NA	NA	NA	NA	NA
Vmn2r83	0	NA	NA	NA	NA	NA
Ppap2c	69.2734	-0.441537	0.640591	-0.689266	0.490656	0.882458
Mir6909	0	NA	NA	NA	NA	NA
Mier2	293.802	0.024142	0.273857	0.0881552	0.929753	0.988152
Theg	0	NA	NA	NA	NA	NA
C2cd4c	4.06941	-0.147918	1.83693	-0.0805246	0.93582	NA
Shc2	104.167	-0.128764	0.470227	-0.273833	0.784213	0.966902
Odf3l2	0.229704	1.41339	4.99094	0.283192	0.77703	NA
Madcam1	1.09377	0.739539	4.34496	0.170206	0.864848	NA
Tpgs1	461.073	-0.25357	0.241895	-1.04827	0.294516	0.761679
Cdc34	1679.45	-1.37122	0.219457	-6.24825	4.15087e-10	1.06654e-07
Gzmm	268.568	0.296652	0.34199	0.86743	0.385707	0.833762
Bc1	0	NA	NA	NA	NA	NA
Bsg	34801.7	-0.19667	0.190142	-1.03433	0.30098	0.768057
Hcn2	264.135	-1.16301	0.339975	-3.42086	0.000624229	0.0212284
Polrmt	794.862	-0.440442	0.288274	-1.52786	0.126548	0.557338
Fgf22	2.79418	1.30813	2.21101	0.591642	0.55409	NA
Rnf126	360.174	-0.283244	0.256934	-1.1024	0.270289	0.741965
Fstl3	68.4757	0.241011	0.572313	0.421117	0.67367	0.94128
Prss57	3.63254	-0.0307803	1.91443	-0.016078	0.987172	NA
Palm	1440.33	0.430654	0.194465	2.21456	0.0267902	0.258493
Misp	13.6439	-1.5091	1.15698	-1.30435	0.192115	NA
E130317F20Rik	172.061	1.46799	0.399496	3.6746	0.000238226	0.010394
Ptbp1	1432.91	-0.361215	0.277473	-1.3018	0.192984	0.662129
Lppr3	58.617	-0.270896	0.611826	-0.442767	0.657935	0.937353
Mir6910	0	NA	NA	NA	NA	NA
Prtn3	4.97069	1.01456	2.12745	0.47689	0.63344	NA
Elane	0.202326	-1.35242	4.98238	-0.271441	0.786052	NA
Cfd	1445.86	-2.64539	2.06103	-1.28352	0.199308	0.668858
Med16	1219.95	-0.314643	0.260321	-1.20867	0.226788	0.70082
R3hdm4	2062.27	0.260371	0.24075	1.0815	0.279477	0.750192
Kiss1r	19.1958	0.99425	0.917372	1.0838	0.278453	0.748891
Arid3a	78.2703	0.137914	0.465281	0.29641	0.766917	0.963073
Wdr18	1265.87	-0.439137	0.244136	-1.79874	0.0720597	0.437361
Grin3b	284.257	2.75237	0.480089	5.73304	9.8645e-09	1.82493e-06
Tmem259	2523.43	-0.262663	0.192722	-1.36292	0.172909	0.634518
Cnn2	1091.93	-0.400631	0.278433	-1.43888	0.150185	0.597689
Abca7	497.11	-0.142652	0.265004	-0.538302	0.590368	0.91883
Hmha1	360.554	0.071657	0.335158	0.2138	0.830703	0.977162
Polr2e	3041.57	-0.190169	0.204348	-0.930615	0.352053	0.808998
Gpx4	24902.9	0.597763	0.21207	2.81871	0.00482175	0.0852636
Sbno2	518.141	-0.0989741	0.227432	-0.435181	0.663431	0.938197
Stk11	2549.6	-0.168114	0.227177	-0.740013	0.459292	0.871361
Dos	74.755	1.42752	0.54374	2.62537	0.00865545	0.129552
Atp5d	14393.6	-0.330201	0.232145	-1.42239	0.154912	0.604155
Midn	1957.6	0.184394	0.257563	0.715919	0.474041	0.875549
Cirbp	3799.84	1.32204	0.322167	4.10358	4.06797e-05	0.00248648
1600002K03Rik	104.893	0.101342	0.41222	0.245845	0.805802	0.971683
Efna2	20.7701	-0.984854	0.954296	-1.03202	0.302062	0.768869
Mum1	643.077	-0.256204	0.217091	-1.18017	0.237933	0.712572
Ndufs7	11939.6	-0.613576	0.263278	-2.33052	0.0197787	0.218598
Gamt	116.429	-0.438171	0.401625	-1.091	0.275275	0.746422
Dazap1	1062.39	-0.11216	0.195146	-0.574749	0.565461	0.912511
Mir6911	0.275109	1.54493	4.98227	0.310086	0.756496	NA
Rps15	7555.21	0.144611	0.201482	0.717738	0.472919	0.875549
Apc2	184.41	0.28428	0.355308	0.800096	0.423655	0.855268
2310011J03Rik	803.168	0.0516624	0.249682	0.206913	0.836078	0.978124
Pcsk4	86.1816	-0.403119	0.499225	-0.80749	0.419384	0.853016
Reep6	87.3736	-0.735382	0.45836	-1.60438	0.108631	0.522464
Adamtsl5	2127.88	-0.166052	0.245495	-0.676396	0.498789	0.885285
Plk5	31.8683	-1.68836	0.748668	-2.25516	0.0241236	0.243606
Mex3d	202.601	0.179888	0.34164	0.526543	0.598511	0.922295
Mbd3	1855.5	0.129527	0.177853	0.728279	0.466443	0.873667
Uqcr11	14466.5	-0.0584313	0.213553	-0.273615	0.78438	0.966902
Tcf3	741.557	-0.142734	0.274513	-0.519955	0.603095	0.923035
Onecut3	4.34452	0.0401581	1.75672	0.0228598	0.981762	NA
Atp8b3	0.229704	1.41339	4.99094	0.283192	0.77703	NA
Rexo1	600.261	0.075499	0.228722	0.330091	0.741331	0.957579
Klf16	100.093	-0.354078	0.432181	-0.819281	0.412626	0.850235
Abhd17a	1129.6	0.118302	0.218497	0.541433	0.588209	0.918071
Adat3	20.1751	-0.779921	0.888755	-0.877544	0.380191	0.831031
Scamp4	517.7	-0.168876	0.254979	-0.662314	0.50777	0.88753
Mir6912	0	NA	NA	NA	NA	NA
Csnk1g2	2811.51	0.10919	0.181822	0.600532	0.548152	0.906547
Btbd2	1153.98	0.24772	0.241117	1.02738	0.304241	0.77031
Mknk2	11182	1.02999	0.245308	4.19875	2.68396e-05	0.00174835
Mob3a	232.318	-0.133416	0.400028	-0.333517	0.738744	0.956749
Izumo4	110.664	-0.132469	0.398011	-0.332826	0.739265	0.956749
Ap3d1	2059.91	-0.0326052	0.186197	-0.175112	0.860992	0.980391
Dot1l	1151.81	-0.624298	0.291771	-2.13968	0.0323803	0.287814
Plekhj1	557.028	0.217462	0.252143	0.862456	0.388437	0.836784
Sf3a2	485.803	-0.0642449	0.267852	-0.239852	0.810445	0.972439
Amh	6.13407	0.891513	1.50979	0.59049	0.554862	NA
Jsrp1	27.3002	2.43271	0.922448	2.63723	0.00835857	0.126671
Oaz1	107.797	0.458497	0.426139	1.07593	0.281957	0.750699
Oaz1-ps	0	NA	NA	NA	NA	NA
Mir1982	5.58385	0.680976	1.57846	0.431419	0.666164	NA
Lingo3	239.172	0.743755	0.327921	2.26809	0.0233235	0.23784
Lsm7	173.258	0.227109	0.378659	0.59977	0.548659	0.906547
Sppl2b	489.431	-0.138863	0.236484	-0.587196	0.557072	0.909521
Tmprss9	2.83959	1.33758	2.19424	0.60959	0.542133	NA
Timm13	1753.48	-0.00735049	0.228529	-0.0321644	0.974341	0.996881
Lmnb2	314.587	-0.00840081	0.347949	-0.0241438	0.980738	0.99746
Gadd45b	391.944	1.03384	0.440603	2.34642	0.0189549	0.212115
Gng7	49.1291	-0.403578	0.574819	-0.702096	0.482619	0.879016
Diras1	1.84631	0.976286	2.93721	0.332385	0.739598	NA
Slc39a3	595.838	-0.119964	0.218864	-0.548119	0.58361	0.918071
Sgta	2761.96	-0.208462	0.222513	-0.93685	0.348836	0.807086
Thop1	503.768	-0.166284	0.280355	-0.59312	0.553101	0.907447
Creb3l3	2.53211	-1.38401	2.63602	-0.525035	0.599559	NA
Mir5615-1	0	NA	NA	NA	NA	NA
Mir5615-2	0	NA	NA	NA	NA	NA
Map2k2	2089.9	-0.314106	0.230431	-1.36312	0.172844	0.634518
Zbtb7a	991.142	-0.0398518	0.199782	-0.199476	0.84189	0.979327
Pias4	363.319	0.00481635	0.259836	0.0185361	0.985211	0.997587
Eef2	49079.6	-0.011005	0.203101	-0.0541852	0.956788	0.993146
[truncated: 22,422 more rows]
