# Supplementary material for: Rtf1 Transcriptionally Regulates Neonatal and Adult Cardiomyocyte Biology
Source: J Cardiovasc Dev Dis. 2023 May 20;10(5):221. doi: 10.3390/jcdd10050221 (PMC10219292; doi:10.3390/jcdd10050221)
Supplement: Supplementary file 1 [file jcdd-10-00221-s001.zip › Table S4.xlsx]

## Sheet: Week3_DESeq2
symbol	baseMean	log2FoldChange	lfcSE	stat	pvalue	padj
Xkr4	10.3191	2.015	0.705986	2.85416	0.00431502	0.0110191
Rp1	88.6873	-1.00411	0.419098	-2.39588	0.0165804	0.036593
Sox17	354.925	-0.170836	0.301684	-0.566273	0.571208	0.67988
Mrpl15	2012.14	-0.764171	0.174586	-4.37704	1.20302e-05	5.11209e-05
Lypla1	3214.78	-0.0253638	0.0941493	-0.2694	0.787622	0.855623
Tcea1	2075.08	0.294192	0.128075	2.29703	0.021617	0.0462748
Rgs20	2.75206	0.390316	0.916883	0.425699	0.670327	0.762931
Atp6v1h	2065.45	1.00665	0.119272	8.43996	3.17437e-17	5.87829e-16
Oprk1	0.47401	2.0701	2.5023	0.827281	0.408078	NA
Npbwr1	0.551865	0.376786	2.20224	0.171093	0.864151	0.909425
Rb1cc1	3024.85	-0.0211485	0.134719	-0.156982	0.875259	0.916619
Fam150a	0	NA	NA	NA	NA	NA
St18	2.3833	-0.600082	0.921472	-0.651222	0.514903	0.630653
Pcmtd1	3598.02	-0.674045	0.107415	-6.27516	3.49285e-10	2.88292e-09
Sntg1	8.46052	-0.312602	1.02719	-0.304327	0.760879	0.834851
Rrs1	521.451	-0.377161	0.179479	-2.10142	0.0356038	0.0715331
Adhfe1	2327.63	-3.15197	0.200779	-15.6987	1.54326e-55	3.65875e-53
2610203C22Rik	28.079	-1.41386	0.422969	-3.34271	0.000829639	0.00248437
3110035E14Rik	13.9359	1.97493	0.91506	2.15825	0.0309083	0.0632775
Mybl1	50.5405	0.925574	0.285492	3.24203	0.00118681	0.00344069
Vcpip1	922.152	0.387878	0.10934	3.54745	0.000388984	0.001244
1700034P13Rik	1.48556	0.501455	1.12894	0.444181	0.656912	0.752128
Sgk3	716.595	-0.377271	0.182576	-2.06638	0.0387924	0.0770035
Mcmdc2	26.2902	1.65124	0.451392	3.65812	0.000254076	0.000841844
Snhg6	398.091	0.621956	0.334943	1.8569	0.0633253	0.116989
Snord87	2.60499	0.102285	0.910343	0.112358	0.910539	0.940932
Tcf24	48.2506	1.63314	0.404045	4.04198	5.30018e-05	0.000199288
Ppp1r42	6.50145	-0.519465	0.576771	-0.900645	0.367777	0.490435
Cops5	4758.75	0.543766	0.184318	2.95015	0.00317624	0.00836567
Cspp1	184.627	-0.0395849	0.138238	-0.286354	0.774607	0.845563
Arfgef1	3652.45	-0.347389	0.0741554	-4.68461	2.80497e-06	1.33281e-05
Cpa6	0.187231	-0.613406	3.16075	-0.19407	0.846121	NA
Mir467e	0	NA	NA	NA	NA	NA
Prex2	1393.66	-0.558386	0.143978	-3.87828	0.000105196	0.000375013
A830018L16Rik	8.93051	-0.203382	0.78815	-0.25805	0.796369	0.862111
Mir6341	0	NA	NA	NA	NA	NA
Gm17644	0.983071	-0.966607	1.42855	-0.676634	0.498638	0.615079
Sulf1	2968.83	0.470412	0.271234	1.73434	0.0828571	0.146695
Slco5a1	430.372	-0.571773	0.243475	-2.34839	0.0188549	0.0410348
Prdm14	0.161773	0.540736	3.16075	0.171079	0.864162	NA
Ncoa2	1356.07	-0.54509	0.0847558	-6.43131	1.26509e-10	1.11084e-09
Tram1	1778.98	0.0871911	0.12731	0.68487	0.493426	0.610466
Lactb2	1041.18	-0.312462	0.123733	-2.52529	0.0115604	0.0267149
Xkr9	0.385819	-0.613403	2.74488	-0.223471	0.823169	NA
Gm5523	11.8291	-0.37999	0.413333	-0.919331	0.357923	0.480162
Eya1	30.0905	-1.97311	0.487288	-4.04916	5.14024e-05	0.00019384
Msc	118.109	-0.0728969	0.27077	-0.26922	0.78776	0.855722
Trpa1	0.84009	-1.31549	1.75074	-0.751391	0.452417	0.57281
Kcnb2	1.54683	0.354253	1.19614	0.296163	0.767106	0.83946
Terf1	212.068	-0.332624	0.146643	-2.26826	0.0233131	0.0494474
Sbspon	7.14557	-0.281497	0.508969	-0.553072	0.580214	0.687511
4930444P10Rik	1.97802	0.856485	0.972591	0.880622	0.378522	0.501929
Rpl7	9381.21	0.460157	0.1397	3.29389	0.000988097	0.00291336
Rdh10	245.929	0.528267	0.180848	2.92105	0.00348858	0.00910051
Stau2	1383.43	-1.4795	0.143048	-10.3427	4.51784e-25	1.63788e-23
Ube2w	912.315	-0.0839927	0.0988472	-0.849722	0.39548	0.5185
Tceb1	2384.09	0.318827	0.142111	2.2435	0.0248644	0.0523494
D030040B21Rik	6.38621	1.04866	0.542016	1.93474	0.0530227	0.10048
Tmem70	3424.43	-0.71886	0.156067	-4.6061	4.10296e-06	1.89541e-05
Ly96	61.4666	-0.316344	0.259243	-1.22026	0.222367	0.330987
Jph1	611.305	-0.265689	0.124519	-2.13372	0.0328658	0.0667315
Gdap1	3.50207	-0.787776	0.966707	-0.814907	0.415126	0.537376
Pi15	435.871	1.26939	0.392937	3.23052	0.00123567	0.00357257
Gm16070	3.1979	0.758972	0.781361	0.971345	0.331376	0.452728
Crispld1	115.233	0.507849	0.330108	1.53843	0.123943	0.205182
Crisp4	0	NA	NA	NA	NA	NA
Defb44-ps	0	NA	NA	NA	NA	NA
Defb18	0	NA	NA	NA	NA	NA
Defb41	0	NA	NA	NA	NA	NA
Gm15386	0	NA	NA	NA	NA	NA
Tfap2d	0	NA	NA	NA	NA	NA
Tfap2b	1.14068	0.40301	1.26174	0.319407	0.749418	0.826074
Pkhd1	0.17258	0.540736	3.16075	0.171079	0.864162	NA
4930486I03Rik	0	NA	NA	NA	NA	NA
Linc-md1	0	NA	NA	NA	NA	NA
Mir206	0	NA	NA	NA	NA	NA
Mir133b	0	NA	NA	NA	NA	NA
Il17a	0	NA	NA	NA	NA	NA
Il17f	0.0801809	-0.0363362	3.16075	-0.0114961	0.990828	NA
Mcm3	364.504	0.284297	0.199874	1.42239	0.154914	0.246468
6720483E21Rik	1.74815	-0.0835874	1.12453	-0.074331	0.940747	0.96152
Paqr8	96.8009	0.383761	0.255372	1.50275	0.132904	0.217459
Efhc1	18.4624	-0.641847	0.461689	-1.39021	0.164464	0.258782
Tram2	82.8187	0.370151	0.197219	1.87685	0.0605382	0.112486
Tmem14a	137.832	-2.12716	0.177485	-11.985	4.2567e-33	2.91624e-31
Gsta3	483.151	-1.08039	0.426868	-2.53096	0.0113751	0.0263272
Gm4956	40.9621	-3.98521	0.606426	-6.57164	4.97652e-11	4.62678e-10
Khdc1a	0.267537	-0.0363333	3.16075	-0.0114952	0.990828	NA
Khdc1c	0	NA	NA	NA	NA	NA
Khdc1b	0	NA	NA	NA	NA	NA
Kcnq5	19.0484	-0.33526	0.647262	-0.517967	0.604482	0.70838
Rims1	4.72175	0.450148	0.751521	0.598983	0.549184	0.661488
4933415F23Rik	0.117402	-1.19048	3.16075	-0.376644	0.706438	NA
Mir30a	0	NA	NA	NA	NA	NA
Mir30c-2	0.746969	-1.09485	1.65267	-0.662472	0.507669	0.623548
Ogfrl1	1314.84	0.706386	0.13614	5.18869	2.11784e-07	1.20424e-06
B3gat2	20.6558	0.162538	0.301937	0.538317	0.590358	0.696009
Smap1	416.996	1.07311	0.157834	6.79897	1.05373e-11	1.05537e-10
Sdhaf4	1170.41	-1.15654	0.176732	-6.54406	5.98707e-11	5.50783e-10
Fam135a	1402.88	0.168353	0.106547	1.58008	0.114088	0.191632
Col9a1	3.59574	0.122234	0.765917	0.159591	0.873203	0.915263
Col19a1	3.35025	-0.841846	1.03508	-0.813315	0.416038	0.53817
Lmbrd1	2053.1	-0.0367049	0.106287	-0.345338	0.72984	0.811417
Adgrb3	0.758331	-1.88544	1.81188	-1.0406	0.298059	0.417186
Gm20172	0.944259	-0.0432585	1.33402	-0.0324273	0.974131	0.982749
4931408C20Rik	0.0862901	-0.0363362	3.16075	-0.0114961	0.990828	NA
Gm597	0	NA	NA	NA	NA	NA
Mir6342	0	NA	NA	NA	NA	NA
Phf3	1875.96	0.294132	0.11254	2.61358	0.00895978	0.0212194
Ptp4a1	419.346	0.115088	0.297692	0.3866	0.699053	0.786455
Gm13363	0	NA	NA	NA	NA	NA
4931428L18Rik	2.28582	-0.680723	1.0448	-0.651537	0.5147	0.630489
Lgsn	0.762814	0.942366	1.76481	0.533977	0.593357	0.698903
Pih1d3	0	NA	NA	NA	NA	NA
Gm4850	0	NA	NA	NA	NA	NA
Khdrbs2	0	NA	NA	NA	NA	NA
Gm9839	0	NA	NA	NA	NA	NA
Gm5415	0.912823	1.33784	1.64823	0.811681	0.416975	0.539034
Prim2	162.358	0.350778	0.204648	1.71406	0.0865186	0.152143
1700001G17Rik	5.94984	-0.589662	0.590623	-0.998372	0.318099	0.438651
Rab23	448.077	0.652331	0.121532	5.36758	7.97992e-08	4.89888e-07
Bag2	1629.52	0.860377	0.145007	5.93334	2.9683e-09	2.18744e-08
Zfp451	460.325	0.417615	0.104632	3.99126	6.57227e-05	0.000242662
Gm15455	0.117402	-1.19048	3.16075	-0.376644	0.706438	NA
Bend6	58.9841	0.211387	0.337018	0.627229	0.530509	0.644785
Dst	12185.1	-0.653021	0.161522	-4.04293	5.27868e-05	0.000198604
Mir6896	0	NA	NA	NA	NA	NA
Mir5103	0.197583	-0.613406	3.16075	-0.19407	0.846121	NA
Ccdc115	772.022	-0.0727917	0.113178	-0.643164	0.520118	0.635398
Imp4	842.195	0.311797	0.10765	2.89639	0.00377487	0.00976342
Ptpn18	192.651	0.282555	0.185936	1.51964	0.128603	0.211536
Prss39	0.384234	-0.613403	2.31893	-0.26452	0.791379	NA
Cfc1	0	NA	NA	NA	NA	NA
Prss40	0	NA	NA	NA	NA	NA
Amer3	0	NA	NA	NA	NA	NA
AA619741	0	NA	NA	NA	NA	NA
Arhgef4	22.0908	0.167847	0.365932	0.458683	0.646462	0.743705
Fam168b	2740.85	0.258501	0.0940317	2.74909	0.0059761	0.0147342
Plekhb2	3798.4	-0.320641	0.149387	-2.14637	0.0318433	0.0648968
Hs6st1	882.096	0.545682	0.120958	4.51135	6.44158e-06	2.87787e-05
Uggt1	1766.05	0.154462	0.118222	1.30654	0.191368	0.292705
Mir6897	0	NA	NA	NA	NA	NA
Neurl3	231.805	-0.180039	0.308312	-0.583951	0.559253	0.670211
Arid5a	2024.71	3.43383	0.247387	13.8804	8.32822e-44	1.1368e-41
Kansl3	2183.36	-0.326895	0.111406	-2.93427	0.00334334	0.00875968
Mir6898	1.8668	4.05148	1.38402	2.92733	0.0034189	0.00894465
Fer1l5	95.3049	-0.0153498	0.271452	-0.0565471	0.954906	0.971074
Lman2l	527.359	-0.451257	0.297296	-1.51787	0.129047	0.212209
Cnnm4	184.123	0.957282	0.243285	3.93482	8.32587e-05	0.000302634
Cnnm3	350.921	-0.382944	0.1116	-3.4314	0.000600473	0.00185326
Ankrd23	11592.8	0.800201	0.257089	3.11255	0.0018548	0.00516454
Ankrd39	261.273	-0.070324	0.128252	-0.548327	0.583467	0.690413
Sema4c	534.366	-0.0115993	0.148992	-0.077852	0.937946	0.959895
Fam178b	5.54925	-0.300873	0.65516	-0.459236	0.646065	0.743393
Cox5b	13282.8	-1.32728	0.202244	-6.56274	5.28295e-11	4.89903e-10
Actr1b	4509.84	1.40133	0.112963	12.4052	2.44877e-35	1.96098e-33
4933424G06Rik	5.78591	3.07502	0.805372	3.81814	0.000134463	0.000470439
Zap70	22.304	1.95489	0.384164	5.08869	3.60555e-07	1.97762e-06
Tmem131	1132.19	-0.0742521	0.105785	-0.701917	0.482731	0.600888
Cnga3	68.1494	-0.0804438	0.249325	-0.322646	0.746963	0.824276
Inpp4a	677.596	-0.0574211	0.105686	-0.543318	0.586911	0.693204
Coa5	5660.55	-0.182618	0.101996	-1.79044	0.0733834	0.132567
Unc50	1216.45	0.0384598	0.0890157	0.432057	0.6657	0.759391
Mgat4a	828.16	0.423054	0.128663	3.28808	0.00100872	0.00296689
4930594C11Rik	0.830573	1.3093	1.59272	0.822052	0.411047	0.533514
2010300C02Rik	49.3655	-0.215293	0.254372	-0.846371	0.397346	0.520077
Tsga10	120.578	-0.043084	0.194562	-0.221441	0.824749	0.881754
Lipt1	292.072	-0.133449	0.183141	-0.728669	0.466204	0.586433
Mitd1	165.283	-0.086772	0.172328	-0.503529	0.614593	0.716653
Mrpl30	4554.41	-1.25841	0.202455	-6.21577	5.10741e-10	4.14155e-09
Lyg2	0	NA	NA	NA	NA	NA
Lyg1	0.311638	1.46757	2.82839	0.518872	0.60385	NA
Txndc9	2260.02	0.0980203	0.10301	0.951561	0.34132	0.462677
Eif5b	4651.95	-0.231272	0.183826	-1.2581	0.208355	0.313707
Rev1	666.171	-0.0443619	0.165377	-0.268246	0.78851	0.856227
Aff3	208.362	-0.185078	0.263598	-0.702122	0.482603	0.600828
Lonrf2	113.555	-1.92381	0.228403	-8.42291	3.67239e-17	6.75884e-16
Chst10	22.8875	-0.546466	0.427994	-1.27681	0.20167	0.30566
Nms	0.0801809	-0.0363362	3.16075	-0.0114961	0.990828	NA
Pdcl3	3082.08	0.622238	0.177891	3.49787	0.000468991	0.00147526
Mir6349	0	NA	NA	NA	NA	NA
Npas2	80.2187	0.888257	0.3832	2.318	0.0204495	0.0440951
Rpl31	4816.09	0.529505	0.168483	3.14278	0.0016735	0.0047129
Tbc1d8	273.458	-0.0628226	0.207913	-0.302158	0.762532	0.835927
Cnot11	1022.75	0.906683	0.100798	8.99508	2.36063e-19	5.25757e-18
Snord89	3.95302	-0.36215	0.713387	-0.507648	0.6117	0.714159
Rnf149	648.889	1.69017	0.171155	9.87506	5.3402e-23	1.65611e-21
Creg2	8.76198	0.997383	0.499647	1.99618	0.0459148	0.0888893
Rfx8	15.0814	-1.14644	0.458144	-2.50235	0.0123372	0.0282455
Gm3646	109.658	-3.98947	0.333735	-11.954	6.18742e-33	4.15989e-31
1700066B17Rik	3.3161	-4.8668	1.16134	-4.19067	2.78135e-05	0.000110021
Map4k4	4473.6	-0.00621873	0.111226	-0.0559109	0.955413	0.97148
Gm16894	1.59721	-2.00118	1.30542	-1.53298	0.12528	0.206997
Il1r2	21.3805	3.81289	0.682329	5.58805	2.29629e-08	1.51555e-07
Il1r1	1098.46	0.923851	0.124878	7.39804	1.38206e-13	1.73775e-12
Il1rl2	92.9646	1.0744	0.272218	3.94685	7.91858e-05	0.000288995
Il1rl1	65.9458	-0.579452	0.312044	-1.85696	0.0633175	0.116989
Il18r1	67.3035	1.04953	0.824753	1.27254	0.203182	0.307512
Il18rap	35.8565	2.09253	0.528783	3.95726	7.58137e-05	0.000277419
Slc9a4	17.8704	0.451751	0.405614	1.11375	0.265388	0.381321
Slc9a2	93.5811	-1.52857	0.384945	-3.97087	7.16105e-05	0.000263054
Mfsd9	47.7924	0.080031	0.384407	0.208193	0.835078	0.889585
Tmem182	3884.75	-0.371163	0.122741	-3.02395	0.00249495	0.0067357
4930448I06Rik	0.408387	1.8477	2.20176	0.839195	0.40136	NA
Pantr1	0	NA	NA	NA	NA	NA
Pou3f3	0.598947	-2.20796	2.44523	-0.902964	0.366545	0.489179
2900092D14Rik	0.738897	-1.00149	2.09185	-0.478757	0.632111	0.731871
Pantr2	0	NA	NA	NA	NA	NA
Dalir	0.711597	-0.911328	2.09695	-0.434596	0.663856	0.758007
Mrps9	2197.55	-1.48971	0.113034	-13.1793	1.15431e-39	1.25291e-37
Gpr45	1.17851	0.0559589	1.35997	0.0411473	0.967178	0.978155
Tgfbrap1	888.962	0.388746	0.107115	3.62924	0.000284258	0.000932586
AI597479	1547.32	0.376472	0.15788	2.38454	0.0171004	0.0376072
Fhl2	53994.8	-3.30895	0.126162	-26.2279	1.27893e-151	4.60877e-148
Nck2	308.602	-0.138638	0.13579	-1.02097	0.307268	0.426957
1500015O10Rik	246.752	0.616683	0.664141	0.928543	0.353126	0.475215
Uxs1	518.278	0.971496	0.139215	6.9784	2.98568e-12	3.22324e-11
Tpp2	2340.89	-0.0866665	0.0908083	-0.954389	0.339887	0.461293
Mettl21c	1.85664	2.68044	1.40659	1.90562	0.0566993	0.106351
Tex30	224.598	0.259525	0.162147	1.60056	0.109474	0.184952
Kdelc1	637.493	-0.442791	0.2245	-1.97234	0.0485707	0.0932992
Bivm	372.813	-0.341858	0.143981	-2.37432	0.0175811	0.0385528
Ercc5	1057.21	0.6782	0.124281	5.457	4.84246e-08	3.07331e-07
Mettl21e	4.00566	1.4614	1.13276	1.29013	0.197006	0.299742
Gulp1	340.71	0.173819	0.259174	0.670665	0.502434	0.618322
4930521E06Rik	0.203094	-0.613406	3.16075	-0.19407	0.846121	NA
Col3a1	38002.1	2.22837	0.513123	4.34277	1.40698e-05	5.8997e-05
Col5a2	9600.43	2.72859	0.366141	7.45227	9.17449e-14	1.17907e-12
Wdr75	1053.31	0.824682	0.157928	5.22189	1.77105e-07	1.01951e-06
Slc40a1	532.617	-1.34131	0.378189	-3.54666	0.000390148	0.00124728
Stk-ps2	0.341741	-2.24529	3.14329	-0.714313	0.475033	NA
Dnah7b	22.9978	-0.962135	0.362323	-2.65546	0.00792	0.0190143
Slc39a10	727.4	0.132552	0.184771	0.717383	0.473138	0.592837
Mir6350	0	NA	NA	NA	NA	NA
Tmeff2	26.9091	-0.784504	0.637161	-1.23125	0.21823	0.325771
9330175M20Rik	2.20478	-0.319176	1.12968	-0.282536	0.777532	0.847806
Sdpr	6467.46	-1.65367	0.152743	-10.8265	2.57872e-27	1.10627e-25
Nabp1	1953.46	0.451642	0.309716	1.45825	0.144772	0.233277
Myo1b	875.072	-0.488968	0.173597	-2.81669	0.00485217	0.0122367
Stat4	15.9973	0.16246	0.476769	0.340752	0.73329	0.813966
Stat1	1249.78	-1.1729	0.225192	-5.20846	1.90413e-07	1.08986e-06
Gls	3552.08	0.253458	0.0930882	2.72278	0.00647355	0.0158543
Nab1	1401.85	0.217384	0.132986	1.63464	0.102125	0.174632
Tmem194b	97.9472	-0.377382	0.211701	-1.78262	0.0746483	0.134582
Mfsd6	1086.14	-0.167506	0.128939	-1.29911	0.193908	0.295862
Inpp1	349.248	0.254334	0.151669	1.6769	0.0935626	0.162457
Hibch	3426.87	-1.26602	0.0966935	-13.0931	3.60366e-39	3.60727e-37
1700019D03Rik	25.4666	-0.49057	0.394743	-1.24276	0.213957	0.320593
Mstn	25.4671	-1.30065	0.595048	-2.18578	0.0288315	0.0595671
1700019A02Rik	0.433989	0.913966	1.94322	0.470337	0.638114	NA
Pms1	176.739	-0.578163	0.184028	-3.14172	0.00167959	0.0047293
Ormdl1	580.298	-1.21309	0.132914	-9.12693	7.04713e-20	1.62789e-18
Osgepl1	2326.87	-1.38252	0.150138	-9.20831	3.31294e-20	7.81315e-19
Asnsd1	3812.51	-0.377248	0.18114	-2.08263	0.0372848	0.0744126
Dnah7a	1.58776	1.2662	1.18779	1.06602	0.286415	0.404851
Stk17b	753.929	0.418209	0.205647	2.03362	0.0419897	0.0823701
Hecw2	737.13	-0.0351531	0.191521	-0.183547	0.854369	0.902314
Mir7681	0	NA	NA	NA	NA	NA
Ccdc150	11.1944	-0.718685	0.68507	-1.04907	0.294147	0.413187
Gtf3c3	606.799	-0.0767898	0.110836	-0.692822	0.488421	0.605669
Pgap1	241.311	-1.02221	0.183952	-5.55693	2.74555e-08	1.79758e-07
Ankrd44	436.357	0.201634	0.15922	1.26639	0.205375	0.310102
Sf3b1	11001.7	0.386429	0.168341	2.29551	0.0217037	0.0464217
Coq10b	1954.49	-0.749735	0.256593	-2.92188	0.0034792	0.00908
Hspd1	8259.63	-0.612724	0.174916	-3.50296	0.000460116	0.00144987
Hspe1	3225.3	-0.667063	0.194076	-3.43713	0.000587916	0.00181887
Mob4	1922.05	0.373159	0.113679	3.28256	0.00102868	0.00302163
Rftn2	284.655	-0.690959	0.17161	-4.02633	5.66543e-05	0.000212004
Mars2	416.281	-0.0261598	0.222571	-0.117535	0.906436	0.938307
Boll	0.211528	-1.76755	3.16075	-0.559218	0.576013	NA
Plcl1	261.881	0.226936	0.193137	1.175	0.239994	0.351762
9130227L01Rik	4.12354	0.917314	0.694102	1.32158	0.186307	0.286374
1700003I22Rik	0	NA	NA	NA	NA	NA
Hsfy2	0	NA	NA	NA	NA	NA
Satb2	9.78941	-0.580405	0.440329	-1.31812	0.187464	0.287908
9130024F11Rik	2.26574	0.0981088	0.994461	0.0986552	0.921412	0.949257
BC055402	0.0862901	-0.0363362	3.16075	-0.0114961	0.990828	NA
4930558J18Rik	2.90766	2.74846	1.1777	2.33376	0.0196085	0.0424698
1700066M21Rik	125.641	-0.359859	0.202413	-1.77785	0.0754283	0.135798
Tyw5	241.467	0.372166	0.156695	2.3751	0.0175441	0.0384935
9430016H08Rik	751.044	-0.0460814	0.188561	-0.244385	0.806933	0.869576
Spats2l	432.903	-0.705032	0.15608	-4.51713	6.26828e-06	2.80671e-05
Kctd18	304.665	0.692285	0.11287	6.13348	8.59788e-10	6.81252e-09
Sgol2a	442.107	-0.762737	0.248561	-3.0686	0.00215061	0.00589888
Aox1	1144.3	-0.222374	0.181338	-1.2263	0.220087	0.328109
Aox3	38.2189	-1.76769	0.532653	-3.31865	0.000904525	0.00268895
Aox4	8.30059	5.60486	1.44028	3.89151	9.96237e-05	0.000357076
Aox2	0.998168	2.39882	1.63771	1.46474	0.142993	0.23103
Bzw1	6066.8	0.843194	0.106634	7.90739	2.6285e-15	4.0068e-14
Clk1	5875.09	-0.0409065	0.208314	-0.196369	0.844321	0.896141
Ppil3	439.87	-0.745716	0.173632	-4.29479	1.74855e-05	7.17499e-05
Nif3l1	643.6	-0.0375857	0.140624	-0.267278	0.789255	0.856829
Orc2	894.928	0.82837	0.114128	7.25824	3.92163e-13	4.64257e-12
Fam126b	781.046	0.440568	0.145603	3.02581	0.00247966	0.00669542
Ndufb3	6744.45	-0.586463	0.1867	-3.14121	0.00168252	0.00473586
Gm20257	30.8733	1.00527	0.323236	3.11003	0.00187071	0.00520322
Als2cr12	8.6068	0.298695	0.672168	0.444376	0.656771	0.75211
Cflar	1722.41	-0.266685	0.124776	-2.13732	0.0325721	0.0662098
Casp8	353.988	0.300945	0.196481	1.53168	0.125602	0.207453
Trak2	9286.33	0.199467	0.0944245	2.11245	0.0346476	0.0699395
Stradb	1918.46	0.0286253	0.217321	0.131719	0.895207	0.929858
Als2cr11	0.0801809	-0.0363362	3.16075	-0.0114961	0.990828	NA
Tmem237	210.134	0.210113	0.158704	1.32393	0.185526	0.285564
Mpp4	7.2838	1.14406	0.572326	1.99897	0.045612	0.0884361
Als2	567.391	0.390948	0.123957	3.15389	0.00161111	0.00455428
Cdk15	1.62919	1.23145	1.16707	1.05516	0.291352	0.410092
Fzd7	419.645	-0.0647237	0.199786	-0.323965	0.745965	0.823578
Gm973	10.6114	1.56171	0.724948	2.15423	0.0312219	0.063818
Sumo1	2457.35	-0.285486	0.11986	-2.38183	0.0172271	0.0378533
Nop58	1575.65	1.01683	0.167748	6.0617	1.34691e-09	1.03801e-08
Snord70	0.106936	-1.19048	3.16075	-0.376644	0.706438	NA
Snord11	0.209054	-0.613406	3.16075	-0.19407	0.846121	NA
Bmpr2	4097.85	0.203681	0.0895204	2.27525	0.022891	0.0486897
Fam117b	993.805	0.379408	0.364135	1.04194	0.297438	0.416672
Ica1l	6.45556	1.16525	0.610293	1.90932	0.0562205	0.105596
Wdr12	681.319	-0.0161179	0.142363	-0.113216	0.909859	0.940499
Carf	183.292	-0.121638	0.171662	-0.708592	0.478578	0.597824
Nbeal1	1629.67	-0.183802	0.144008	-1.27633	0.201839	0.305864
Cyp20a1	440.221	-0.161546	0.119274	-1.35441	0.175606	0.272881
Abi2	657.328	0.635198	0.106651	5.95588	2.58682e-09	1.92601e-08
Raph1	3128.19	-0.22316	0.255742	-0.8726	0.382881	0.506256
Cd28	236.441	0.728011	0.316953	2.2969	0.0216242	0.0462848
Ctla4	32.922	-2.71997	0.431123	-6.30904	2.80778e-10	2.33891e-09
Icos	11.3733	-0.100828	0.548988	-0.183662	0.854279	0.902314
9530026F06Rik	0.139657	0.540736	3.16075	0.171079	0.864162	NA
Pard3b	520.298	-0.388896	0.102704	-3.78655	0.000152751	0.000527657
Nrp2	1112.2	-0.616172	0.133585	-4.6126	3.97673e-06	1.8415e-05
4930487H11Rik	0.743935	-0.988119	1.81836	-0.543413	0.586846	0.693181
Ino80d	843.614	-0.011791	0.114845	-0.102669	0.918226	0.946487
Ino80dos	47.8141	0.0257715	0.213087	0.120943	0.903736	0.936318
Ndufs1	25770.2	-1.74129	0.160782	-10.8301	2.47793e-27	1.06557e-25
Eef1b2	9262.38	0.37458	0.109551	3.41924	0.000627958	0.00192982
Snora41	6.2777	1.40709	0.630464	2.23183	0.0256262	0.0537711
Gpr1	15.1777	-1.3886	0.565011	-2.45766	0.0139847	0.0315127
Zdbf2	45.6102	0.482437	0.483898	0.99698	0.318774	0.439334
Adam23	95.6672	-0.125912	0.283311	-0.444429	0.656732	0.75211
Dytn	0	NA	NA	NA	NA	NA
Mdh1b	0.637568	0.701864	1.67693	0.418542	0.675551	0.76747
Fastkd2	1087.88	-0.929786	0.122186	-7.60959	2.74957e-14	3.75032e-13
4933402D24Rik	8.9323	0.6922	0.529118	1.30821	0.190801	0.291979
Gm13749	28.2355	3.36001	0.491413	6.83745	8.06151e-12	8.23425e-11
Mir1958	0	NA	NA	NA	NA	NA
Klf7	129.478	-0.356964	0.141089	-2.53007	0.0114041	0.0263874
Mir6899	0	NA	NA	NA	NA	NA
Creb1	1201.91	-0.306463	0.128807	-2.37924	0.0173483	0.0381011
Mettl21a	396.649	0.528487	0.143223	3.68997	0.00022428	0.000751549
2810408I11Rik	8.6541	2.18076	0.581883	3.74776	0.000178419	0.000608392
Ccnyl1	728.787	0.502005	0.117342	4.27815	1.88453e-05	7.68921e-05
Fzd5	228.57	0.746271	0.136947	5.44933	5.05587e-08	3.19526e-07
Plekhm3	384.548	0.328208	0.131908	2.48816	0.0128404	0.0292415
Akr1cl	22.7404	-1.25967	0.762443	-1.65215	0.0985036	0.169581
Cryge	0	NA	NA	NA	NA	NA
Crygd	0	NA	NA	NA	NA	NA
Crygc	0	NA	NA	NA	NA	NA
Crygb	0.186651	-0.613406	3.16075	-0.19407	0.846121	NA
Cryga	0	NA	NA	NA	NA	NA
D630023F18Rik	1.20827	-0.916948	1.36714	-0.670703	0.50241	0.618322
Idh1	2321.05	-1.03441	0.21653	-4.77722	1.77739e-06	8.73806e-06
Pikfyve	703.431	0.484972	0.129334	3.74977	0.000176996	0.000603999
Pth2r	0.192054	-0.613406	3.16075	-0.19407	0.846121	NA
Crygf	0	NA	NA	NA	NA	NA
Map2	160.943	0.501415	0.167534	2.99291	0.00276328	0.00737721
Unc80	11.2419	-0.633482	0.790577	-0.801291	0.422963	0.544793
Rpe	494.928	-0.496585	0.207212	-2.39651	0.0165522	0.0365443
Kansl1l	751.261	-0.951816	0.122767	-7.75301	8.97382e-15	1.2894e-13
Acadl	26553.1	-1.12175	0.226818	-4.94558	7.59161e-07	3.97286e-06
Myl1	11907.9	1.98257	0.319491	6.20539	5.45613e-10	4.40845e-09
Lancl1	1476.39	0.260802	0.114026	2.2872	0.022184	0.0473592
Cps1	2.9709	-2.77438	1.12605	-2.46381	0.0137469	0.0310195
Erbb4	83.0741	-1.62208	0.270047	-6.00665	1.894e-09	1.42967e-08
Ikzf2	155.888	0.0103281	0.21342	0.0483931	0.961403	0.974826
Spag16	0.96744	-0.00480767	1.39504	-0.00344626	0.99725	0.99797
Vwc2l	0	NA	NA	NA	NA	NA
Bard1	26.8017	0.381809	0.323219	1.18127	0.237495	0.349093
Abca12	198.981	-2.69224	0.372509	-7.22732	4.92635e-13	5.77133e-12
Atic	1450.1	0.220918	0.178995	1.23421	0.217124	0.324363
Fn1	8321.45	1.96401	0.395276	4.9687	6.74024e-07	3.56145e-06
Apol7d	0.84366	1.30957	1.77479	0.737874	0.460591	0.581265
Gm8883	1.3627	-0.168961	1.18644	-0.142409	0.886757	0.924411
4933417E11Rik	0.0856911	-0.0363362	3.16075	-0.0114961	0.990828	NA
Mreg	660.665	-0.294308	0.173246	-1.69879	0.0893583	0.156347
Pecr	331.559	-0.7623	0.146218	-5.21344	1.85367e-07	1.06436e-06
Tmem169	4.52744	-0.00502541	0.706538	-0.00711273	0.994325	0.996387
Xrcc5	1111.71	-0.254239	0.120394	-2.11172	0.0347107	0.0700355
March4	4.32401	1.3768	0.726542	1.895	0.058092	0.108635
Smarcal1	1351.13	0.00784119	0.153149	0.0511998	0.959166	0.973593
Ankar	0	NA	NA	NA	NA	NA
Rpl37a	3638.71	0.145937	0.161191	0.905368	0.365271	0.487767
Igfbp2	12.7925	1.05138	0.75206	1.398	0.162115	0.255755
Igfbp5	8599.42	-1.55446	0.529258	-2.93707	0.00331332	0.00869081
Tnp1	0.0801809	-0.0363362	3.16075	-0.0114961	0.990828	NA
1700027A15Rik	0	NA	NA	NA	NA	NA
Pinc	0.29146	-0.0363333	3.16075	-0.0114952	0.990828	NA
D530049I02Rik	0.247357	1.12415	3.02586	0.371515	0.710254	NA
6030407O03Rik	10.4549	1.36669	0.784523	1.74207	0.0814961	0.144712
Mir6351	0	NA	NA	NA	NA	NA
Tns1	22773	-0.761006	0.235847	-3.2267	0.00125229	0.00361597
Rufy4	191.642	2.8782	0.197092	14.6034	2.67328e-48	4.81672e-46
Cxcr2	17.0411	1.15137	0.679024	1.69562	0.0899582	0.157241
Cxcr1	0.0801809	-0.0363362	3.16075	-0.0114961	0.990828	NA
Mir1928	0	NA	NA	NA	NA	NA
Arpc2	7996.77	0.682241	0.100264	6.80442	1.01458e-11	1.01956e-10
Gpbar1	4.22321	1.67448	0.894272	1.87245	0.0611449	0.113403
Aamp	5245.49	0.595958	0.157316	3.78827	0.000151698	0.000524423
Pnkd	2060.48	-1.16611	0.18105	-6.44081	1.18835e-10	1.04651e-09
Tmbim1	4728.63	1.43779	0.237674	6.04942	1.45372e-09	1.11603e-08
Catip	25.7214	0.0912438	0.342555	0.266362	0.78996	0.857337
Slc11a1	193.61	0.455799	0.194284	2.34604	0.0189738	0.0412588
Ctdsp1	3166.74	-0.7086	0.111973	-6.32832	2.47841e-10	2.07993e-09
Mir26b	0.156118	0.540736	3.16075	0.171079	0.864162	NA
Vil1	10.3947	0.253093	0.422814	0.598591	0.549445	0.661714
Usp37	476.139	0.367582	0.151288	2.42968	0.015112	0.0337283
Rqcd1	748.529	0.487271	0.0913372	5.33486	9.5618e-08	5.78006e-07
Plcd4	9.06809	1.37905	0.492192	2.80186	0.00508097	0.0127541
Zfp142	358.421	-0.095787	0.189493	-0.50549	0.613215	0.715463
Bcs1l	663.56	-1.05896	0.290583	-3.64425	0.000268168	0.000884307
Rnf25	474.226	0.350199	0.179284	1.95333	0.0507809	0.0969042
Stk36	21.8979	0.170126	0.336523	0.505541	0.613179	0.715463
Ttll4	352.318	0.59221	0.115303	5.13612	2.80474e-07	1.56895e-06
Cyp27a1	902.863	-0.527627	0.218534	-2.41439	0.0157614	0.0349956
Prkag3	227.311	2.18265	0.169425	12.8827	5.6338e-38	5.25958e-36
Wnt6	14.7371	-0.262478	0.430684	-0.609444	0.54223	0.655698
Wnt10a	0.37027	0.566609	2.32224	0.243992	0.807237	NA
Cdk5r2	0.203094	-0.613406	3.16075	-0.19407	0.846121	NA
Fev	0.427432	-1.67268	2.63951	-0.633709	0.526271	NA
Cryba2	0	NA	NA	NA	NA	NA
Mir375	0	NA	NA	NA	NA	NA
Ccdc108	1.67953	-1.7207	1.56624	-1.09862	0.271933	0.388309
Ihh	4.35699	-0.0696981	0.653822	-0.106601	0.915105	0.944209
Nhej1	106.268	-1.03025	0.171144	-6.01976	1.74678e-09	1.32688e-08
Slc23a3	55.1342	-0.501946	0.602993	-0.832424	0.40517	0.527431
Cnppd1	966.577	0.303427	0.165627	1.83199	0.0669531	0.122747
Fam134a	1073.96	0.218183	0.0866642	2.51757	0.0118167	0.0272199
Zfand2b	417.143	-0.4595	0.105906	-4.33875	1.43293e-05	5.99595e-05
Abcb6	493.94	-1.01593	0.155189	-6.5464	5.89399e-11	5.43211e-10
Atg9a	2562.59	-0.00835228	0.192041	-0.0434921	0.965309	0.977338
Ankzf1	488.622	-0.0706664	0.165679	-0.426527	0.669724	0.762581
Glb1l	160.076	0.523156	0.203526	2.57046	0.0101564	0.0237875
Stk16	1089.05	0.16077	0.225085	0.714263	0.475064	0.594383
Tuba4a	22638.8	-1.64266	0.196225	-8.37129	5.69901e-17	1.03305e-15
A630095N17Rik	8.78924	3.25711	0.741511	4.39253	1.12041e-05	4.79398e-05
Dnajb2	2834.06	0.0736441	0.150633	0.488897	0.624914	0.725381
Ptprn	223.645	-0.508173	0.441064	-1.15215	0.249259	0.36251
Resp18	1.17048	-2.64553	1.56696	-1.68831	0.091351	0.159243
Dnpep	2639.53	-0.094415	0.17342	-0.544429	0.586147	0.692673
Des	119652	1.73038	0.253763	6.81888	9.17511e-12	9.30316e-11
Gm15179	5.59372	-1.52903	0.63652	-2.40217	0.0162982	0.0360497
Speg	4046.6	-0.187961	0.100619	-1.86804	0.0617563	0.114431
Gmppa	997.709	0.194264	0.120107	1.61743	0.105786	0.179596
Asic4	5.31331	4.33582	1.03727	4.18002	2.91478e-05	0.000114845
Chpf	1198.2	0.976493	0.12526	7.79571	6.40456e-15	9.34391e-14
Tmem198	39.3453	1.89834	0.297658	6.37758	1.79913e-10	1.54358e-09
Obsl1	2048.09	-0.34142	0.151597	-2.25216	0.0243119	0.0513242
Inha	208.953	0.928297	0.303795	3.05567	0.00224557	0.00613133
Stk11ip	979.317	1.43856	0.129221	11.1326	8.70838e-29	4.32252e-27
Slc4a3	4507.2	-1.31029	0.229834	-5.70104	1.1908e-08	8.12415e-08
Gm17751	0.292995	-1.19048	2.89701	-0.410932	0.681122	NA
Mir6343	0	NA	NA	NA	NA	NA
Epha4	1103.15	-1.96205	0.29703	-6.60558	3.95974e-11	3.72373e-10
Mir6352	0	NA	NA	NA	NA	NA
Pax3	1.54071	-0.213715	1.12636	-0.18974	0.849513	0.899188
Sgpp2	4.5735	-1.43253	0.846033	-1.69323	0.0904117	0.157853
Farsb	2512.02	-0.192682	0.14966	-1.28747	0.197932	0.300841
Mogat1	9.29324	-0.511966	0.830204	-0.616675	0.537449	0.651579
Acsl3	420.999	0.679955	0.18866	3.60412	0.000313209	0.00101958
Utp14b	43.8679	1.24155	0.283434	4.38039	1.18465e-05	5.04017e-05
Kcne4	410.451	1.71999	0.301372	5.70719	1.14854e-08	7.8447e-08
Scg2	5.06695	3.00506	1.29185	2.32618	0.0200092	0.0432284
Ap1s3	160.675	0.660895	0.270916	2.43949	0.0147081	0.0329246
Wdfy1	1658.59	1.14312	0.206247	5.54246	2.98244e-08	1.9442e-07
Mrpl44	1531.97	-0.889906	0.20574	-4.32538	1.52266e-05	6.33464e-05
Serpine2	1628.23	0.289782	0.14277	2.02971	0.0423859	0.082946
Fam124b	9.07591	-0.0658302	0.671186	-0.0980804	0.921868	0.949481
Cul3	3569.25	-0.147938	0.137985	-1.07213	0.28366	0.401617
1700016L21Rik	0.187231	-0.613406	3.16075	-0.19407	0.846121	NA
Dock10	376.578	0.244253	0.247575	0.986581	0.323848	0.444714
Nyap2	0	NA	NA	NA	NA	NA
Mir6344	0	NA	NA	NA	NA	NA
Irs1	1175.45	-0.115385	0.162999	-0.707887	0.479016	0.597981
Rhbdd1	555.734	-0.0775609	0.133597	-0.58056	0.561537	0.672099
Col4a4	403.258	-0.153139	0.250015	-0.61252	0.540194	0.654058
Col4a3	273.565	0.0821353	0.290655	0.282587	0.777494	0.847806
Mff	6433.59	-0.115208	0.127692	-0.902234	0.366932	0.489587
Tm4sf20	0.237005	1.07068	3.05337	0.350653	0.725848	NA
Agfg1	2138.35	0.95151	0.0936359	10.1618	2.93584e-24	1.00758e-22
Slc19a3	27.3593	0.1438	0.285775	0.503193	0.614829	0.716743
Ccl20	0	NA	NA	NA	NA	NA
Daw1	0.192054	-0.613406	3.16075	-0.19407	0.846121	NA
Sphkap	115.241	-1.93884	1.07283	-1.80721	0.0707289	0.128571
Pid1	589.116	0.271343	0.139337	1.94739	0.0514886	0.0980228
Mir6353	0	NA	NA	NA	NA	NA
Dner	5.02339	-0.972797	0.677174	-1.43655	0.150845	0.241036
Mir5126	0	NA	NA	NA	NA	NA
Trip12	6060.25	-0.024681	0.104781	-0.235549	0.813783	0.874448
Fbxo36	61.892	-0.599231	0.338204	-1.77181	0.0764269	0.137198
Slc16a14	5.64448	0.927742	0.720607	1.28745	0.197939	0.300841
A530032D15Rik	7.04075	0.693353	0.588196	1.17878	0.238486	0.35015
Gm7609	7.40846	-1.17965	0.564811	-2.08858	0.0367459	0.0735163
C130026I21Rik	2.54085	-0.219685	1.01043	-0.217418	0.827882	0.884117
Sp110	103.318	-0.150662	0.236483	-0.637096	0.524062	0.639011
Sp140	130.943	0.248885	0.181894	1.3683	0.17122	0.267453
Sp100	605.584	-0.678845	0.186006	-3.64958	0.000262671	0.000868087
A630001G21Rik	58.0656	0.516003	0.295736	1.74481	0.0810181	0.144048
Mir8096	0.171382	0.540736	3.16075	0.171079	0.864162	NA
9930111H07Rik	1.82329	4.01363	1.38325	2.90159	0.00371273	0.00962395
Cab39	6939.84	0.187592	0.116829	1.60569	0.108341	0.183347
Itm2c	3044.09	-0.0139737	0.151325	-0.0923427	0.926426	0.952487
4933407L21Rik	0.230896	1.03932	3.07076	0.338455	0.73502	NA
Gpr55	3.477	0.912518	1.18661	0.769011	0.441887	0.563078
Spata3	0	NA	NA	NA	NA	NA
2810459M11Rik	2.6762	2.64826	1.2167	2.1766	0.0295106	0.0607821
Psmd1	5938.55	0.546617	0.145695	3.7518	0.000175571	0.000599819
Htr2b	22.1066	0.635806	0.362464	1.75412	0.0794099	0.141622
Armc9	109.194	-0.316437	0.180226	-1.75578	0.0791258	0.141283
B3gnt7	27.2652	0.545137	0.511488	1.06579	0.286519	0.404871
Ncl	15369	0.807648	0.161993	4.98569	6.17402e-07	3.27958e-06
Snora75	1.525	0.723269	1.1098	0.65171	0.514588	0.630438
Gm24148	1.33775	0.283419	1.20825	0.234569	0.814543	0.874899
Snord82	0	NA	NA	NA	NA	NA
C130036L24Rik	27.7312	0.831648	0.32846	2.53196	0.0113427	0.0262689
Nmur1	0.436876	-0.141098	2.67862	-0.0526756	0.95799	NA
1700019O17Rik	0.0862901	-0.0363362	3.16075	-0.0114961	0.990828	NA
Ptma	3751.85	0.139368	0.132965	1.04816	0.294566	0.413614
Pde6d	837.973	-0.745138	0.163857	-4.5475	5.42874e-06	2.45952e-05
Cops7b	424.049	-0.317318	0.133623	-2.37473	0.0175619	0.0385279
Nppc	3.65175	-0.860625	0.906548	-0.949343	0.342446	0.46389
Dis3l2	535.423	-0.124035	0.137792	-0.900158	0.368036	0.490551
Alppl2	0.289666	1.37451	3.11922	0.440656	0.659462	NA
Alpi	0	NA	NA	NA	NA	NA
Akp3	0.139226	-1.19048	3.16075	-0.376644	0.706438	NA
Ecel1	2.24709	1.31526	1.14296	1.15075	0.249836	0.363291
Prss56	0.337254	1.56948	3.10762	0.505041	0.61353	NA
Chrnd	0.151803	-1.19048	3.16075	-0.376644	0.706438	NA
Chrng	0.139226	-1.19048	3.16075	-0.376644	0.706438	NA
Eif4e2	1707.47	0.36591	0.0968789	3.77698	0.00015874	0.000546357
Efhd1	176.002	-0.189248	0.334082	-0.566474	0.571072	0.679808
Gigyf2	1507	-0.357167	0.11554	-3.09129	0.0019929	0.00550485
Kcnj13	2.51298	-1.07327	1.05152	-1.02069	0.307402	0.427049
3110079O15Rik	0.268117	-0.0363324	2.96985	-0.0122338	0.990239	NA
Ngef	85.7326	1.93741	0.396081	4.89143	1.00105e-06	5.13871e-06
Neu2	3.03667	-1.13212	0.906892	-1.24835	0.211904	0.318254
Inpp5d	512.662	0.813808	0.151375	5.3761	7.61151e-08	4.6919e-07
Atg16l1	1774.41	-0.178566	0.105721	-1.68904	0.0912116	0.159095
Scarna6	0.797887	-0.496464	1.80269	-0.275402	0.783008	0.852025
Sag	9.80538	-1.73272	0.498317	-3.47714	0.000506795	0.00158614
Dgkd	2054.11	0.521449	0.102891	5.06796	4.02111e-07	2.18691e-06
Usp40	1412.61	0.63734	0.161198	3.95376	7.6933e-05	0.000281229
Ugt1a10	0.0862901	-0.0363362	3.16075	-0.0114961	0.990828	NA
Ugt1a9	0.0698284	-0.0363362	3.16075	-0.0114961	0.990828	NA
Ugt1a7c	55.8415	0.997753	0.467724	2.13321	0.0329075	0.0668088
Ugt1a6b	6.36441	0.933729	0.900822	1.03653	0.299955	0.419156
Ugt1a6a	19.4421	0.106643	0.445219	0.239528	0.810696	0.872327
Ugt1a5	0	NA	NA	NA	NA	NA
Ugt1a2	0	NA	NA	NA	NA	NA
Dnajb3	14.0902	0.20456	0.45751	0.447116	0.654791	0.750654
Ugt1a1	0.139657	0.540736	3.16075	0.171079	0.864162	NA
Mroh2a	1.48364	-0.240992	1.27081	-0.189637	0.849593	0.8992
Hjurp	47.0037	0.181806	0.216603	0.839351	0.401272	0.523429
6430706D22Rik	0	NA	NA	NA	NA	NA
A730008H23Rik	0	NA	NA	NA	NA	NA
Trpm8	0.352207	-2.27746	3.14132	-0.725003	0.46845	NA
Spp2	0	NA	NA	NA	NA	NA
Glrp1	11.516	-0.87483	0.850147	-1.02903	0.303464	0.42278
Gm19589	1.76551	1.04336	1.09147	0.955921	0.339112	0.46062
Arl4c	452.761	1.08678	0.146679	7.40922	1.2704e-13	1.60745e-12
Platr5	0.955487	-0.284075	1.75522	-0.161846	0.871427	0.914146
1700067G17Rik	0.105764	-1.19048	3.16075	-0.376644	0.706438	NA
Sh3bp4	581.833	0.151604	0.112756	1.34454	0.178775	0.276995
C030007H22Rik	0	NA	NA	NA	NA	NA
Agap1	1044.19	-0.295197	0.103378	-2.85552	0.00429667	0.0109781
4933400F21Rik	0.515217	1.26802	1.8726	0.677141	0.498316	0.614809
Gbx2	11.5499	3.6324	0.651384	5.57644	2.45494e-08	1.61671e-07
Asb18	103.772	-1.94799	0.203499	-9.57247	1.0438e-21	2.86258e-20
Iqca	0.497279	-1.08079	1.94586	-0.555433	0.578598	NA
Ackr3	3848.26	-0.231656	0.176082	-1.31561	0.188304	0.288926
Cops8	3176.77	0.048516	0.126011	0.385015	0.700227	0.787235
Col6a3	2685.42	1.3604	0.310345	4.3835	1.16788e-05	4.97703e-05
Mlph	72.2354	0.465566	0.244132	1.90703	0.0565167	0.106075
Prlh	0.0698284	-0.0363362	3.16075	-0.0114961	0.990828	NA
Rab17	77.4051	-0.0324239	0.229335	-0.141382	0.887568	0.924886
Lrrfip1	3070.33	0.653651	0.117633	5.55669	2.74942e-08	1.79946e-07
Rbm44	2.17688	0.266876	1.36107	0.196079	0.844549	0.896177
Ramp1	360.488	-1.8977	0.243374	-7.79746	6.31668e-15	9.22317e-14
Ube2f	1357.88	0.154134	0.115839	1.33059	0.183323	0.282681
Scly	419.08	-0.186203	0.125368	-1.48525	0.137477	0.223702
Espnl	11.0374	2.07788	0.512067	4.05783	4.95318e-05	0.000187217
Klhl30	1053.4	-0.809968	0.202675	-3.99639	6.43147e-05	0.000237756
Fam132b	15.1134	2.40786	0.435213	5.5326	3.15515e-08	2.05085e-07
Ilkap	1420.47	-0.0323375	0.0936638	-0.345251	0.729906	0.811417
1700020N18Rik	0.733686	-2.59403	2.00333	-1.29486	0.195367	0.297686
Hes6	560.681	-1.24633	0.112448	-11.0836	1.50661e-28	7.29735e-27
Per2	1106.6	-0.15154	0.270348	-0.560536	0.575114	0.68295
Traf3ip1	245.315	-0.107782	0.135372	-0.796195	0.425919	0.547688
Asb1	1144.19	0.574276	0.190091	3.02106	0.00251893	0.00679433
Twist2	74.7247	0.57351	0.255842	2.24166	0.0249835	0.0525757
Hdac4	317.27	-0.977595	0.198307	-4.92972	8.23485e-07	4.28583e-06
Ndufa10	15436.5	-1.19957	0.205973	-5.82392	5.74825e-09	4.0889e-08
Mir6900	0	NA	NA	NA	NA	NA
Olfr1416	0	NA	NA	NA	NA	NA
Olfr1415	0	NA	NA	NA	NA	NA
Olfr1414	0	NA	NA	NA	NA	NA
Olfr1413	0	NA	NA	NA	NA	NA
Olfr1412	0	NA	NA	NA	NA	NA
Olfr1411	0	NA	NA	NA	NA	NA
Olfr1410	0	NA	NA	NA	NA	NA
Olfr12	0.151803	-1.19048	3.16075	-0.376644	0.706438	NA
Myeov2	1909.26	0.0465213	0.174153	0.267128	0.78937	0.856903
Otos	1.66677	1.91234	1.15689	1.653	0.0983309	0.169365
Gpc1	8288.96	-0.581025	0.133302	-4.35871	1.30833e-05	5.51455e-05
Mir149	0	NA	NA	NA	NA	NA
Ankmy1	2.31763	0.728348	0.877752	0.829788	0.406659	0.529
Dusp28	559.223	-1.28823	0.124711	-10.3298	5.16908e-25	1.87021e-23
Rnpepl1	1598.62	-0.722515	0.192447	-3.75435	0.000173794	0.000593971
9430060I03Rik	14.6669	2.20946	0.544917	4.05467	5.02048e-05	0.000189562
Capn10	291.297	0.404706	0.110015	3.67864	0.00023448	0.000781802
Gpr35	94.4585	2.40851	0.312954	7.69604	1.40346e-14	1.97767e-13
Aqp12	0	NA	NA	NA	NA	NA
Kif1a	180.08	0.87558	0.34291	2.55338	0.0106683	0.0248863
Agxt	0.33796	1.5722	3.10747	0.505941	0.612898	NA
2310007B03Rik	0.343962	1.59497	3.10621	0.513477	0.607618	NA
Sned1	143.734	-1.3828	0.215767	-6.40876	1.46704e-10	1.27512e-09
Mir6901	0	NA	NA	NA	NA	NA
Mterf4	583.272	-0.657458	0.101863	-6.45432	1.08705e-10	9.6295e-10
Pask	39.835	1.18532	0.374751	3.16296	0.00156174	0.00442443
Ppp1r7	934.382	-0.280619	0.171716	-1.6342	0.102216	0.174737
Mir6902	0.139657	0.540736	3.16075	0.171079	0.864162	NA
Mir6345	0	NA	NA	NA	NA	NA
Ano7	1.03293	-0.203558	1.74064	-0.116944	0.906904	0.938719
Hdlbp	23297.1	-0.48278	0.138394	-3.48844	0.000485848	0.0015235
Sept2	8269.04	0.224398	0.0864433	2.59589	0.00943459	0.0222329
Farp2	435.337	0.19563	0.201147	0.972569	0.330767	0.452114
Stk25	3370.83	0.113422	0.118305	0.95873	0.337695	0.459238
Bok	469.66	1.05769	0.215306	4.91252	8.99149e-07	4.64474e-06
Thap4	1068.43	-0.604884	0.108598	-5.56995	2.54816e-08	1.67504e-07
Atg4b	1216.4	0.267745	0.0845205	3.16781	0.0015359	0.00435739
Dtymk	591.979	-0.0960635	0.134176	-0.715954	0.47402	0.59353
Ing5	527.864	-0.445465	0.133805	-3.32921	0.000870934	0.00259809
D2hgdh	870.735	-2.52875	0.219499	-11.5206	1.03931e-30	5.88876e-29
Gal3st2	9.74102	-0.676852	0.965104	-0.701325	0.4831	0.601098
Gm9994	3.25608	-1.39546	0.849354	-1.64297	0.100389	0.172071
Gm6086	57.3606	-2.68486	0.31511	-8.52039	1.59022e-17	3.02243e-16
Neu4	0.37775	0.438269	2.72531	0.160814	0.87224	NA
Pdcd1	5.65944	1.2999	0.655361	1.98348	0.0473134	0.0912049
4930440C22Rik	0	NA	NA	NA	NA	NA
Fam174a	1898.62	0.124517	0.087269	1.42682	0.153632	0.244882
St8sia4	350.435	-1.31862	0.289467	-4.55534	5.23015e-06	2.37312e-05
4930598F16Rik	0	NA	NA	NA	NA	NA
1700063A18Rik	0	NA	NA	NA	NA	NA
4930533P14Rik	0.0698284	-0.0363362	3.16075	-0.0114961	0.990828	NA
Slco4c1	0.0698284	-0.0363362	3.16075	-0.0114961	0.990828	NA
Panct2	5.25832	1.22455	0.687398	1.78143	0.0748424	0.134851
Slco6b1	0	NA	NA	NA	NA	NA
Slco6c1	0	NA	NA	NA	NA	NA
D1Ertd622e	204.632	0.456959	0.153397	2.97894	0.00289246	0.00768904
Ppip5k2	5029.87	-1.61795	0.0984201	-16.4392	1.00197e-60	3.11266e-58
Gin1	298.048	-0.169468	0.1776	-0.954216	0.339974	0.46134
Pam	57672.4	-0.44278	0.311732	-1.42038	0.155496	0.247107
B230216N24Rik	20.6088	2.75002	0.577847	4.75908	1.94475e-06	9.48836e-06
1810006J02Rik	10.5311	-0.407938	0.434876	-0.938054	0.348216	0.470186
Slco6d1	0	NA	NA	NA	NA	NA
Cntnap5b	0.106936	-1.19048	3.16075	-0.376644	0.706438	NA
Gm20268	0	NA	NA	NA	NA	NA
Cdh20	79.372	-2.18847	0.36377	-6.01608	1.7869e-09	1.35506e-08
Rnf152	95.3862	-0.494617	0.228467	-2.16494	0.0303925	0.0624131
Pign	539.233	0.073625	0.217053	0.339202	0.734458	0.814818
2310035C23Rik	909.032	0.406829	0.083256	4.88649	1.02651e-06	5.26045e-06
Tnfrsf11a	112.61	0.731157	0.198701	3.67969	0.000233519	0.00077932
Zcchc2	495.205	0.0713034	0.121463	0.587037	0.557179	0.668436
Gm20753	2.38754	-0.760162	0.904199	-0.840703	0.400515	0.522886
Phlpp1	670.147	-0.716075	0.0943156	-7.59233	3.14208e-14	4.26311e-13
Bcl2	349.853	0.14207	0.145921	0.973615	0.330248	0.451747
Mir3473f	0.246593	-0.0363333	3.16075	-0.0114952	0.990828	NA
Kdsr	476.842	0.49928	0.179928	2.77489	0.00552205	0.0137331
Vps4b	1826.79	0.304673	0.0755052	4.03512	5.45739e-05	0.000204686
Serpinb5	2.39857	0.382594	1.14715	0.333519	0.738743	0.818161
Serpinb12	0.408748	-0.613403	2.28717	-0.268194	0.78855	NA
Serpinb13	0.430935	-1.69536	2.63689	-0.642939	0.520264	NA
Serpinb3a	0	NA	NA	NA	NA	NA
Serpinb3d	0	NA	NA	NA	NA	NA
Serpinb3b	0	NA	NA	NA	NA	NA
Serpinb3c	0	NA	NA	NA	NA	NA
Serpinb11	0.316421	0.345048	3.15259	0.109449	0.912846	NA
Serpinb7	0.621234	1.56837	2.12426	0.738312	0.460325	0.581025
Serpinb2	6.48466	-0.349064	1.16003	-0.300909	0.763484	0.836665
Serpinb10	8.18925	0.152798	0.725225	0.210691	0.833128	0.888348
Serpinb8	259.511	1.30968	0.266055	4.9226	8.53999e-07	4.43184e-06
D830032E09Rik	198.097	-1.27509	0.350795	-3.63486	0.000278136	0.000913998
Cdh7	0	NA	NA	NA	NA	NA
Cdh19	256.145	-0.688952	0.224097	-3.07436	0.00210958	0.00579515
Dsel	651.185	0.599692	0.289583	2.07088	0.03837	0.0762575
Cntnap5a	0.516067	1.27377	2.17332	0.586096	0.557811	0.668794
Tsn	2594.83	0.699223	0.100315	6.97028	3.16315e-12	3.39248e-11
Nifk	1245.37	0.740764	0.176207	4.20394	2.62311e-05	0.000104426
Clasp1	4927.15	-1.38475	0.134744	-10.2769	8.95998e-25	3.17797e-23
2900060B14Rik	0.756149	-1.05816	1.65234	-0.640399	0.521913	0.637073
Tfcp2l1	55.707	0.102657	0.323236	0.317591	0.750795	0.827253
Gli2	114.684	0.32617	0.247231	1.31929	0.187072	0.287378
Mir6346	0	NA	NA	NA	NA	NA
Inhbb	192.968	-0.00670961	0.239531	-0.0280115	0.977653	0.985364
Ralb	1123.08	-0.188552	0.106758	-1.76615	0.0773699	0.138601
Tmem185b	492.368	0.103404	0.214883	0.481211	0.630366	0.730273
3830432H09Rik	1.18986	1.93867	1.33789	1.44906	0.147321	0.236581
Epb4.1l5	183.245	-1.24443	0.209358	-5.94404	2.78089e-09	2.06283e-08
Ptpn4	511.208	0.0858824	0.17766	0.483409	0.628806	0.728912
Tmem177	502.833	-0.976022	0.202003	-4.83172	1.35358e-06	6.80113e-06
Cfap221	0.471696	-0.0381298	1.9768	-0.0192886	0.984611	NA
Sctr	2.53649	0.358835	1.45404	0.246786	0.805074	0.868144
Tmem37	161.026	0.0386978	0.233034	0.166061	0.868109	0.91178
Dbi	6018.84	0.218436	0.19164	1.13982	0.254359	0.368916
3110009E18Rik	51.9934	1.25374	0.275087	4.55761	5.174e-06	2.3512e-05
Steap3	831.747	-1.13485	0.180372	-6.29172	3.13967e-10	2.60574e-09
C1ql2	0.517225	-1.12152	2.1911	-0.511852	0.608755	0.711827
Marco	12.792	-1.24414	0.780371	-1.59429	0.110872	0.187041
En1	0.0801809	-0.0363362	3.16075	-0.0114961	0.990828	NA
Celrr	0.637872	2.49733	1.94215	1.28586	0.198491	0.301655
Insig2	2855.68	0.0982633	0.100698	0.975826	0.329151	0.450793
Ccdc93	739.639	-0.290857	0.128423	-2.26483	0.023523	0.0498457
Htr5b	0.553736	2.29467	2.46277	0.931743	0.351469	0.473656
Ddx18	408.839	0.144644	0.130422	1.10904	0.267412	0.383433
Dpp10	1.25565	-2.14513	1.68659	-1.27188	0.203416	0.307814
Actr3	3841.98	1.21316	0.110589	10.97	5.32763e-28	2.44881e-26
Slc35f5	5290.17	-0.101485	0.143293	-0.708236	0.478799	0.597957
Gpr39	71.4184	2.4447	0.358348	6.82213	8.96983e-12	9.1104e-11
Lypd1	5.96745	-1.3936	0.70538	-1.97567	0.0481923	0.0926513
Nckap5	174.676	-1.62082	0.282114	-5.74528	9.17672e-09	6.34726e-08
Mgat5	149.658	-0.543669	0.246945	-2.20158	0.0276948	0.0575023
Tmem163	385.074	-1.03882	1.25654	-0.826728	0.408391	0.530832
Acmsd	23.1433	3.25344	0.462817	7.02964	2.0707e-12	2.26946e-11
2900009J06Rik	17.2163	1.31131	0.347088	3.77802	0.000158077	0.000544699
Ccnt2	957.012	-0.0823976	0.11062	-0.74487	0.456351	0.576931
Map3k19	28.998	3.90788	0.499388	7.82533	5.06327e-15	7.45952e-14
Rab3gap1	2719.14	0.504972	0.120846	4.17865	2.93249e-05	0.000115416
Zranb3	232.555	-0.169729	0.171087	-0.992062	0.321168	0.441747
R3hdm1	1411.87	-0.0348116	0.132576	-0.262579	0.792875	0.859516
Mir128-1	0	NA	NA	NA	NA	NA
Ubxn4	4096.64	1.27909	0.122511	10.4407	1.61662e-25	6.09379e-24
Lct	3.47759	1.00351	0.807376	1.24292	0.213896	0.320577
Mcm6	843.675	1.2949	0.182796	7.08387	1.40184e-12	1.56398e-11
Dars	2953.25	-0.648118	0.14515	-4.46515	8.00135e-06	3.51287e-05
Cxcr4	151.282	-0.0702067	0.307208	-0.228532	0.819233	0.878527
Thsd7b	7.47691	-1.00193	0.555619	-1.80327	0.0713465	0.129563
Cd55b	0	NA	NA	NA	NA	NA
Cd55	584.058	-0.159044	0.250669	-0.634479	0.525768	0.64052
Zp3r	0.0808865	-0.0363362	3.16075	-0.0114961	0.990828	NA
C4bp	0.87137	0.64285	1.59863	0.402125	0.687592	0.777424
C4bp-ps1	8.59265	-0.170536	0.481451	-0.354213	0.723179	0.806127
Pfkfb2	2438.35	-1.46479	0.160885	-9.10455	8.66242e-20	1.9807e-18
Yod1	112.225	0.271944	0.171084	1.58953	0.111941	0.188571
AA986860	31.6763	-0.0380856	0.258444	-0.147365	0.882844	0.921883
Fcamr	18.7498	-2.85116	1.002	-2.84546	0.00443468	0.0112891
Pigr	4.2506	-2.30686	0.744607	-3.09809	0.00194776	0.00538923
Fcmr	10.8842	-1.54414	0.635967	-2.42802	0.0151816	0.0338794
Il24	0.0698284	-0.0363362	3.16075	-0.0114961	0.990828	NA
Il20	0	NA	NA	NA	NA	NA
Il19	0.105764	-1.19048	3.16075	-0.376644	0.706438	NA
Il10	3.88824	0.0507629	0.849384	0.0597644	0.952343	0.969234
Mapkapk2	10619.9	0.274816	0.193944	1.41699	0.156485	0.248375
Dyrk3	70.0544	4.60359	0.36452	12.6292	1.45777e-36	1.28755e-34
Eif2d	1101.02	-0.263802	0.12272	-2.14961	0.0315859	0.0644377
Rassf5	151.211	0.902882	0.24826	3.63684	0.000276005	0.00090766
Ikbke	94.9884	0.459965	0.32344	1.4221	0.154996	0.246542
Srgap2	833.308	-0.239701	0.112161	-2.13711	0.0325888	0.0662363
Fam72a	43.48	0.12013	0.231217	0.519556	0.603373	0.707693
Avpr1b	0.343941	0.495611	2.34947	0.210946	0.832929	NA
Ctse	11.3665	0.547566	0.615822	0.889162	0.373916	0.497065
Rab7b	464.377	0.560178	0.174587	3.20859	0.00133387	0.00383558
Slc26a9	2.19969	-0.322892	0.924735	-0.349172	0.72696	0.80904
Pm20d1	234.167	-1.84709	0.284799	-6.48559	8.83855e-11	7.94279e-10
Slc41a1	2817.63	-0.705326	0.186903	-3.77375	0.000160811	0.000552747
Rab29	430.485	0.505663	0.130601	3.87183	0.000108023	0.000384123
Nucks1	3219.74	0.943154	0.115445	8.16974	3.09055e-16	5.18006e-15
Slc45a3	514.827	1.32284	0.327343	4.04115	5.31906e-05	0.000199914
Elk4	478.105	0.585918	0.206336	2.83963	0.00451659	0.01147
Mfsd4	202.071	-0.218589	0.167039	-1.30861	0.190665	0.291839
Cdk18	419.825	-1.17794	0.293152	-4.01817	5.8652e-05	0.000218662
Lemd1	0.209054	-0.613406	3.16075	-0.19407	0.846121	NA
Mir135b	0	NA	NA	NA	NA	NA
Klhdc8a	351.433	-2.43845	0.22216	-10.9761	4.98062e-28	2.30105e-26
Nuak2	196.756	0.78307	0.208909	3.74837	0.000177987	0.000607149
Tmcc2	1032.83	0.0381904	0.120634	0.31658	0.751562	0.827732
Dstyk	1370.1	0.439181	0.128657	3.41357	0.000641183	0.00196577
Rbbp5	722.466	-0.325636	0.103017	-3.161	0.00157226	0.00445145
Tmem81	50.0483	-0.223362	0.205705	-1.08584	0.277551	0.394957
Cntn2	292.972	-0.690923	0.375253	-1.84122	0.0655895	0.120616
Nfasc	31.3534	-0.033369	0.480733	-0.0694128	0.944661	0.964302
Gm10538	0	NA	NA	NA	NA	NA
Lrrn2	230.943	0.243938	0.337501	0.722776	0.469818	0.589784
Mdm4	1361.81	-0.0614509	0.115132	-0.533741	0.593521	0.699049
Pik3c2b	727.305	-0.966099	0.186077	-5.19194	2.08118e-07	1.18517e-06
Ppp1r15b	1610.08	0.686125	0.0918383	7.47102	7.95785e-14	1.03492e-12
Plekha6	2600.59	-0.792525	0.197747	-4.00777	6.12952e-05	0.000227434
Gm19461	257.472	-3.77214	0.177544	-21.2462	3.5755e-100	4.60167e-97
Golt1a	1.88727	3.39681	1.28032	2.65309	0.00797581	0.0191254
Kiss1	0.957068	3.08299	1.4968	2.05972	0.0394257	0.0780629
Ren2	0.106936	-1.19048	3.16075	-0.376644	0.706438	NA
Ren1	0	NA	NA	NA	NA	NA
Etnk2	19.8053	-0.920045	0.408975	-2.24964	0.024472	0.0516259
Sox13	497.655	-0.662816	0.179007	-3.70273	0.000213289	0.000717118
Snrpe	1193.89	0.258312	0.122369	2.11093	0.034778	0.0701556
Zc3h11a	3681.72	0.259011	0.0790339	3.27721	0.00104837	0.00307398
Zbed6	999.212	0.543339	0.135023	4.02406	5.72036e-05	0.000213926
Lax1	16.6513	-0.508999	0.552504	-0.921258	0.356916	0.479096
Atp2b4	1035.92	-0.605557	0.18496	-3.27399	0.00106039	0.00310718
Mir6903	0	NA	NA	NA	NA	NA
Optc	26.0894	0.336591	0.703831	0.478226	0.632489	0.73198
Prelp	2263.46	-0.378883	0.223478	-1.69539	0.0900019	0.157274
Fmod	990.16	0.753302	0.629929	1.19585	0.231754	0.342564
Btg2	4105.99	2.5248	0.205833	12.2663	1.37469e-34	1.04954e-32
Chit1	11.9577	3.77173	0.772385	4.88323	1.04362e-06	5.34505e-06
Chil1	113.384	3.28803	0.54291	6.0563	1.39288e-09	1.07114e-08
Mybph	39.8791	5.00224	0.59863	8.35614	6.48032e-17	1.16879e-15
Adora1	1075.5	0.88673	0.163964	5.40808	6.37029e-08	3.97437e-07
Myog	0.906301	1.36582	1.76675	0.773072	0.43948	0.560645
Ppfia4	184.744	1.08824	0.229002	4.75207	2.01346e-06	9.78386e-06
Tmem183a	1384.37	1.17169	0.0852267	13.7479	5.24068e-43	6.84251e-41
4933406M09Rik	0	NA	NA	NA	NA	NA
Cyb5r1	1024.76	0.661063	0.0878452	7.52531	5.2595e-14	6.98347e-13
Adipor1	6688.06	-0.0143393	0.128084	-0.111953	0.910861	0.941049
Klhl12	1022.59	-0.0269905	0.15909	-0.169656	0.865281	0.910145
Rabif	656.417	0.075846	0.151382	0.501023	0.616355	0.718179
Mgat4e	0.224917	-0.613406	3.16075	-0.19407	0.846121	NA
Kdm5b	558.655	-0.00954887	0.106447	-0.089705	0.928522	0.953608
Syt2	0.842211	1.30938	1.58933	0.823853	0.410023	0.532339
Ppp1r12b	1757.72	-0.534135	0.199484	-2.67758	0.00741568	0.017911
Ube2t	149.383	-0.200081	0.218623	-0.915187	0.360093	0.482427
Lgr6	542.355	-1.65401	0.362698	-4.56031	5.10773e-06	2.32343e-05
Ptprv	24.6099	1.00538	0.505748	1.98791	0.0468218	0.0904314
Ptpn7	79.7798	0.476005	0.378749	1.25678	0.208832	0.314295
Arl8a	925.876	0.797084	0.116757	6.82688	8.67802e-12	8.83892e-11
Gpr37l1	43.3667	-0.677617	0.266498	-2.54268	0.0110007	0.0255723
Elf3	2.5165	2.62046	1.14858	2.28147	0.0225207	0.0479984
Rnpep	565.693	-0.508429	0.236715	-2.14785	0.0317257	0.064701
Timm17a	3694.22	-0.815815	0.155517	-5.24582	1.55592e-07	9.0376e-07
Lmod1	261.625	0.474081	0.479212	0.989292	0.32252	0.443263
Shisa4	345.169	1.89064	0.261224	7.23761	4.56648e-13	5.36718e-12
Ipo9	1500.5	0.203895	0.0831313	2.45268	0.0141795	0.031892
Nav1	1308.15	0.155306	0.168405	0.922214	0.356417	0.478602
Mir1231	0.0698284	-0.0363362	3.16075	-0.0114961	0.990828	NA
Csrp1	3608.15	0.617668	0.173459	3.56089	0.000369596	0.00118642
Phlda3	1501.28	1.43763	0.276672	5.19618	2.03427e-07	1.16029e-06
Tnni1	170.495	1.24922	0.761266	1.64097	0.100803	0.172715
Lad1	495.519	0.989538	0.332998	2.9716	0.00296251	0.00786598
Tnnt2	347880	-0.897855	0.191685	-4.68401	2.81321e-06	1.33602e-05
Pkp1	2.12213	1.05033	1.0024	1.04782	0.294721	0.413767
Igfn1	0.631437	-2.33439	2.44597	-0.954384	0.339889	0.461293
Tmem9	632.395	-0.574229	0.174058	-3.29908	0.000970033	0.00286338
Ascl5	0	NA	NA	NA	NA	NA
Cacna1s	339.733	-1.3196	0.317189	-4.1603	3.1783e-05	0.000124387
Gm15850	0.117402	-1.19048	3.16075	-0.376644	0.706438	NA
Kif21b	97.0536	0.585052	0.318251	1.83833	0.0660134	0.121252
5730559C18Rik	7.15363	4.77354	1.03414	4.61594	3.91313e-06	1.81391e-05
Gpr25	0.513107	-1.15211	1.94251	-0.593104	0.553112	0.664619
Camsap2	1717.22	0.69363	0.118621	5.84745	4.99157e-09	3.57891e-08
9230116N13Rik	19.903	0.258677	0.357519	0.723534	0.469352	0.589405
Ddx59	350.4	-0.573149	0.238318	-2.40498	0.0161734	0.0358253
Kif14	33.1973	2.33468	0.432133	5.40269	6.56474e-08	4.08438e-07
Zfp281	679.392	0.255706	0.116612	2.19279	0.0283227	0.0586428
Gm19705	8.80749	0.980343	0.518504	1.89072	0.0586624	0.109554
Platr22	0.750989	1.87299	1.73324	1.08063	0.27986	0.397487
Nr5a2	11.9358	-0.492753	0.591798	-0.832638	0.405049	0.527385
Mir181a-1	0	NA	NA	NA	NA	NA
Mir181b-1	0	NA	NA	NA	NA	NA
Ptprc	551.408	0.466428	0.309935	1.50492	0.132344	0.216641
Atp6v1g3	0.23019	1.03518	3.14341	0.329318	0.741916	NA
Nek7	3821.45	0.212138	0.154582	1.37233	0.169959	0.265896
Gm5833	0	NA	NA	NA	NA	NA
Lhx9	3.06545	1.12797	0.851895	1.32407	0.185481	0.28554
2310009B15Rik	91.3068	-0.768186	0.24861	-3.08992	0.00200209	0.00552937
Dennd1b	917.014	-0.0367053	0.0846814	-0.433452	0.664686	0.758619
4930596I21Rik	0.456901	-0.613403	2.24168	-0.273636	0.784365	NA
Crb1	8.76861	-1.66118	0.814495	-2.03952	0.0413978	0.0814433
4933436E23Rik	0	NA	NA	NA	NA	NA
Zbtb41	1335.42	0.844892	0.117173	7.21061	5.57022e-13	6.49606e-12
Aspm	155.196	2.52148	0.41534	6.07089	1.27206e-09	9.84958e-09
F13b	0.246758	1.12123	3.02741	0.370358	0.711116	NA
Cfhr1	1.57299	0.693383	1.24926	0.555034	0.578871	0.686372
Gm4788	0.989603	0.279528	1.53418	0.182201	0.855425	0.903038
Cfhr2	4.4819	-0.642227	0.667596	-0.961999	0.33605	0.45755
Cfh	9519.98	-0.479187	0.224035	-2.1389	0.0324441	0.0659808
Kcnt2	223	-0.262672	0.217813	-1.20595	0.227836	0.337733
4930590L20Rik	0.0698284	-0.0363362	3.16075	-0.0114961	0.990828	NA
Cdc73	688.92	0.0447923	0.133642	0.335167	0.737499	0.817085
B3galt2	226.728	-1.18074	0.4484	-2.63322	0.00845801	0.0201743
Glrx2	972.453	-0.166221	0.111863	-1.48594	0.137296	0.223469
Trove2	2586.35	1.90564	0.119086	16.0022	1.23346e-57	3.17493e-55
Uchl5	652.426	-0.804996	0.163508	-4.92329	8.51026e-07	4.41896e-06
Rgs2	2758.68	0.167643	0.329744	0.508405	0.611169	0.713871
Rgs13	0.531088	-1.16887	1.93392	-0.604402	0.545576	0.658772
Rgs1	8.952	1.06727	0.75614	1.41148	0.158104	0.250613
Rgs21	0	NA	NA	NA	NA	NA
Rgs18	59.452	0.392786	0.353157	1.11221	0.266048	0.382025
Brinp3	3.20631	1.97403	1.51701	1.30127	0.193167	0.294832
Pla2g4a	564.855	0.635693	0.362127	1.75544	0.0791842	0.141374
Mir7652	0.0801809	-0.0363362	3.16075	-0.0114961	0.990828	NA
Ptgs2os	4.79759	0.894029	0.7928	1.12769	0.259453	0.374765
Ptgs2	338.049	1.63623	0.63492	2.57707	0.00996412	0.0233768
Ptgs2os2	0.82478	0.473157	1.46903	0.322087	0.747387	0.824643
Pdc	0.246053	1.11801	3.13699	0.356394	0.721546	NA
2310030A07Rik	0.0808865	-0.0363362	3.16075	-0.0114961	0.990828	NA
BC003331	1760.32	-0.181741	0.110279	-1.64802	0.0993496	0.170679
Tpr	5213.82	0.0794144	0.105401	0.753447	0.451182	0.571808
Prg4	1448.93	2.58306	0.404895	6.37958	1.77571e-10	1.52501e-09
Hmcn1	1232.44	-1.02147	0.149938	-6.8126	9.58501e-12	9.68607e-11
C730036E19Rik	14.3975	-0.870597	0.493133	-1.76544	0.07749	0.138761
Ivns1abp	38498.5	-1.98645	0.218683	-9.0837	1.04949e-19	2.38758e-18
Swt1	427.682	-0.13929	0.164936	-0.84451	0.398384	0.520944
Trmt1l	626.361	-0.689898	0.325302	-2.1208	0.033939	0.0686476
Mir7682	0.605691	0.647124	1.85083	0.349639	0.72661	0.808701
Rnf2	1010.78	0.623212	0.101024	6.16893	6.87541e-10	5.50094e-09
Fam129a	1114.95	0.900741	0.14257	6.31791	2.65128e-10	2.21571e-09
Edem3	2154.34	0.972409	0.115178	8.44264	3.10253e-17	5.75118e-16
1700025G04Rik	2318.3	0.21485	0.147796	1.45369	0.146032	0.234929
Tsen15	370.548	-0.173361	0.20634	-0.840175	0.40081	0.523162
Colgalt2	294.6	-1.27657	0.177525	-7.19091	6.43589e-13	7.44777e-12
Rgl1	1034.11	-0.0863742	0.158109	-0.546297	0.584862	0.691609
Apobec4	0.175593	-0.613406	3.16075	-0.19407	0.846121	NA
Arpc5	2302.28	0.957329	0.124598	7.68335	1.54984e-14	2.17147e-13
Ncf2	239.026	0.721392	0.156058	4.62259	3.78974e-06	1.76034e-05
Smg7	1907.27	0.16898	0.11037	1.53104	0.12576	0.207618
Nmnat2	15.9036	-0.246837	0.476633	-0.517877	0.604544	0.70838
Lamc2	1018.99	2.53706	0.196807	12.8911	5.05102e-38	4.74006e-36
Lamc1	9092.74	0.613241	0.127459	4.81128	1.49967e-06	7.47056e-06
E330020D12Rik	10.4497	-0.447303	0.494737	-0.904122	0.365931	0.488415
Shcbp1l	1.68278	0.955055	1.06078	0.900337	0.367941	0.490516
Dhx9	4284.16	0.500857	0.115326	4.34296	1.40573e-05	5.89582e-05
Npl	104.669	1.04846	0.296469	3.53649	0.000405482	0.00129286
Rgs8	1.18892	-0.569487	1.42983	-0.39829	0.690416	0.779444
C230024C17Rik	11.7316	-0.492679	0.417857	-1.17906	0.238374	0.350043
Rgs16	56.3386	0.707472	0.452045	1.56505	0.117572	0.19624
Rnasel	306.775	-0.321384	0.226586	-1.41838	0.156081	0.247842
Rgsl1	4.33686	0.480537	0.72042	0.667024	0.504757	0.620756
Teddm2	1.85645	0.329881	1.06613	0.309418	0.757003	0.831891
Teddm1b	0.607419	1.53508	2.12697	0.721722	0.470465	0.590323
Teddm1a	0.223167	-1.76755	3.16075	-0.559218	0.576013	NA
Mir8114	0.139226	-1.19048	3.16075	-0.376644	0.706438	NA
Glul	13210.9	0.426769	0.393185	1.08541	0.277738	0.395158
Zfp648	0	NA	NA	NA	NA	NA
4930452N14Rik	0	NA	NA	NA	NA	NA
4930532M18Rik	0	NA	NA	NA	NA	NA
Cacna1e	13.7833	-1.31542	0.539157	-2.43977	0.0146965	0.0329028
Ier5	1717.91	0.94264	0.287987	3.27321	0.00106335	0.00311485
Mr1	796.501	-0.514077	0.183957	-2.79455	0.00519725	0.0130079
Stx6	699.353	0.172777	0.125044	1.38173	0.167055	0.262035
Xpr1	1583.28	0.488243	0.0859899	5.67791	1.36351e-08	9.24989e-08
Gm5532	3014.75	-1.55357	0.238238	-6.52106	6.9811e-11	6.37211e-10
Acbd6	758.016	-0.235254	0.158601	-1.48331	0.137993	0.224319
Lhx4	1.29532	3.51664	1.5432	2.27881	0.0226786	0.0482835
Qsox1	3349.03	1.57711	0.181326	8.69761	3.38938e-18	6.84639e-17
Cep350	1332.23	-0.088452	0.10454	-0.846108	0.397493	0.520193
Tor1aip1	3035.94	-0.23118	0.151472	-1.52622	0.126954	0.209226
Tor1aip2	3820.89	0.377944	0.0981039	3.85248	0.000116927	0.000413014
Fam163a	6.15241	-0.450101	0.786048	-0.572613	0.566907	0.676773
Tdrd5	0.918609	-1.55532	1.60749	-0.967543	0.333273	0.454429
Nphs2	2.67373	-0.899509	0.973235	-0.924246	0.355358	0.47761
Soat1	294.8	0.681573	0.22188	3.07181	0.00212768	0.00583866
Abl2	946.222	0.348443	0.110801	3.14477	0.00166216	0.00468273
Tor3a	603.783	0.128018	0.181489	0.705373	0.480578	0.599285
Fam20b	2819.67	-0.242089	0.124177	-1.94955	0.0512303	0.0976433
Ralgps2	357.954	-0.921455	0.263936	-3.49121	0.000480839	0.00150858
Angptl1	108.557	-1.75521	0.300951	-5.83219	5.47032e-09	3.8989e-08
Tex35	0.902627	3.00852	1.8537	1.62298	0.104593	0.177973
Rasal2	1654.43	0.127654	0.126242	1.01119	0.311928	0.432099
2810025M15Rik	1512.38	0.755512	0.175002	4.31717	1.58042e-05	6.55524e-05
BC026585	402.234	-0.378412	0.115605	-3.27331	0.00106298	0.00311426
Sec16b	268.304	0.902282	0.164258	5.49309	3.94969e-08	2.53529e-07
Brinp2	4.89839	0.292253	0.651533	0.448562	0.653748	0.750031
Astn1	33.4191	-0.776215	0.340177	-2.2818	0.0225012	0.0479687
Mir488	0	NA	NA	NA	NA	NA
Pappa2	24.3121	0.622668	0.458255	1.35878	0.174216	0.271401
Rfwd2	1370.89	-0.602845	0.0774761	-7.78105	7.19279e-15	1.046e-13
Scarna3a	0.105764	-1.19048	3.16075	-0.376644	0.706438	NA
Mir1843b	0	NA	NA	NA	NA	NA
Tnr	5.18703	0.486226	0.652102	0.745629	0.455892	0.57656
4930523C07Rik	830.238	0.742888	0.189309	3.92422	8.70125e-05	0.00031507
4930562F07Rik	2.98329	1.97815	1.01101	1.95662	0.0503921	0.0963154
Tnn	17.6102	3.73925	0.605195	6.17859	6.46756e-10	5.19307e-09
Mrps14	2067.49	-0.700243	0.146683	-4.77385	1.80736e-06	8.87332e-06
Cacybp	2518.83	-0.0692293	0.130393	-0.530928	0.595469	0.700931
Rabgap1l	2226.47	-1.37902	0.185138	-7.44862	9.43236e-14	1.20876e-12
Mir1927	0	NA	NA	NA	NA	NA
Gpr52	12.0949	2.75256	0.528978	5.20355	1.95519e-07	1.1166e-06
Rc3h1	1697.94	0.0451962	0.158284	0.285538	0.775232	0.845989
Serpinc1	3.20664	0.373433	0.865704	0.431364	0.666204	0.759787
Zbtb37	121.919	0.00891362	0.205906	0.0432897	0.965471	0.97738
Gas5	2688.08	0.682669	0.136435	5.00361	5.62672e-07	3.0057e-06
Snord47	21.4932	1.54051	0.3422	4.50177	6.73888e-06	2.99879e-05
Dars2	881.196	-0.88395	0.164439	-5.37555	7.63502e-08	4.70478e-07
Cenpl	72.9551	0.713398	0.242548	2.94127	0.00326869	0.0085803
Klhl20	495.799	-0.0853495	0.0975589	-0.874851	0.381655	0.50482
Ankrd45	712.01	3.977	0.298921	13.3045	2.17821e-40	2.46836e-38
4930469G21Rik	1.36605	3.59393	1.36509	2.63274	0.00846982	0.0201944
Prdx6	11179.6	1.12709	0.194687	5.78925	7.07027e-09	4.97237e-08
Tnfsf4	1.79068	2.65833	1.58662	1.67547	0.0938414	0.162894
Tnfsf18	17.8893	2.77305	0.544251	5.09517	3.48434e-07	1.91697e-06
Fasl	1.3677	1.60375	1.54071	1.04091	0.297916	0.417147
Suco	1260.87	0.837834	0.164215	5.10205	3.36001e-07	1.85139e-06
4930558K02Rik	0.599977	-0.697809	2.14528	-0.325277	0.744972	0.822683
Pigc	524.821	-0.129738	0.105783	-1.22646	0.220025	0.328043
Dnm3	83.5207	-0.394538	0.301437	-1.30886	0.190583	0.291776
2810442N19Rik	1.5063	2.34892	1.29014	1.82067	0.0686576	0.125413
Dnm3os	504.865	2.43419	0.172614	14.1019	3.69531e-45	5.41318e-43
Mir199a-2	0	NA	NA	NA	NA	NA
Mir214	0	NA	NA	NA	NA	NA
Mettl13	291.414	0.684426	0.191936	3.5659	0.000362609	0.00116586
Vamp4	461.334	-0.302506	0.125854	-2.40363	0.0162334	0.0359195
Myoc	207.006	-1.68366	0.2923	-5.76006	8.40831e-09	5.8472e-08
7420461P10Rik	0.282529	-1.19048	2.92657	-0.406782	0.684168	NA
Prrc2c	2984.23	0.624715	0.0800307	7.80594	5.90585e-15	8.6584e-14
Fmo4	14.3272	0.972601	0.576179	1.68802	0.0914076	0.159298
Fmo1	1705.44	-0.834344	0.218018	-3.82694	0.000129744	0.000455521
Fmo2	2704.65	-0.622575	0.354817	-1.75464	0.0793212	0.141534
Fmo6	4.42659	-0.974834	0.733863	-1.32836	0.184059	0.283694
Fmo3	40.4979	1.3239	1.27934	1.03484	0.300746	0.419935
Mroh9	0	NA	NA	NA	NA	NA
Prrx1	1768.18	-0.265907	0.12872	-2.06578	0.038849	0.077099
Gorab	234.086	0.430994	0.181938	2.36891	0.0178408	0.0390733
Mettl11b	9.78348	-5.28898	1.00282	-5.27411	1.33403e-07	7.87054e-07
Kifap3	1046.39	-0.802218	0.138372	-5.79753	6.72987e-09	4.73852e-08
Scyl3	457.392	0.498157	0.14609	3.40992	0.000649815	0.00198919
BC055324	48.9065	0.473903	0.277111	1.71016	0.087237	0.153186
Mettl18	135.771	-1.10277	0.163153	-6.7591	1.38847e-11	1.37761e-10
Sele	126.319	1.88881	0.746097	2.53158	0.011355	0.0262926
Sell	33.1456	0.0896921	0.651323	0.137708	0.890472	0.926625
Selp	166.096	2.724	0.533695	5.10404	3.32474e-07	1.83421e-06
Gm16548	1.38917	3.61457	1.44854	2.49532	0.0125844	0.0287421
F5	33.7821	-0.340442	0.647821	-0.525518	0.599223	0.7042
Slc19a2	436.052	0.378683	0.102478	3.69525	0.000219675	0.000737158
Ccdc181	530.948	0.491061	0.157726	3.11338	0.00184958	0.0051516
Blzf1	1069.1	-0.0258339	0.102582	-0.251838	0.801167	0.865277
Nme7	186.645	-0.310339	0.209925	-1.47833	0.139319	0.225953
Atp1b1	10100.4	0.420174	0.118868	3.53479	0.000408094	0.0013005
Dpt	5713.34	-0.495097	0.215703	-2.29527	0.0217179	0.0464412
Gm20743	4.3226	0.284032	0.669813	0.424047	0.671532	0.763964
Xcl1	2.43761	-0.172079	0.974738	-0.176539	0.859871	0.906244
4930568G15Rik	0.379858	-0.613403	2.32489	-0.263842	0.791902	NA
Tbx19	0	NA	NA	NA	NA	NA
Sft2d2	1661.07	-0.302305	0.183052	-1.65147	0.098643	0.169789
Tiprl	1698.94	-0.162922	0.112816	-1.44414	0.1487	0.238264
Gpr161	41.6667	0.89936	0.341146	2.63629	0.00838178	0.0200136
Dcaf6	2942.64	0.140661	0.128222	1.09701	0.272636	0.389098
Mpc2	7705.39	-1.57757	0.115802	-13.623	2.92242e-42	3.68226e-40
Adcy10	3.27055	0.290252	1.04752	0.277085	0.781715	0.851208
Mpzl1	525.043	0.525774	0.184815	2.84486	0.00444304	0.0113088
Rcsd1	3331.98	-0.82526	0.153828	-5.36482	8.10297e-08	4.9609e-07
Creg1	3785.08	-0.914809	0.140717	-6.50106	7.97544e-11	7.23573e-10
Cd247	25.9124	-1.00841	0.315253	-3.19873	0.00138033	0.00395781
Pou2f1	350.954	0.0613743	0.121646	0.504532	0.613887	0.716109
Dusp27	3669.8	1.76574	0.255807	6.90262	5.10523e-12	5.33562e-11
Gpa33	1.31978	2.81374	1.35367	2.07861	0.0376536	0.0750076
Mael	1.86419	2.04408	1.17482	1.73992	0.0818737	0.14524
Ildr2	575.77	1.78039	0.659348	2.70022	0.00692936	0.0168402
Tada1	416.194	-0.0871968	0.119146	-0.73185	0.46426	0.58464
Pogk	659.194	-0.0720254	0.10993	-0.655191	0.512344	0.628244
Gm4846	0.105764	-1.19048	3.16075	-0.376644	0.706438	NA
Gm4847	0.165872	0.540736	3.16075	0.171079	0.864162	NA
Fmo9	0	NA	NA	NA	NA	NA
Gm16701	4.50431	-1.09437	0.634706	-1.72421	0.0846701	0.149333
Fam78b	98.5806	-0.561645	0.257865	-2.17806	0.0294017	0.0605995
Uck2	1757.75	2.42099	0.175341	13.8073	2.30293e-43	3.07365e-41
Mir6347	0.398072	1.81801	2.20788	0.823418	0.41027	NA
Tmco1	3009.22	-0.629122	0.133402	-4.71599	2.40537e-06	1.15545e-05
Aldh9a1	872.532	-0.747034	0.206964	-3.60948	0.000306807	0.00100055
Mgst3	7799.9	-1.70978	0.285085	-5.99745	2.00444e-09	1.51049e-08
Lrrc52	60.4001	-0.344562	0.630467	-0.546519	0.584709	0.691519
Rxrg	1525.29	-2.83738	0.154013	-18.423	8.58282e-76	4.98856e-73
Lmx1a	1.49648	-1.15042	1.07444	-1.07072	0.284296	0.402265
Pbx1	1629.36	-0.605763	0.106696	-5.67748	1.36694e-08	9.2697e-08
Mir6348	0	NA	NA	NA	NA	NA
Nuf2	94.4065	2.45023	0.517912	4.73098	2.23434e-06	1.07787e-05
Rgs5	5338.4	-1.15932	0.158722	-7.30405	2.79229e-13	3.38342e-12
Rgs4	882.607	-0.378694	0.240028	-1.57771	0.114633	0.19235
1700084C01Rik	2.41858	-0.257463	0.82625	-0.311604	0.755341	0.830571
Hsd17b7	456.748	-1.37439	0.299955	-4.58198	4.60604e-06	2.11174e-05
3110045C21Rik	14.2304	-1.68006	0.693759	-2.42167	0.0154492	0.0344
Ddr2	1663.01	-0.244971	0.17617	-1.39054	0.164365	0.258649
Uap1	2674.37	0.437838	0.206129	2.1241	0.033662	0.0681256
Uhmk1	268.399	0.172167	0.221958	0.775674	0.437942	0.559078
Sh2d1b2	0	NA	NA	NA	NA	NA
Sh2d1b1	8.01318	0.617322	0.718324	0.859391	0.390125	0.513347
Gm7694	189.004	-0.915693	0.282775	-3.23824	0.0012027	0.00348397
1700015E13Rik	1.49005	-0.0366054	1.25565	-0.0291525	0.976743	0.984612
Nos1ap	57.9171	-0.738654	0.332515	-2.22141	0.026323	0.0550474
Olfml2b	1257.52	0.461114	0.220863	2.08778	0.0368177	0.0736273
Atf6	3750.6	-0.25126	0.114753	-2.18958	0.0285548	0.0590769
Dusp12	311.236	-0.209231	0.234337	-0.892861	0.371931	0.494902
Fcrlb	3.48174	3.6904	1.34822	2.73724	0.00619569	0.0152339
Fcrla	14.7624	-0.676466	0.626562	-1.07965	0.2803	0.397829
Fcgr2b	769.016	1.51083	0.245911	6.14383	8.05569e-10	6.40262e-09
Fcgr4	70.9136	1.03464	0.386132	2.67949	0.00737334	0.0178159
Fcgr3	1061.31	1.08078	0.197577	5.47017	4.49606e-08	2.86356e-07
Mir6546	0.0862901	-0.0363362	3.16075	-0.0114961	0.990828	NA
Cfap126	62.7205	0.467656	0.232887	2.00808	0.0446348	0.0868311
Sdhc	12305.5	-0.947672	0.133605	-7.0931	1.31137e-12	1.4685e-11
Mpz	12.6442	-0.702813	0.613546	-1.14549	0.252005	0.366001
Pcp4l1	6724.48	-0.263579	0.146348	-1.80104	0.0716962	0.130041
Nr1i3	40.2296	1.1118	0.283653	3.91957	8.87087e-05	0.000320697
Tomm40l	1742.02	-2.06301	0.190472	-10.8311	2.4522e-27	1.05703e-25
Apoa2	23.9945	0.129372	0.310917	0.416097	0.677339	0.769162
Fcer1g	670.955	0.950925	0.256591	3.70599	0.000210565	0.000709153
Ndufs2	28117.6	-1.30312	0.150067	-8.68355	3.83599e-18	7.6882e-17
Adamts4	84.577	3.55331	0.367427	9.67079	4.01256e-22	1.14693e-20
B4galt3	385.791	0.352349	0.207601	1.69724	0.0896504	0.156797
Ppox	546.324	0.0560106	0.121843	0.459694	0.645736	0.743196
Usp21	440.289	-0.457185	0.165955	-2.75487	0.00587149	0.014508
Ufc1	1976.52	0.072143	0.111224	0.648628	0.516579	0.632103
Dedd	828.939	0.0703764	0.137731	0.510971	0.609371	0.712409
Nit1	600.157	-0.0113881	0.141828	-0.0802947	0.936003	0.958669
Pfdn2	1231.7	0.152916	0.176339	0.86717	0.385849	0.509209
Klhdc9	179.051	0.0511433	0.17023	0.300436	0.763845	0.836858
Pvrl4	32.1051	0.821706	0.311891	2.63459	0.00842378	0.0201059
Arhgap30	373.353	0.61049	0.225549	2.70668	0.00679593	0.0165539
Usf1	642.884	-0.137874	0.116988	-1.17853	0.238585	0.350267
Tstd1	8.05431	-0.76323	0.515449	-1.48071	0.138684	0.225097
F11r	1953.29	0.357551	0.117907	3.03248	0.00242551	0.00655932
Alyref2	96.5407	-0.0951592	0.180896	-0.526044	0.598858	0.703909
Itln1	0.332942	1.55284	3.10855	0.499538	0.6174	NA
Cd244	34.0371	1.32347	0.691796	1.91309	0.0557364	0.104797
Ly9	41.8649	-0.461089	0.476047	-0.968579	0.332756	0.454039
Slamf7	28.8082	0.203568	0.377955	0.538604	0.59016	0.695956
Mir7683	0	NA	NA	NA	NA	NA
Cd48	160.274	0.259982	0.260772	0.996972	0.318778	0.439334
Slamf1	15.3892	-1.32949	0.50191	-2.64887	0.00807622	0.0193456
Cd84	277.798	1.08528	0.271417	3.99858	6.37229e-05	0.000235781
Slamf6	10.702	0.0112485	0.77562	0.0145025	0.988429	0.992339
Vangl2	29.3553	-0.292809	0.370559	-0.790181	0.429422	0.550896
Nhlh1	0.498814	2.13594	2.52026	0.847511	0.396711	NA
Ncstn	2029.21	0.472806	0.124633	3.79357	0.000148495	0.000514435
Copa	8228.08	0.156249	0.114085	1.36958	0.170819	0.26701
Pex19	4882.4	-0.73462	0.139947	-5.24925	1.52718e-07	8.88209e-07
Dcaf8	6251.04	-0.337631	0.136565	-2.47232	0.0134239	0.030405
Pea15a	5739.03	0.694667	0.195054	3.56142	0.000368855	0.00118446
Casq1	472.61	-0.277914	0.23588	-1.1782	0.238717	0.350375
Atp1a4	21.719	0.0332053	1.23839	0.0268134	0.978609	0.986162
Atp1a2	18384.5	-1.67897	0.255799	-6.56363	5.25133e-11	4.87222e-10
Igsf8	541.206	0.434782	0.0936954	4.64038	3.47767e-06	1.62418e-05
Kcnj9	0.655979	-2.411	1.77171	-1.36083	0.173566	0.270553
Kcnj10	13.713	-0.102947	0.366046	-0.281241	0.778525	0.848508
Pigm	450.615	0.711393	0.122913	5.78776	7.13316e-09	5.01073e-08
Slamf9	380.594	0.503786	0.304335	1.65537	0.0978499	0.168698
Igsf9	31.9015	0.0401296	0.420134	0.0955161	0.923905	0.950651
Tagln2	4665.83	0.560949	0.178638	3.14015	0.00168861	0.00475027
Cfap45	19.782	1.04235	0.499054	2.08864	0.0367398	0.0735122
4933439K11Rik	2.5944	0.650356	1.20029	0.541831	0.587935	0.694149
Vsig8	1.96965	1.09376	1.11487	0.981066	0.32656	0.447892
Slamf8	20.875	-0.528568	0.378738	-1.3956	0.162834	0.256644
Fcrl6	0.166578	0.540736	3.16075	0.171079	0.864162	NA
Dusp23	214.857	-1.91631	0.231991	-8.26028	1.45334e-16	2.50827e-15
Crp	2.08424	-0.835574	1.16105	-0.71967	0.471728	0.591441
Apcs	0	NA	NA	NA	NA	NA
Olfr16	0	NA	NA	NA	NA	NA
Olfr1408	0	NA	NA	NA	NA	NA
Olfr1406	0	NA	NA	NA	NA	NA
Olfr218	0	NA	NA	NA	NA	NA
Olfr1404	0	NA	NA	NA	NA	NA
Fcer1a	8.38343	0.383705	0.526057	0.729398	0.465758	0.586077
Olfr418	0	NA	NA	NA	NA	NA
Mptx2	0	NA	NA	NA	NA	NA
Ackr1	15.0891	0.761991	0.616343	1.23631	0.216343	0.323484
Cadm3	80.0928	-0.0919438	0.199258	-0.461432	0.644489	0.742181
Aim2	114.416	0.593047	0.282074	2.10245	0.0355137	0.071384
BC094916	2.00076	0.279882	0.959614	0.291661	0.770546	0.842508
Pydc4	7.56599	0.538386	0.661466	0.813929	0.415686	0.537869
Pyhin1	55.7349	0.653163	0.500612	1.30473	0.191986	0.293401
Pydc3	34.0275	-0.166818	0.577999	-0.288613	0.772877	0.844235
AI607873	585.141	0.159482	0.311242	0.512405	0.608367	0.711522
Ifi204	386.297	0.511078	0.264736	1.93052	0.0535421	0.101351
Mndal	342.024	-0.584259	0.172768	-3.38175	0.000720245	0.00218438
Mnda	138.443	1.22522	0.270547	4.52867	5.93571e-06	2.67307e-05
Ifi203	804.151	-0.660499	0.212183	-3.11287	0.00185279	0.00515975
Ifi202b	84.1481	0.875033	2.8874	0.303052	0.76185	0.835524
Ifi205	417.124	-0.33208	0.60623	-0.547778	0.583844	0.690768
Olfr433	0.219407	-0.613406	3.16075	-0.19407	0.846121	NA
Olfr432	0.105764	-1.19048	3.16075	-0.376644	0.706438	NA
Olfr430	0	NA	NA	NA	NA	NA
Olfr429	0	NA	NA	NA	NA	NA
Olfr426	0	NA	NA	NA	NA	NA
Olfr427	0	NA	NA	NA	NA	NA
Olfr231	0	NA	NA	NA	NA	NA
Olfr424	0.945517	3.06865	1.54494	1.98626	0.0470048	0.0907265
Olfr421-ps1	1.8628	3.35977	1.29114	2.60218	0.00926324	0.0218777
Olfr420	1.89388	2.14012	1.1587	1.847	0.0647468	0.119309
Spta1	972.144	0.205554	0.246622	0.833479	0.404575	0.52686
Olfr419	0.166578	0.540736	3.16075	0.171079	0.864162	NA
Mptx1	0	NA	NA	NA	NA	NA
Olfr417	0	NA	NA	NA	NA	NA
Olfr248	0	NA	NA	NA	NA	NA
Olfr414	0	NA	NA	NA	NA	NA
Olfr220	0	NA	NA	NA	NA	NA
Fmn2	6.53983	-0.257207	0.537342	-0.478664	0.632177	0.731901
Grem2	7.57588	0.14736	0.989868	0.148869	0.881657	0.921149
Rgs7	141.085	-0.286713	0.430155	-0.666534	0.50507	0.6211
Fh1	16838.2	-1.0841	0.1787	-6.06659	1.30653e-09	1.01035e-08
Kmo	30.3213	0.344804	0.411385	0.838152	0.401945	0.524155
Opn3	87.8828	0.237466	0.250946	0.946283	0.344004	0.465371
Chml	535.615	0.361572	0.151376	2.38858	0.0169137	0.0372922
Wdr64	0.808915	1.14113	1.56176	0.73067	0.464981	0.585385
Exo1	16.6754	1.49566	0.668159	2.23848	0.0251898	0.0529541
Becn2	0.349386	-1.19048	2.76135	-0.431121	0.666381	NA
Pld5	11.3693	-1.11464	0.551068	-2.0227	0.0431042	0.0841807
Cep170	995.761	0.357348	0.113617	3.1452	0.00165974	0.00467897
Mir350	0.33666	0.468615	2.35647	0.198863	0.84237	NA
Sdccag8	301.062	-0.244922	0.116816	-2.09665	0.036025	0.0722987
Hmga2-ps1	74.5569	1.28069	0.356219	3.59523	0.000324109	0.00105184
Akt3	930.916	-0.568374	0.129923	-4.37469	1.21607e-05	5.16162e-05
Zbtb18	1202.94	-0.392443	0.0771613	-5.08601	3.65672e-07	2.00325e-06
2310043L19Rik	0	NA	NA	NA	NA	NA
1700016C15Rik	0.209485	0.922118	3.15259	0.292495	0.769908	NA
Adss	842.673	0.787185	0.149122	5.27878	1.30044e-07	7.69499e-07
Gm16432	1.15582	0.635716	1.32071	0.481344	0.630272	0.730211
Desi2	1028.2	0.0200248	0.122686	0.16322	0.870346	0.913171
Cox20	1442.15	-0.744262	0.164296	-4.53	5.89845e-06	2.65829e-05
Hnrnpu	9566.63	0.608444	0.124335	4.89358	9.90204e-07	5.0845e-06
Efcab2	2216.18	-1.95397	0.151781	-12.8736	6.33907e-38	5.88749e-36
Kif26b	127.475	0.695648	0.228168	3.04885	0.00229721	0.00625149
Smyd3	159.724	-1.15626	0.170056	-6.79928	1.05146e-11	1.05368e-10
Tfb2m	559.834	-0.604908	0.137606	-4.39594	1.10297e-05	4.72722e-05
Cnst	1617.27	-0.889327	0.0998355	-8.90792	5.19971e-19	1.12606e-17
Sccpdh	2714.66	-0.603897	0.117099	-5.15716	2.50724e-07	1.41217e-06
Ahctf1	1845.39	-0.00838781	0.101215	-0.0828714	0.933954	0.956973
Cdc42bpa	1505.74	0.212486	0.0883005	2.4064	0.0161107	0.0357052
Adck3	17230.8	-1.04457	0.205056	-5.09409	3.50426e-07	1.92617e-06
Psen2	479.922	0.14936	0.181872	0.821237	0.411511	0.533913
Gm5069	81.5037	-1.04711	0.208172	-5.03	4.9047e-07	2.64194e-06
Itpkb	1564.87	-1.06125	0.168605	-6.29427	3.08849e-10	2.56445e-09
6330403A02Rik	105.539	-1.65519	0.243388	-6.80063	1.04161e-11	1.04589e-10
Parp1	1456.37	-0.704183	0.212249	-3.31772	0.000907562	0.00269709
Mir6904	0.443263	-0.613403	3.16075	-0.194069	0.846122	NA
Lin9	144.459	-0.453123	0.240726	-1.88232	0.0597925	0.111388
Mixl1	0.0808865	-0.0363362	3.16075	-0.0114961	0.990828	NA
Acbd3	1276.66	0.63823	0.100807	6.33121	2.43246e-10	2.04327e-09
H3f3a	7268.75	0.161898	0.100005	1.6189	0.105469	0.179192
Sde2	676.499	0.700367	0.14276	4.90592	9.29914e-07	4.79268e-06
Lefty2	3.58363	-0.941096	0.947301	-0.993449	0.320491	0.441181
Pycr2	529.509	0.104421	0.128515	0.81252	0.416493	0.538604
Lefty1	80.8442	-0.304375	0.270003	-1.1273	0.259615	0.374936
Tmem63a	808.642	0.00559643	0.115613	0.0484065	0.961392	0.974826
Ephx1	2192.56	-0.555173	0.156481	-3.54787	0.00038836	0.00124223
9130409I23Rik	0.362392	-2.30588	2.70962	-0.850999	0.39477	NA
Nvl	617.43	-0.294014	0.146468	-2.00736	0.0447114	0.0869425
Cnih4	2001.42	-0.181006	0.134653	-1.34424	0.178872	0.277049
Wdr26	6602.19	1.26502	0.137503	9.1999	3.58295e-20	8.4389e-19
Cnih3	6.22254	2.69118	0.811958	3.31443	0.000918296	0.00272629
Ccdc121	1.24839	-1.00916	1.34141	-0.752313	0.451863	0.572349
Lbr	1002.16	0.0985402	0.0871714	1.13042	0.2583	0.373459
Enah	4355.3	0.766153	0.15851	4.83346	1.3418e-06	6.75132e-06
Srp9	2505.2	0.169346	0.142571	1.1878	0.234914	0.346288
Vmn1r1	0	NA	NA	NA	NA	NA
Degs1	2762.37	-0.256464	0.0955558	-2.68391	0.0072766	0.0176104
1700047M11Rik	5.27606	-1.52116	0.615518	-2.47135	0.0134606	0.0304804
Fbxo28	952.525	0.436883	0.112576	3.88077	0.000104128	0.000371836
Trp53bp2	488.169	0.189688	0.131944	1.43764	0.150536	0.240691
Capn2	4379.46	0.640231	0.0864545	7.40541	1.30749e-13	1.64975e-12
Capn8	0.139226	-1.19048	3.16075	-0.376644	0.706438	NA
Ccdc185	0	NA	NA	NA	NA	NA
Susd4	17.2424	-0.197064	0.45689	-0.431317	0.666238	0.759787
Tlr5	63.5604	0.579261	0.247797	2.33764	0.019406	0.0420919
Disp1	314.658	0.0193909	0.160156	0.121075	0.903631	0.9363
Brox	1969.51	-0.0430731	0.0693164	-0.621399	0.534337	0.648321
Aida	1479.58	0.583612	0.128526	4.54083	5.60342e-06	2.5342e-05
Mia3	2538.88	0.631925	0.12221	5.17081	2.33086e-07	1.31943e-06
Taf1a	502.281	-1.86777	0.150427	-12.4164	2.12801e-35	1.72714e-33
Hhipl2	6.10242	2.19662	0.668041	3.28815	0.00100848	0.00296667
1700056E22Rik	27.364	0.515317	0.33322	1.54648	0.121989	0.202338
Dusp10	389.686	0.84968	0.217216	3.91169	9.16516e-05	0.000330474
1700112H15Rik	0.166471	0.540736	3.16075	0.171079	0.864162	NA
4930488B22Rik	1.07814	-0.370353	1.36523	-0.271275	0.78618	0.854572
Hlx	143.346	-0.308871	0.217676	-1.41895	0.155914	0.247643
Marc1	6.12966	-0.794118	1.41371	-0.561725	0.574304	0.682306
Marc2	1549.58	-0.284153	0.157842	-1.80024	0.071823	0.130244
Mir1981	0.0856911	-0.0363362	3.16075	-0.0114961	0.990828	NA
C130074G19Rik	855.241	-0.834277	0.211109	-3.95187	7.75418e-05	0.000283282
Mark1	289.858	0.0301095	0.197441	0.152498	0.878794	0.918985
Rab3gap2	1623.99	0.774597	0.11579	6.68966	2.2369e-11	2.16458e-10
Snora36b	0	NA	NA	NA	NA	NA
Mir664	0	NA	NA	NA	NA	NA
Iars2	4797.1	-0.234746	0.122014	-1.92392	0.0543642	0.102655
Mir194-1	0.912797	0.0926507	1.42547	0.0649965	0.948177	0.966869
Mir215	0.449106	-0.0816035	1.98847	-0.0410383	0.967265	NA
Bpnt1	766.837	0.13622	0.106601	1.27785	0.201304	0.305259
Eprs	6504.07	0.301383	0.124521	2.42034	0.015506	0.0344922
9630028B13Rik	2.02572	0.673828	0.983363	0.685228	0.4932	0.61034
Gm2061	0	NA	NA	NA	NA	NA
Slc30a10	0.576582	-1.42849	2.14876	-0.664798	0.506179	0.622105
5033404E19Rik	0	NA	NA	NA	NA	NA
Mir297c	0	NA	NA	NA	NA	NA
Lyplal1	68.9191	0.105654	0.243198	0.434435	0.663973	0.758093
A730004F24Rik	4.20752	5.2206	1.09005	4.78932	1.67344e-06	8.26537e-06
Tgfb2	729.87	1.56825	0.214553	7.30938	2.68378e-13	3.26071e-12
Rrp15	359.618	0.148611	0.168728	0.880775	0.37844	0.501894
D1Pas1	1.15352	1.21239	1.40486	0.862992	0.388142	0.511446
Spata17	16.3587	-2.35601	0.386438	-6.09674	1.08255e-09	8.46584e-09
1700007P06Rik	13.1247	-1.81679	0.433316	-4.19276	2.75584e-05	0.000109203
Gpatch2	317.969	0.132164	0.107319	1.2315	0.218135	0.325656
Esrrg	925.497	-1.60039	0.142585	-11.2241	3.10604e-29	1.58092e-27
9330162B11Rik	0.572528	0.372091	1.89496	0.196358	0.84433	0.896141
Ush2a	0.705418	0.706261	1.85219	0.381312	0.702972	0.789168
Kctd3	567.213	0.350295	0.129016	2.71513	0.0066249	0.0161788
Kcnk2	128.304	1.14563	0.216423	5.29345	1.20031e-07	7.14004e-07
Cenpf	1138.97	-2.66668	0.327535	-8.14165	3.89931e-16	6.49332e-15
Ptpn14	1894.06	-0.261694	0.114897	-2.27764	0.022748	0.0484038
Smyd2	4557.55	-0.309017	0.275715	-1.12078	0.262381	0.378085
Prox1	815.084	-0.302489	0.168289	-1.79743	0.0722667	0.130851
Rps6kc1	460.09	0.022395	0.104723	0.213851	0.830664	0.886454
Angel2	1426.06	0.395621	0.115256	3.43255	0.000597929	0.00184604
Vash2	86.7485	2.89388	0.42734	6.77185	1.27144e-11	1.26498e-10
Mfsd7b	230.405	0.897218	0.118723	7.55724	4.11717e-14	5.51958e-13
A230020J21Rik	4.8682	2.31765	0.869172	2.66651	0.00766444	0.0184598
Spata45	3.25617	1.86222	0.892647	2.08618	0.0369622	0.0738834
Tatdn3	344.253	-0.882908	0.112262	-7.86468	3.70038e-15	5.53205e-14
Nsl1	40.8808	1.12803	0.316755	3.56121	0.00036915	0.0011852
Batf3	20.3829	0.528661	0.386989	1.36609	0.171911	0.268414
Fam71a	0.568081	2.32787	2.50786	0.928229	0.353289	0.475375
Atf3	2811.54	2.74138	0.779681	3.51602	0.000438069	0.00138646
Nenf	2643.81	-0.53635	0.133744	-4.01027	6.065e-05	0.000225271
Tmem206	173.091	-0.827226	0.18494	-4.47293	7.71548e-06	3.40396e-05
Ppp2r5a	2096.28	0.260835	0.160951	1.62059	0.105106	0.17871
Dtl	56.57	1.3389	0.553072	2.42085	0.0154845	0.0344528
Ints7	582.495	0.529636	0.124943	4.23902	2.24495e-05	9.04305e-05
Lpgat1	3887.3	0.308038	0.0980703	3.14099	0.00168375	0.00473806
Nek2	66.8675	2.54061	0.418399	6.07222	1.26154e-09	9.77904e-09
1700034H15Rik	10.5867	0.421449	0.431955	0.975679	0.329223	0.450859
Slc30a1	808.161	-0.0266919	0.119731	-0.222932	0.823588	0.881253
Rd3	10.4843	-0.368841	0.558925	-0.659912	0.50931	0.625333
Traf5	133.391	-0.201004	0.213173	-0.942916	0.345724	0.467241
Mir3473c	0.5019	0.230665	2.61271	0.0882859	0.929649	NA
Rcor3	727.161	-0.709082	0.0963087	-7.3626	1.80369e-13	2.23821e-12
Gm10516	118.944	-1.01739	0.160947	-6.32126	2.59444e-10	2.17224e-09
Kcnh1	15.0396	-0.459957	0.520351	-0.883937	0.37673	0.499994
Hhat	93.5296	0.690121	0.175261	3.93769	8.22702e-05	0.000299524
1700065J18Rik	0.543663	-2.07414	2.51326	-0.825277	0.409214	0.531617
Sertad4	382.211	0.0674997	0.305207	0.221161	0.824967	0.881838
Gm15867	96.1614	1.95219	0.41787	4.67177	2.98613e-06	1.41367e-05
Syt14	3.86331	0.460396	0.852966	0.539758	0.589364	0.695244
Diexf	332.876	0.227364	0.153397	1.48219	0.13829	0.224674
Irf6	121.667	-0.733734	0.330465	-2.22031	0.0263981	0.0551851
A130010J15Rik	296.715	-0.0783333	0.160256	-0.4888	0.624983	0.72539
Traf3ip3	27.7063	0.158183	0.48211	0.328105	0.742833	0.821177
Hsd11b1	660.544	-0.303361	0.551801	-0.549766	0.58248	0.689618
G0s2	2635.49	-2.20655	0.295116	-7.47688	7.61072e-14	9.91539e-13
Lamb3	721.35	-2.05921	0.246609	-8.35011	6.82004e-17	1.22761e-15
Camk1g	74.5735	-0.321356	0.559054	-0.574821	0.565412	0.67566
Mir205	0	NA	NA	NA	NA	NA
4930503O07Rik	0.161067	0.540736	3.16075	0.171079	0.864162	NA
Plxna2	2040.36	-0.195894	0.300985	-0.650845	0.515146	0.630821
Cd34	7603.81	0.0117644	0.227956	0.0516081	0.958841	0.973428
Gm16897	51.5556	0.320679	0.280656	1.1426	0.253203	0.367505
A330023F24Rik	379.951	-0.633075	0.288885	-2.19144	0.0284197	0.0588042
Mir29b-2	0	NA	NA	NA	NA	NA
Mir29c	0	NA	NA	NA	NA	NA
Cd46	26.8715	0.972735	0.360977	2.69473	0.00704456	0.0170994
Cr1l	1356.5	-0.590655	0.0929962	-6.35139	2.1338e-10	1.80841e-09
Cr2	12.8523	-2.35963	0.772666	-3.05388	0.00225899	0.00616331
B020014A21Rik	0	NA	NA	NA	NA	NA
H60c	0.63202	0.687427	1.67636	0.41007	0.681755	0.772764
Ppp1r14c	4227.85	-1.48182	0.125674	-11.7909	4.34693e-32	2.73856e-30
Iyd	9.70579	0.0921338	0.989715	0.0930913	NA	NA
Plekhg1	413.139	0.0143309	0.173761	0.082475	0.934269	0.95711
Mthfd1l	225.624	0.343059	0.212856	1.61169	0.107028	0.181398
Akap12	2363.39	0.367221	0.139162	2.6388	0.00832002	0.0198804
Zbtb2	242.352	0.0414553	0.165367	0.250687	0.802056	0.865926
Rmnd1	14.1582	-1.82263	0.387013	-4.70948	2.48344e-06	1.19007e-05
Gm5512	0	NA	NA	NA	NA	NA
Armt1	280.992	-0.604849	0.125665	-4.81319	1.48537e-06	7.40345e-06
Ccdc170	4.77665	-1.47355	0.650819	-2.26415	0.023565	0.0499229
Esr1	885.188	4.31409	0.440432	9.79515	1.18123e-22	3.58306e-21
Syne1	2763.21	-0.0286171	0.108588	-0.263539	0.792136	0.859005
Myct1	605.667	-1.63034	0.205557	-7.93132	2.16823e-15	3.32204e-14
Vip	0.977685	-1.7766	1.75177	-1.01418	0.310498	0.43045
Fbxo5	63.1022	0.567849	0.305005	1.86177	0.0626356	0.115881
Mtrf1l	289.06	-1.50638	0.179449	-8.39447	4.67991e-17	8.55199e-16
Rgs17	71.0092	-0.476828	0.352249	-1.35367	0.175842	0.273178
Oprm1	0	NA	NA	NA	NA	NA
Ipcef1	13.017	0.887915	0.436462	2.03435	0.0419166	0.0822464
Cnksr3	622.9	-0.300401	0.327419	-0.917482	0.35889	0.481209
Ulbp1	37.4101	0.598864	0.366956	1.63198	0.102684	0.175338
Lrp11	154.469	0.636338	0.279736	2.27478	0.022919	0.0487435
Pcmt1	3137.44	-0.0055571	0.114181	-0.0486693	0.961183	0.974826
A630066F11Rik	65.277	1.11748	0.323408	3.45534	0.000549609	0.00170975
Nup43	276.54	0.659491	0.181734	3.62888	0.000284657	0.000933215
BC020402	157.392	0.929064	0.205377	4.52369	6.07701e-06	2.72988e-05
Lats1	847.505	0.416254	0.0800917	5.19722	2.02295e-07	1.15456e-06
Katna1	688.615	0.278711	0.119291	2.3364	0.0194703	0.0422109
Ginm1	3404.62	-0.916416	0.118393	-7.74044	9.90768e-15	1.41792e-13
Ppil4	1298.29	0.14636	0.125957	1.16199	0.24524	0.357648
Zc3h12d	74.6005	2.36249	0.424471	5.56572	2.61065e-08	1.71299e-07
Mir5104	0	NA	NA	NA	NA	NA
Tab2	3071.59	0.585942	0.116609	5.02485	5.03824e-07	2.7082e-06
Ust	143.426	0.48628	0.194505	2.50009	0.0124163	0.0284121
Sash1	1341.17	-0.0582625	0.210837	-0.27634	0.782287	0.851677
Samd5	62.6209	-0.00154156	0.289162	-0.00533115	0.995746	0.99713
Gm6150	0.0698284	-0.0363362	3.16075	-0.0114961	0.990828	NA
Stxbp5	610.014	-0.0848323	0.120774	-0.702404	0.482427	0.600772
Adgb	10.963	-0.874657	0.672952	-1.29973	0.193693	0.295559
Rab32	190.675	0.817622	0.314812	2.59717	0.0093995	0.0221589
Gm5177	4.05694	-0.124579	0.641975	-0.194055	0.846133	0.897329
Grm1	374.469	-3.14129	0.232003	-13.5399	9.09154e-42	1.122e-39
4930567K20Rik	0	NA	NA	NA	NA	NA
Shprh	799.267	0.126541	0.119184	1.06173	0.288358	0.406748
Fbxo30	1722.03	1.10989	0.139909	7.93295	2.14003e-15	3.28162e-14
Epm2a	279.457	-1.68845	0.178093	-9.48069	2.52595e-21	6.70289e-20
Utrn	2976.56	-0.397186	0.0899509	-4.41559	1.00736e-05	4.35233e-05
B230208H11Rik	19.9517	0.368376	0.337231	1.09236	0.274676	0.391606
Stx11	189.323	1.57889	0.40042	3.94308	8.04406e-05	0.000293396
Sf3b5	1203.07	0.22455	0.0878525	2.55599	0.0105886	0.024713
Plagl1	877.029	0.423549	0.345993	1.22416	0.220893	0.329147
Hymai	0.666781	1.73211	1.81477	0.954453	0.339854	0.461293
Zc2hc1b	0	NA	NA	NA	NA	NA
Ltv1	1060.76	0.442545	0.17428	2.53928	0.0111081	0.0258052
Phactr2	2599.92	0.0611942	0.134906	0.453606	0.650112	0.746858
Fuca2	10067.2	0.356838	0.162237	2.19948	0.0278438	0.0577983
Pex3	1050.99	0.221462	0.147943	1.49694	0.134409	0.219484
Adat2	106.18	-0.0446847	0.304451	-0.146771	0.883312	0.922265
Aig1	502.398	-1.08079	0.160357	-6.73991	1.58483e-11	1.55786e-10
Hivep2	1258.08	0.00864609	0.133709	0.0646637	0.948442	0.966902
Adgrg6	195.859	-0.928055	0.258843	-3.5854	0.000336558	0.00108793
Vta1	925.41	-0.00380342	0.125087	-0.0304061	0.975743	0.983824
1700016L04Rik	1.81215	0.79876	1.12792	0.708168	0.478841	0.597957
Gje1	0.160362	0.540736	3.16075	0.171079	0.864162	NA
Nmbr	4.33327	-0.706858	0.784487	-0.901045	0.367564	0.490241
C330004P14Rik	0	NA	NA	NA	NA	NA
Gm20125	3.43652	0.701948	0.877353	0.800074	0.423668	0.545377
Cited2	1559.23	1.13435	0.204447	5.54839	2.8832e-08	1.88359e-07
Txlnb	12586.3	-2.5205	0.186455	-13.518	1.22449e-41	1.50088e-39
Heca	1135.94	0.547855	0.153976	3.55806	0.000373607	0.00119844
Abracl	977.331	-0.640758	0.159285	-4.02271	5.75329e-05	0.000214979
Reps1	805.299	0.242978	0.147455	1.64781	0.0993923	0.170725
Ect2l	10.8991	0.818134	0.435872	1.877	0.0605175	0.112459
Ccdc28a	299.855	-1.4809	0.216712	-6.83351	8.28597e-12	8.45394e-11
Nhsl1	661.87	0.0289565	0.158758	0.182393	0.855274	0.902984
Hebp2	75.6757	-0.0511618	0.353081	-0.144901	0.884789	0.923272
Arfgef3	14.0459	0.627786	0.490479	1.27994	0.200565	0.304369
Gm4922	0.518975	1.251	2.13021	0.587264	0.557026	0.668387
4930444F02Rik	0.787391	1.11687	1.747	0.63931	0.522622	0.637635
Perp	8513.55	0.747171	0.262454	2.84687	0.0044152	0.0112443
Tnfaip3	156.272	0.0681018	0.177381	0.383929	0.701031	0.787775
Gm20139	0.813161	0.445688	1.38909	0.320849	0.748325	0.825223
Olig3	0.0856911	-0.0363362	3.16075	-0.0114961	0.990828	NA
Ifngr1	2900.56	0.353303	0.18235	1.9375	0.0526846	0.0999128
Il22ra2	3.68124	1.97888	1.02468	1.93121	0.0534567	0.101228
Il20ra	1.32628	-0.518517	1.25191	-0.414182	0.678741	0.770269
Slc35d3	2.27135	2.48102	1.3157	1.8857	0.0593357	0.110674
Pex7	1252.87	-0.886878	0.114454	-7.74875	9.28018e-15	1.33129e-13
Map3k5	923.202	-1.01964	0.194882	-5.23208	1.6761e-07	9.68256e-07
Map7	550.569	-0.509408	0.247027	-2.06215	0.0391932	0.0776794
4930405J17Rik	0.0801809	-0.0363362	3.16075	-0.0114961	0.990828	NA
Gm6251	0.0698284	-0.0363362	3.16075	-0.0114961	0.990828	NA
Mir6413	0	NA	NA	NA	NA	NA
Bclaf1	4038.11	0.040827	0.180526	0.226156	0.82108	0.879639
Mtfr2	23.1126	2.31288	0.427647	5.40838	6.35971e-08	3.96914e-07
Pde7b	576.303	-1.09754	0.145046	-7.56682	3.82473e-14	5.14667e-13
Ahi1	222.333	1.01715	0.206139	4.93428	8.0448e-07	4.19419e-06
Myb	4.91188	-0.473064	0.845826	-0.559293	0.575962	0.683663
Hbs1l	1380.53	-0.213993	0.163529	-1.30859	0.190672	0.291839
4930455C13Rik	0.928448	-0.389799	1.58085	-0.246575	0.805237	0.868268
Aldh8a1	2.24018	0.529276	0.96384	0.549133	0.582914	0.69003
1700020N01Rik	0.43371	-0.168187	2.67888	-0.0627825	0.94994	NA
Gm5420	0.955555	0.554309	1.52307	0.363941	0.715902	0.800243
Sgk1	2638.85	0.138364	0.38037	0.363761	0.716036	0.800344
4930444G20Rik	0.0801809	-0.0363362	3.16075	-0.0114961	0.990828	NA
E030030I06Rik	24.1189	0.216413	0.287033	0.753967	0.450869	0.571573
Raet1a	0.256945	-0.0363326	3.00569	-0.0120879	0.990355	NA
Raet1e	0.815456	2.06098	1.53402	1.34351	0.179105	0.277387
Raet1b	0	NA	NA	NA	NA	NA
Raet1c	0	NA	NA	NA	NA	NA
H60b	0.891812	-0.880385	1.5699	-0.56079	0.574941	0.68279
C920009B18Rik	12.4629	0.524	0.487731	1.07436	0.282661	0.400423
Raet1d	1.08408	1.69002	1.5827	1.06781	0.285608	0.4039
Gm10825	0.534973	-1.152	2.18038	-0.528348	0.597258	0.702487
Slc2a12	170.025	-3.65803	0.459276	-7.96479	1.65505e-15	2.57519e-14
Tbpl1	660.971	0.539953	0.102126	5.28712	1.24255e-07	7.36697e-07
Mir7663	0.191455	-0.613406	3.16075	-0.19407	0.846121	NA
Tcf21	747.724	-0.131342	0.209197	-0.62784	0.530109	0.644584
Eya4	46.4227	1.16315	0.468646	2.48193	0.0130673	0.0297094
Rps12	9041.08	0.583345	0.157316	3.70812	0.000208802	0.000704005
Snora33	8.01114	0.598025	0.490531	1.21914	0.222792	0.331566
Snord100	20.3187	0.804177	0.345455	2.32788	0.0199185	0.043048
Slc18b1	192.589	-0.964679	0.170264	-5.66578	1.4636e-08	9.8991e-08
Vnn3	13.696	-0.366479	0.884953	-0.414122	0.678785	0.77027
Vnn1	16.8849	-1.23421	0.592615	-2.08265	0.0372835	0.0744126
Taar1	0.106936	-1.19048	3.16075	-0.376644	0.706438	NA
Taar2	0.0808865	-0.0363362	3.16075	-0.0114961	0.990828	NA
Taar3	0	NA	NA	NA	NA	NA
Taar4	0	NA	NA	NA	NA	NA
Taar5	0	NA	NA	NA	NA	NA
Taar6	0	NA	NA	NA	NA	NA
Taar7a	0	NA	NA	NA	NA	NA
Taar7b	0	NA	NA	NA	NA	NA
Taar7d	0	NA	NA	NA	NA	NA
Taar7e	0	NA	NA	NA	NA	NA
Taar7f	0	NA	NA	NA	NA	NA
Taar8a	0	NA	NA	NA	NA	NA
Taar8b	0	NA	NA	NA	NA	NA
Taar8c	0	NA	NA	NA	NA	NA
Taar9	0	NA	NA	NA	NA	NA
Stx7	2273.54	0.420971	0.088193	4.77329	1.8124e-06	8.89563e-06
Moxd1	28.9747	-0.340236	0.33656	-1.01092	0.312053	0.43223
Ctgf	20570.2	3.31379	0.277523	11.9406	7.2697e-33	4.81564e-31
Enpp1	688.042	1.59193	0.232046	6.86043	6.86528e-12	7.08875e-11
Enpp3	227.668	-0.221321	0.201627	-1.09767	0.272347	0.388716
Med23	679.275	-0.133197	0.108557	-1.22697	0.219834	0.327813
Mir6905	0.534502	-0.106024	2.19119	-0.0483864	0.961408	0.974826
Arg1	85.4545	4.85035	1.17061	4.14343	3.4215e-05	0.000133122
Akap7	776.668	-1.19984	0.15909	-7.54188	4.63246e-14	6.18279e-13
Epb4.1l2	2503.63	-0.0489277	0.121058	-0.404168	0.686089	0.77631
Smlr1	0	NA	NA	NA	NA	NA
4930401C15Rik	0	NA	NA	NA	NA	NA
Mir680-3	0	NA	NA	NA	NA	NA
Tmem200a	45.587	4.49886	0.518072	8.68387	3.82531e-18	7.68387e-17
Gm9767	0	NA	NA	NA	NA	NA
Samd3	1.42062	0.62621	1.41994	0.441013	0.659204	0.754321
L3mbtl3	195.376	0.0695043	0.133927	0.518971	0.603781	0.707859
Gm8709	0.794464	-1.35588	1.78379	-0.760112	0.447188	0.567864
Arhgap18	727.297	-0.37904	0.317714	-1.19302	0.232861	0.343743
Lama2	4574.62	0.0565057	0.170333	0.331737	0.740088	0.819229
4930579H20Rik	0.701173	0.951321	2.11048	0.450761	0.652162	0.748783
Ptprk	761.458	-0.282921	0.105905	-2.67147	0.00755196	0.0182059
Themis	5.51277	-1.35357	0.833743	-1.62348	0.104487	0.177809
4930519F09Rik	1.50414	0.158143	1.10763	0.142776	0.886467	0.924177
2310057J18Rik	0	NA	NA	NA	NA	NA
Soga3	0.359063	0.407398	2.75728	0.147754	0.882537	NA
9330159F19Rik	40.8087	0.621844	0.528229	1.17722	0.239106	0.350746
Echdc1	280.18	-0.862897	0.222448	-3.8791	0.000104846	0.000373869
Rnf146	1378.68	-0.312944	0.125602	-2.49156	0.0127183	0.0290074
Rspo3	17.5474	-0.349695	0.579583	-0.603357	0.546272	0.65908
Cenpw	43.945	0.487401	0.299068	1.62973	0.103158	0.175996
Trmt11	311.094	-0.996552	0.13564	-7.34704	2.02651e-13	2.50094e-12
Gm20300	770.908	-0.586798	0.261418	-2.24467	0.0247893	0.0522097
Hint3	1254.49	-1.19953	0.225036	-5.33037	9.8015e-08	5.90845e-07
Ncoa7	192.243	-0.130172	0.232597	-0.559645	0.575722	0.683447
Hey2	189	-0.523292	0.145362	-3.59992	0.000318311	0.0010347
Hddc2	164.17	-0.153086	0.279668	-0.547385	0.584115	0.691042
Tpd52l1	240.958	-2.33686	0.290616	-8.04106	8.90613e-16	1.42135e-14
Gm3258	0	NA	NA	NA	NA	NA
Rnf217	290.275	0.0291092	0.205062	0.141953	0.887117	0.924523
Nkain2	14.8551	0.460971	0.409053	1.12692	0.259776	0.375051
Trdn	10623.1	-2.02719	0.0984718	-20.5865	3.62604e-94	4.08338e-91
D830005E20Rik	380.235	-2.54053	0.262138	-9.69158	3.27414e-22	9.43895e-21
Clvs2	0.273514	-0.0363323	2.95327	-0.0123024	0.990184	NA
Gm4794	0	NA	NA	NA	NA	NA
Sult3a1	0	NA	NA	NA	NA	NA
Rsph4a	1.82765	1.56164	1.20464	1.29635	0.194855	0.297131
Zufsp	229.418	-0.51901	0.137902	-3.76361	0.000167475	0.000573683
A830082N09Rik	112.491	1.26089	0.220855	5.70914	1.13546e-08	7.7636e-08
Rwdd1	1526.41	-0.289197	0.158898	-1.82002	0.0687559	0.125554
Trappc3l	0.799069	1.95895	1.69093	1.1585	0.24666	0.359311
Fam26d	1.15144	0.6531	1.29588	0.503982	0.614274	0.716421
Fam26e	267.218	0.233169	0.190775	1.22222	0.221625	0.330019
Fam26f	10.0176	-0.0306634	0.509935	-0.0601321	0.95205	0.969155
Dse	693.523	0.663516	0.218586	3.03549	0.00240145	0.00650275
Tspyl1	3060.25	0.670008	0.113619	5.89695	3.70286e-09	2.70114e-08
Tspyl4	969.825	-0.0856558	0.232111	-0.369029	0.712106	0.79694
Nt5dc1	472.633	-0.315977	0.224691	-1.40627	0.159644	0.252588
Col10a1	1.935	0.346415	1.19394	0.290144	0.771706	0.843367
Frk	124.429	0.237577	0.324435	0.732279	0.463998	0.584475
Hs3st5	58.9224	-2.33757	0.273529	-8.54596	1.27468e-17	2.44072e-16
Hdac2	2598.6	-0.347935	0.132741	-2.62116	0.00876313	0.0207974
Marcks	1824.12	0.425497	0.204493	2.08074	0.0374575	0.0746746
4930591E09Rik	0	NA	NA	NA	NA	NA
Rfpl4b	0.0698284	-0.0363362	3.16075	-0.0114961	0.990828	NA
Lama4	3619.09	0.191844	0.122213	1.56975	0.116474	0.194805
Fam229b	133.675	-0.95734	0.223204	-4.28908	1.79415e-05	7.34873e-05
Tube1	31.1344	-0.702848	0.309212	-2.27303	0.0230244	0.0489042
Wisp3	2.39545	-0.208281	1.18338	-0.176005	0.86029	0.906527
Fyn	1380.91	-0.121678	0.12629	-0.96348	0.335307	0.456759
Traf3ip2	178.996	-0.216393	0.200308	-1.0803	0.280008	0.397634
E130307A14Rik	204.358	-0.28712	0.174359	-1.64672	0.0996153	0.171038
Rev3l	874.825	0.0039984	0.121698	0.032855	0.97379	0.982588
AA474331	37.9845	0.484297	0.331468	1.46107	0.143997	0.232298
2010001E11Rik	1.44549	3.67543	1.35416	2.71416	0.00664431	0.0162196
G630090E17Rik	65.2269	-3.10499	0.274394	-11.3158	1.09561e-29	5.85777e-28
BC021785	46.2707	-0.149555	0.360997	-0.414282	0.678667	0.770269
AI317395	110.693	-0.356591	0.232596	-1.53309	0.125254	0.206972
Slc16a10	532.831	-0.689368	0.0962304	-7.16372	7.85176e-13	9.01102e-12
Rpf2	531.487	0.156432	0.159644	0.979881	0.327145	0.448455
Gtf3c6	930.899	0.077822	0.1501	0.518466	0.604133	0.708077
Amd1	0.185945	-0.613406	3.16075	-0.19407	0.846121	NA
Amd2	0	NA	NA	NA	NA	NA
Cdk19	1011.27	-0.0947935	0.139325	-0.680378	0.496265	0.612992
Slc22a16	0.237494	-0.613406	3.16075	-0.19407	0.846121	NA
Ddo	1237.81	-2.06598	0.335593	-6.15622	7.45033e-10	5.94245e-09
Mettl24	36.2048	-0.815	0.285549	-2.85415	0.00431518	0.0110191
Cdc40	1482.82	-0.179029	0.135391	-1.32231	0.186064	0.286074
Wasf1	27.775	0.458999	0.315179	1.45631	0.145306	0.233908
Gpr6	0	NA	NA	NA	NA	NA
Fig4	1950.37	-0.716768	0.178539	-4.01464	5.95361e-05	0.000221545
Zbtb24	344.53	0.405598	0.139225	2.91325	0.00357683	0.0093132
Mical1	948.509	1.18486	0.18905	6.26745	3.67011e-10	3.01816e-09
Smpd2	863.039	-1.02292	0.271846	-3.76287	0.000167976	0.000575289
Ppil6	39.5555	-1.12527	0.38206	-2.94528	0.00322661	0.00848591
Cd164	6299.32	0.299665	0.106201	2.82168	0.00477735	0.0120719
Ccdc162	3.64557	1.26686	0.781443	1.62118	0.10498	0.178547
5730435O14Rik	0	NA	NA	NA	NA	NA
Cep57l1	137.804	-0.136266	0.190735	-0.714429	0.474962	0.594296
Sesn1	5880.65	-1.06763	0.264555	-4.03555	5.44745e-05	0.000204364
Armc2	657.39	-2.62645	0.217362	-12.0833	1.29384e-33	9.2878e-32
Foxo3	720.208	-0.59824	0.239412	-2.49879	0.012462	0.0284985
Lace1	1414.39	-2.01385	0.184952	-10.8885	1.30773e-27	5.76106e-26
Snx3	3355.63	0.192419	0.120838	1.59237	0.111302	0.187669
Nr2e1	0.380474	0.516715	2.73453	0.188959	0.850125	NA
Ostm1	1288.51	-0.44874	0.130081	-3.44971	0.000561186	0.00174305
Sec63	2290.21	0.178998	0.132024	1.3558	0.175163	0.272405
Scml4	269.177	1.36243	0.401071	3.39699	0.000681326	0.00207613
Sobp	356.756	-0.956297	0.124187	-7.70044	1.35602e-14	1.9163e-13
9030612E09Rik	66.3352	-2.03537	0.245211	-8.30047	1.03699e-16	1.82644e-15
Pdss2	436.403	-2.23108	0.157357	-14.1784	1.24589e-45	1.88643e-43
Bend3	228.423	-0.104953	0.192239	-0.545949	0.585101	0.691781
1700021F05Rik	1649.88	-1.38847	0.134821	-10.2986	7.14783e-25	2.55535e-23
Cd24a	758.589	2.63575	0.384307	6.85845	6.96097e-12	7.17933e-11
F830002L21Rik	1.1	-1.8249	1.48376	-1.22991	0.21873	0.32641
1700027J07Rik	0	NA	NA	NA	NA	NA
4933404K13Rik	0.117402	-1.19048	3.16075	-0.376644	0.706438	NA
Qrsl1	1028.89	-1.18246	0.10254	-11.5318	9.12595e-31	5.20352e-29
Rtn4ip1	1673.45	-1.35139	0.247211	-5.46657	4.58838e-08	2.91926e-07
Aim1	192.859	-0.412058	0.271155	-1.51964	0.128601	0.211536
Speer5-ps1	0	NA	NA	NA	NA	NA
Atg5	892.119	-0.2892	0.118098	-2.44882	0.0143324	0.0321796
Mir1929	0.258271	1.17838	3.13253	0.376176	0.706786	NA
Prdm1	41.5426	-1.13214	0.393863	-2.87446	0.00404722	0.0103894
Prep	1292.32	0.073248	0.118849	0.616314	0.537687	0.651718
Popdc3	1708.49	2.17261	0.276217	7.86559	3.67373e-15	5.49778e-14
Bves	1254.25	0.0671855	0.160343	0.419012	0.675208	0.767274
Lin28b	4.44438	0.870842	0.784968	1.1094	0.267259	0.383275
Hace1	323.495	-0.193119	0.0973699	-1.98335	0.0473281	0.0912169
D030045P18Rik	6.21087	-1.23391	0.87588	-1.40877	0.158903	0.251614
Snord14d	0	NA	NA	NA	NA	NA
Snord14c	0	NA	NA	NA	NA	NA
C130030K03Rik	1.93315	-1.5794	1.1057	-1.42841	0.153173	0.244236
Grik2	22.5467	-0.255473	0.350487	-0.728909	0.466057	0.58633
Ascc3	878.616	0.197763	0.169949	1.16366	0.244561	0.356835
Sim1	0	NA	NA	NA	NA	NA
Lilr4b	338.122	1.41915	0.246814	5.7499	8.9298e-09	6.18597e-08
Lilrb4a	360.445	1.36178	0.196369	6.93478	4.06863e-12	4.2971e-11
Fam162b	0	NA	NA	NA	NA	NA
Gprc6a	0	NA	NA	NA	NA	NA
Rfx6	0	NA	NA	NA	NA	NA
4933411G06Rik	0	NA	NA	NA	NA	NA
Vgll2	2.35326	-0.643597	1.22932	-0.52354	0.600599	0.705357
Ros1	0.671263	0.703154	1.86048	0.377943	0.705473	0.791289
Dcbld1	151.539	-0.590504	0.251863	-2.34455	0.0190502	0.041385
Gopc	974.629	0.548437	0.104242	5.26118	1.43134e-07	8.39079e-07
Nepn	52.4849	-1.42588	0.429634	-3.31882	0.000903979	0.00268777
Nus1	3071.34	0.697411	0.139471	5.00041	5.72076e-07	3.05322e-06
Zfa-ps	5.06735	1.94567	0.74882	2.59831	0.00936831	0.022094
Slc35f1	45.4046	-1.1958	0.221805	-5.39121	6.99839e-08	4.32728e-07
Cep85l	298.648	-0.00159615	0.230186	-0.00693418	0.994467	0.996403
Gm19395	4.4158	0.440738	0.653826	0.674091	0.500253	0.616607
Pln	177650	-3.46073	0.187741	-18.4336	7.06599e-76	4.36192e-73
Gm20597	7.84326	2.29036	0.585257	3.91344	9.09921e-05	0.000328359
Mcm9	149.014	0.871347	0.169746	5.13324	2.84793e-07	1.59015e-06
Asf1a	805.89	0.128297	0.126382	1.01516	0.310031	0.430068
Fam184a	65.6086	0.300028	0.196008	1.53069	0.125845	0.20774
Man1a	1187.45	0.094191	0.143409	0.6568	0.51131	0.627189
Gm16998	10.0136	1.87666	0.537481	3.49157	0.000480183	0.00150704
Tbc1d32	291.985	-1.47829	0.196577	-7.52014	5.47165e-14	7.24913e-13
Msl3l2	73.8149	0.480876	0.217261	2.21336	0.0268729	0.0560802
Gja1	11557.7	-2.36767	0.169343	-13.9815	2.02073e-44	2.86689e-42
4930467K11Rik	0.471569	0.967764	2.195	0.440895	0.659289	NA
Hsf2	1251.15	1.38245	0.193918	7.12904	1.01069e-12	1.14532e-11
Serinc1	18965.3	0.722393	0.137367	5.25885	1.44962e-07	8.48577e-07
Pkib	70.8466	0.868452	0.388516	2.23531	0.0253972	0.053334
Fabp7	15.4896	-0.982397	0.739878	-1.32778	0.18425	0.283939
Smpdl3a	3079.96	-0.717928	0.150971	-4.75541	1.98042e-06	9.6415e-06
Dux	0	NA	NA	NA	NA	NA
Gm4981	1.28707	3.51709	1.80588	1.94757	0.051466	0.098004
Gcc2	1534.78	0.743328	0.116051	6.40516	1.50212e-10	1.30372e-09
Lims1	6114.83	-0.199922	0.141968	-1.40822	0.159065	0.251826
Ranbp2	5258.31	0.245566	0.133139	1.84444	0.0651195	0.119935
Ccdc138	36.7418	-0.528648	0.303562	-1.74149	0.0815984	0.144851
Edar	40.2543	1.83574	0.331227	5.54225	2.98603e-08	1.94583e-07
BB019430	0	NA	NA	NA	NA	NA
Sh3rf3	91.6369	1.35751	0.25618	5.29906	1.16401e-07	6.94472e-07
Sept10	833.044	-0.068945	0.137644	-0.500893	0.616447	0.718211
Sowahc	142.215	0.251585	0.226297	1.11174	0.266249	0.382253
P4ha1	2001.03	0.465273	0.185538	2.5077	0.0121519	0.0278885
Pla2g12b	1.25815	0.285489	1.26235	0.226157	0.821079	0.879639
Oit3	39.0158	3.69647	0.430669	8.58309	9.23598e-18	1.77983e-16
Mcu	446.84	-0.468766	0.144335	-3.24775	0.00116321	0.00338151
Micu1	1046.75	0.635133	0.126448	5.02288	5.09035e-07	2.73377e-06
Dnajb12	706.635	0.0469247	0.183937	0.255113	0.798636	0.863806
Ddit4	2195.94	0.434938	0.618436	0.703287	0.481877	0.600364
Anapc16	1741.46	-0.802362	0.173814	-4.61621	3.90815e-06	1.81207e-05
Ascc1	722.46	-0.297123	0.177687	-1.67217	0.0944913	0.163801
Spock2	696.009	-0.513369	0.36564	-1.40403	0.16031	0.253419
Mir6906	0	NA	NA	NA	NA	NA
Chst3	279.357	2.55766	0.245453	10.4202	2.00603e-25	7.48336e-24
Psap	33267.7	-0.110919	0.188155	-0.589506	0.555522	0.666788
Cdh23	126.454	-1.70601	0.402729	-4.23612	2.27416e-05	9.15046e-05
4632428N05Rik	1008.4	-0.231238	0.155783	-1.48436	0.137714	0.223948
Gm17455	6.64883	-0.123122	0.727801	-0.16917	0.865663	0.910215
Slc29a3	201.394	0.189075	0.203578	0.928757	0.353015	0.475205
Unc5b	1332.08	1.04685	0.15434	6.78277	1.17894e-11	1.17751e-10
Mir6408	0	NA	NA	NA	NA	NA
Pldi	2.13329	0.320253	0.965488	0.3317	0.740116	0.819229
Mir466j	0.0698284	-0.0363362	3.16075	-0.0114961	0.990828	NA
Gm20611	0	NA	NA	NA	NA	NA
Pcbd1	38.3064	-1.77463	0.321054	-5.52751	3.24816e-08	2.10523e-07
Sgpl1	1323.53	0.638585	0.156842	4.07152	4.67065e-05	0.000177245
Tbata	5.5183	0.470121	0.63469	0.74071	0.45887	0.57955
Adamts14	58.0657	0.466294	0.236	1.97582	0.0481754	0.0926288
Prf1	4.84257	-0.7963	0.705678	-1.12842	0.259144	0.374408
Pald1	1077.03	-0.277686	0.122957	-2.25839	0.0239212	0.0505844
Nodal	1.79735	-0.10436	0.981051	-0.106376	0.915284	0.944211
Eif4ebp2	709.06	-0.183875	0.1311	-1.40256	0.160749	0.253979
Lrrc20	823.417	-1.08323	0.0912106	-11.8762	1.57428e-32	1.01668e-30
Npffr1	0.905262	1.45226	1.75825	0.825972	0.40882	0.531236
Ppa1	1805.61	0.728753	0.112215	6.49424	8.34539e-11	7.54098e-10
1700022H01Rik	3.91088	-2.098	0.81386	-2.57784	0.00994209	0.0233311
Sar1a	8290.92	-0.00120465	0.158246	-0.00761251	0.993926	0.996193
Tysnd1	493.088	-0.0222564	0.155244	-0.143364	0.886002	0.923949
Aifm2	1067.65	-0.86586	0.231961	-3.73279	0.000189374	0.000643799
H2afy2	221.625	0.063592	0.167473	0.379716	0.704157	0.790104
Mir5108	0	NA	NA	NA	NA	NA
Col13a1	58.306	-1.4163	0.284676	-4.97513	6.52027e-07	3.4513e-06
2010107G23Rik	76.3661	-0.81573	0.198131	-4.11713	3.83615e-05	0.00014785
Neurog3	0.139226	-1.19048	3.16075	-0.376644	0.706438	NA
Tspan15	194.565	-0.929627	0.203558	-4.5669	4.94987e-06	2.25675e-05
Mir7662	0	NA	NA	NA	NA	NA
Tacr2	0.117402	-1.19048	3.16075	-0.376644	0.706438	NA
Hk1	3852.06	-0.68975	0.141569	-4.87218	1.10373e-06	5.63213e-06
Hk1os	7.53277	2.0696	0.712761	2.90363	0.00368862	0.00956833
Hkdc1	2.16344	2.92432	1.18247	2.47307	0.0133959	0.0303531
Supv3l1	848.434	-1.02065	0.228648	-4.46383	8.05071e-06	3.5311e-05
4930507D05Rik	7.37604	0.20177	0.568372	0.354997	0.722592	0.805772
Vps26a	3545.01	0.0671637	0.139481	0.481526	0.630143	0.730108
Srgn	1133.26	-0.0708893	0.166913	-0.424708	0.67105	0.763512
Kif1bp	1325.43	-0.179664	0.176751	-1.01648	0.309399	0.429323
Ddx21	3390.52	1.33005	0.190039	6.99883	2.58101e-12	2.80317e-11
Ddx50	2355.75	0.198333	0.114443	1.73302	0.0830918	0.147068
Stox1	30.779	-1.33085	0.317086	-4.19712	2.70328e-05	0.000107262
Mir7215	0	NA	NA	NA	NA	NA
Ccar1	2659.74	0.0583687	0.117626	0.496223	0.619737	0.721113
Snord98	0.482497	2.09369	3.08305	0.679097	0.497076	NA
Tet1	196.305	-0.914552	0.276472	-3.30794	0.00093984	0.00278475
Slc25a16	1179.16	-0.0509801	0.168682	-0.302227	0.762479	0.83592
Dna2	58.2803	0.91926	0.27206	3.37889	0.00072779	0.00220503
Rufy2	424.189	-0.1425	0.108792	-1.30984	0.190249	0.291359
Hnrnph3	238.368	-1.04438	0.237947	-4.38912	1.1381e-05	4.8616e-05
Pbld2	54.4492	0.395156	0.218241	1.81064	0.0701962	0.127731
Pbld1	10.871	-0.208971	0.491139	-0.425482	0.670486	0.763015
Atoh7	0.139226	-1.19048	3.16075	-0.376644	0.706438	NA
Mypn	2469.93	-0.773512	0.285546	-2.70889	0.00675096	0.0164543
Herc4	1736.81	0.388904	0.119957	3.24204	0.00118678	0.00344069
Sirt1	782.024	0.802377	0.188564	4.25519	2.08872e-05	8.45152e-05
Dnajc12	518.085	0.259092	0.182415	1.42034	0.155508	0.247107
Ctnna3	591.425	-2.24017	0.222917	-10.0494	9.24458e-24	3.06193e-22
Lrrtm3	8.59543	-1.5464	0.628524	-2.46037	0.0138793	0.0312949
1700023F02Rik	0	NA	NA	NA	NA	NA
4930407I19Rik	0	NA	NA	NA	NA	NA
Gm31763	2.58329	-0.387145	0.860381	-0.449969	0.652733	0.749248
Reep3	1515.12	0.0163922	0.0808364	0.202783	0.839305	0.892498
Jmjd1c	2468.49	-0.0523571	0.109057	-0.480091	0.631163	0.730914
Nrbf2	409.901	0.963939	0.0924866	10.4225	1.95785e-25	7.31878e-24
Egr2	119.69	3.12561	0.396492	7.88315	3.19217e-15	4.81713e-14
Ado	809.131	-0.105424	0.0924524	-1.14031	0.254157	0.368653
Zfp365	88.3229	1.02353	0.237134	4.31626	1.58695e-05	6.57929e-05
Rtkn2	11.5143	0.650954	0.44569	1.46055	0.144138	0.232422
Arid5b	416.842	0.440327	0.148677	2.96162	0.00306021	0.00808489
4930545H06Rik	0	NA	NA	NA	NA	NA
1700040L02Rik	462.803	-2.67689	0.245158	-10.919	9.34889e-28	4.19025e-26
Tmem26	7.30129	-0.595651	0.77583	-0.767759	0.44263	0.563746
Rhobtb1	4330.49	-1.97301	0.35592	-5.5434	2.96655e-08	1.93454e-07
Cdk1	233.196	2.89324	0.453444	6.38059	1.76407e-10	1.51649e-09
Ank3	1684.41	-0.685563	0.205539	-3.33545	0.00085163	0.00254641
Ccdc6	930.624	0.424995	0.125878	3.37623	0.00073486	0.00222495
Mrln	17.1289	-2.31251	0.379686	-6.09059	1.12499e-09	8.77489e-09
Slc16a9	136.832	-1.12114	0.164229	-6.82669	8.68967e-12	8.84579e-11
Fam13c	211.169	-0.426904	0.281735	-1.51527	0.129704	0.213037
Phyhipl	2.54806	0.520615	0.885855	0.587697	0.556735	0.668082
D630013N20Rik	0.40937	-2.44579	3.1302	-0.781354	0.434594	NA
Bicc1	1011.25	0.715103	0.269111	2.65728	0.0078775	0.0189199
C730027H18Rik	0.0698284	-0.0363362	3.16075	-0.0114961	0.990828	NA
1700113B09Rik	0	NA	NA	NA	NA	NA
Tfam	1621.9	-0.504216	0.108944	-4.6282	3.68853e-06	1.71687e-05
Ube2d1	878.114	-0.74805	0.152985	-4.8897	1.00992e-06	5.17981e-06
Cisd1	7371.16	-0.735209	0.150682	-4.87922	1.06504e-06	5.44393e-06
Ipmk	693.48	0.188444	0.152903	1.23244	0.217784	0.32524
1700049L16Rik	0	NA	NA	NA	NA	NA
Zwint	7364.25	1.54979	0.253521	6.11307	9.77338e-10	7.69654e-09
A330049N07Rik	0.90035	1.35211	1.73368	0.779906	0.435446	0.556839
Pcdh15	45.3464	-0.933502	0.724128	-1.28914	0.19735	0.300097
Rsph14	0.0808865	-0.0363362	3.16075	-0.0114961	0.990828	NA
Gnaz	13.1791	-1.49507	0.510128	-2.93079	0.00338105	0.00885204
Rab36	30.7834	-0.0121142	0.31853	-0.0380316	0.969662	0.979612
Bcr	595.516	0.417066	0.182788	2.28169	0.0225079	0.0479768
Specc1l	2532.86	-0.00666583	0.0969448	-0.068759	0.945181	0.964724
Adora2a	187.473	-0.942596	0.194845	-4.83767	1.31371e-06	6.62297e-06
Gm5779	8.37213	-0.207236	0.495087	-0.418586	0.675519	0.76747
Upb1	9.7121	-0.986682	0.606936	-1.62568	0.104018	0.177182
4933407G14Rik	0.252761	1.15135	3.13451	0.367314	0.713385	NA
Gucd1	1586.92	-0.50999	0.113783	-4.48213	7.39007e-06	3.26919e-05
Snrpd3	2184.86	0.0519807	0.155486	0.334311	0.738145	0.81765
Lrrc75b	64.5035	0.00879457	0.401591	0.0218993	0.982528	0.989171
Ggt1	5.00023	2.10402	0.783656	2.68487	0.00725577	0.0175695
Ggt5	288.85	-1.51169	0.2865	-5.27641	1.31736e-07	7.78493e-07
Susd2	130.531	0.337548	0.251862	1.34021	0.180177	0.278568
Cabin1	881.371	-0.240365	0.142404	-1.68791	0.0914285	0.159319
Ddt	1091.12	-1.2071	0.229191	-5.26678	1.38837e-07	8.17239e-07
Gstt3	183.059	-0.556484	0.216751	-2.56739	0.0102467	0.0239648
Gstt1	904.286	-1.6729	0.179787	-9.30488	1.34142e-20	3.30186e-19
Gstt4	0.401981	-0.613403	2.71551	-0.225888	0.821288	NA
Gstt2	303.848	-1.45186	0.216523	-6.70534	2.00934e-11	1.95488e-10
Mif	776.84	0.263249	0.223876	1.17587	0.239648	0.351426
Derl3	8.3688	-0.503964	0.799122	-0.630647	0.528272	0.642831
Smarcb1	626.251	0.294211	0.112644	2.61187	0.00900485	0.0213177
Mmp11	196.916	-0.239247	0.154609	-1.54744	0.121758	0.202085
Chchd10	12321.9	-0.885446	0.214509	-4.12778	3.66275e-05	0.000141682
Gm867	5.66886	-0.28744	0.646361	-0.444705	0.656533	0.752028
Vpreb3	1.85341	-0.727746	1.06902	-0.680757	0.496025	0.612927
Gm5134	0.362392	-2.30588	2.70962	-0.850999	0.39477	NA
Mir6409	0	NA	NA	NA	NA	NA
Zfp280b	304.388	-0.0253887	0.131146	-0.19359	0.846497	0.897525
Slc5a4b	0.187117	-0.613406	3.16075	-0.19407	0.846121	NA
Slc5a4a	0.257059	-0.0363333	3.16075	-0.0114952	0.990828	NA
Prmt2	825.564	1.03017	0.219087	4.70211	2.57488e-06	1.23115e-05
Mir678	0	NA	NA	NA	NA	NA
S100b	98.3443	-0.419114	0.269794	-1.55346	0.120313	0.200019
Dip2a	546.481	-0.0645364	0.177109	-0.364389	0.715568	0.799969
Pcnt	1615.13	-0.943197	0.190514	-4.95081	7.39046e-07	3.87434e-06
1700094J05Rik	0.0698284	-0.0363362	3.16075	-0.0114961	0.990828	NA
2610028H24Rik	13.5893	-0.809621	0.505567	-1.60141	0.109286	0.184733
Ybey	122.087	-1.18632	0.1705	-6.9579	3.4538e-12	3.69321e-11
Mcm3ap	1061.7	-0.0164354	0.135352	-0.121426	0.903353	0.936137
Lss	216.287	0.801642	0.26903	2.97975	0.00288488	0.00767116
4930483K19Rik	0.639774	-0.665835	1.72103	-0.386882	0.698844	0.786396
Spatc1l	0.417696	-0.613403	2.27622	-0.269483	0.787558	NA
Ftcd	11.419	-0.143385	0.550696	-0.260371	0.794578	0.860896
Col6a2	5404.74	1.34804	0.251575	5.35841	8.39589e-08	5.12109e-07
Col6a1	6305.98	1.23466	0.215557	5.72774	1.0178e-08	6.99954e-08
Pcbp3	92.5353	0.199856	0.198181	1.00845	0.313237	0.433546
Gm10787	0	NA	NA	NA	NA	NA
Slc19a1	131.208	-0.36884	0.265957	-1.38684	0.16549	0.260102
Col18a1	875.695	0.586912	0.349504	1.67927	0.0930994	0.161777
Gm10941	5.78164	1.20686	0.686913	1.75694	0.0789285	0.141001
Pofut2	1359.67	-0.354263	0.130209	-2.72072	0.00651394	0.0159359
Adarb1	1026.46	0.472291	0.200363	2.35717	0.0184147	0.0401836
Gm17769	67.0874	0.820931	0.23765	3.45437	0.000551578	0.00171558
Fam207a	600.734	0.397956	0.0991137	4.01514	5.941e-05	0.000221167
Itgb2	507.748	1.00675	0.251336	4.00559	6.1864e-05	0.000229343
Pttg1ip	5700.31	0.304974	0.155582	1.96022	0.0499702	0.0956003
Sumo3	2267.58	-0.211309	0.0943636	-2.23931	0.0251359	0.0528471
Ube2g2	3999.3	0.562813	0.15386	3.65796	0.000254236	0.000842217
Mir1930	0.192054	-0.613406	3.16075	-0.19407	0.846121	NA
Tspear	0.0808865	-0.0363362	3.16075	-0.0114961	0.990828	NA
Gm19402	0	NA	NA	NA	NA	NA
Gm10272	0	NA	NA	NA	NA	NA
Gm10024	0	NA	NA	NA	NA	NA
Gm10142	0	NA	NA	NA	NA	NA
Krtap12-1	0	NA	NA	NA	NA	NA
Gm10100	0	NA	NA	NA	NA	NA
Gm3238	0	NA	NA	NA	NA	NA
Gm19668	0	NA	NA	NA	NA	NA
Gm2696	0	NA	NA	NA	NA	NA
Krtap10-4	0	NA	NA	NA	NA	NA
Krtap10-10	0	NA	NA	NA	NA	NA
Gm10318	0	NA	NA	NA	NA	NA
Gm3285	0	NA	NA	NA	NA	NA
1700009J07Rik	0.346307	0.513084	3.13911	0.163449	0.870165	NA
Lrrc3	22.0151	-1.28197	0.325579	-3.93751	8.23318e-05	0.000299688
Trpm2	35.4569	0.974402	0.283856	3.43273	0.000597539	0.00184515
1810043G02Rik	392.528	-0.11934	0.172598	-0.691432	0.489294	0.606491
Pfkl	3185.42	-0.792154	0.158913	-4.98482	6.20205e-07	3.2935e-06
Aire	2.07768	-3.58112	1.37048	-2.61303	0.00897426	0.0212509
Dnmt3l	16.2987	0.691505	0.355385	1.94579	0.0516802	0.0983393
Icosl	434.372	-0.523708	0.195853	-2.67399	0.00749553	0.0180782
D10Jhu81e	9709.18	-2.10226	0.252886	-8.31308	9.32464e-17	1.65529e-15
Pwp2	639.389	0.106272	0.200899	0.528982	0.596818	0.702084
Trappc10	1979.89	0.152981	0.132068	1.15835	0.246721	0.35937
Agpat3	3827.66	-0.988693	0.100824	-9.80616	1.05926e-22	3.22395e-21
Mir7659	0.0698284	-0.0363362	3.16075	-0.0114961	0.990828	NA
Rrp1	4201.39	0.33725	0.16786	2.00912	0.0445245	0.0866446
Mir6907	0	NA	NA	NA	NA	NA
Cstb	1084.27	0.697649	0.202333	3.44803	0.000564689	0.00175363
Mir6410	0	NA	NA	NA	NA	NA
Pdxk	725.563	-0.674943	0.196505	-3.43473	0.000593134	0.00183249
Mir6908	0	NA	NA	NA	NA	NA
Ilvbl	809.822	-0.544512	0.158564	-3.43403	0.000594681	0.00183695
Syde1	838.392	0.0866448	0.0888915	0.974725	0.329696	0.451293
Olfr1357	0	NA	NA	NA	NA	NA
Casp14	0	NA	NA	NA	NA	NA
Ccdc105	0.192054	-0.613406	3.16075	-0.19407	0.846121	NA
Slc1a6	6.86608	4.14924	1.24466	3.33362	0.000857225	0.00256102
Olfr1356	0	NA	NA	NA	NA	NA
Olfr1355	0	NA	NA	NA	NA	NA
Olfr1354	0	NA	NA	NA	NA	NA
Olfr8	0	NA	NA	NA	NA	NA
Olfr1353	0	NA	NA	NA	NA	NA
Olfr1352	0	NA	NA	NA	NA	NA
Olfr1351	0	NA	NA	NA	NA	NA
Olfr57	0	NA	NA	NA	NA	NA
2610008E11Rik	928.859	-0.735884	0.0966129	-7.61683	2.59991e-14	3.55157e-13
Vmn2r80	0	NA	NA	NA	NA	NA
Vmn2r81	0	NA	NA	NA	NA	NA
Vmn2r82	0	NA	NA	NA	NA	NA
Vmn2r83	0.327645	1.53162	2.80228	0.546561	0.58468	NA
Ppap2c	102.774	0.25826	0.204484	1.26298	0.206595	0.3115
Mir6909	0	NA	NA	NA	NA	NA
Mier2	351.172	0.299799	0.181876	1.64837	0.0992766	0.170586
Theg	0	NA	NA	NA	NA	NA
C2cd4c	4.00397	-0.0971658	0.640573	-0.151686	0.879435	0.919441
Shc2	167.763	0.318303	0.203878	1.56124	0.118468	0.197496
Odf3l2	0.106936	-1.19048	3.16075	-0.376644	0.706438	NA
Madcam1	0.472144	2.06575	2.54021	0.81322	0.416092	NA
Tpgs1	465.184	-0.573127	0.168705	-3.39721	0.000680769	0.00207478
Cdc34	1745.84	-1.78904	0.171585	-10.4265	1.87579e-25	7.04123e-24
Gzmm	253.584	-0.246569	0.181603	-1.35773	0.174548	0.271785
Bc1	0.380474	0.516715	2.73453	0.188959	0.850125	NA
Bsg	30787.3	-0.813821	0.220582	-3.68942	0.000224765	0.000752895
Hcn2	195.525	-3.99624	0.282446	-14.1487	1.9026e-45	2.85676e-43
Polrmt	710.478	-0.806523	0.234725	-3.43603	0.000590314	0.00182503
Fgf22	5.77369	3.91463	1.05544	3.709	0.000208076	0.000701686
Rnf126	453.789	0.228258	0.145479	1.56901	0.116645	0.195054
Fstl3	271.771	2.52061	0.326408	7.72227	1.1428e-14	1.62646e-13
Prss57	2.52517	-2.0907	1.04212	-2.00619	0.0448364	0.0871575
Palm	1606.3	-1.13923	0.179522	-6.34594	2.21065e-10	1.86773e-09
Misp	11.0422	-1.16425	0.434201	-2.68137	0.00733203	0.0177208
E130317F20Rik	180.419	1.50654	0.198831	7.57698	3.53692e-14	4.77723e-13
Ptbp1	2227.89	0.701195	0.097963	7.15776	8.20076e-13	9.39957e-12
Lppr3	76.4511	0.346042	0.325658	1.06259	0.287966	0.406297
Mir6910	0.0856911	-0.0363362	3.16075	-0.0114961	0.990828	NA
Prtn3	11.3255	1.04145	0.782086	1.33163	0.182982	0.282226
Elane	0.219838	0.978639	3.14801	0.310876	0.755895	NA
Cfd	1853.03	0.851127	1.36153	0.625126	0.531888	0.646141
Med16	985.207	-1.04028	0.205993	-5.05008	4.41616e-07	2.38735e-06
R3hdm4	2197.4	0.309798	0.158343	1.95649	0.0504072	0.0963303
Kiss1r	21.9378	0.60649	0.400731	1.51346	0.130163	0.213673
Arid3a	101.606	0.912158	0.242332	3.76408	0.000167165	0.000572837
Wdr18	1292.11	-0.304897	0.192871	-1.58083	0.113916	0.191432
Grin3b	333.372	2.80848	0.218643	12.845	9.17066e-38	8.43046e-36
Tmem259	3253.06	-0.0279897	0.14043	-0.199314	0.842017	0.894544
Cnn2	1806.29	0.132425	0.225805	0.586457	0.557569	0.668771
Abca7	858.564	1.0409	0.118646	8.77312	1.73787e-18	3.58271e-17
Hmha1	492.81	0.712447	0.238762	2.98393	0.00284574	0.00758051
Polr2e	2950.79	-0.190701	0.259298	-0.735452	0.462064	0.582689
Gpx4	21042.7	-0.360231	0.210875	-1.70827	0.0875868	0.15374
Sbno2	1461	2.20303	0.29058	7.58149	3.4162e-14	4.61763e-13
Stk11	2655.17	-0.295263	0.162776	-1.81392	0.0696894	0.127001
Dos	92.4869	1.07952	0.330507	3.26624	0.00108986	0.00318473
Atp5d	13887.1	-1.13329	0.13329	-8.50245	1.85633e-17	3.50602e-16
Midn	2134.38	0.348497	0.267733	1.30166	0.193034	0.294678
Cirbp	4267.43	1.43291	0.347869	4.1191	3.80357e-05	0.000146657
1600002K03Rik	153.42	0.365206	0.20556	1.77664	0.0756279	0.136103
Efna2	25.8991	-1.4086	0.351961	-4.00216	6.27662e-05	0.000232556
Mum1	546.804	-0.532241	0.11056	-4.81405	1.47899e-06	7.37833e-06
Ndufs7	9427.24	-1.85471	0.239763	-7.7356	1.02914e-14	1.47167e-13
Gamt	108.358	-1.19861	0.262879	-4.55955	5.12642e-06	2.33134e-05
Dazap1	1474.09	0.498809	0.116539	4.2802	1.86725e-05	7.63076e-05
Mir6911	0.0856911	-0.0363362	3.16075	-0.0114961	0.990828	NA
Rps15	7917.04	-0.152151	0.189135	-0.804455	0.421134	0.543164
Apc2	162.025	-0.433005	0.255166	-1.69695	0.0897056	0.156863
2310011J03Rik	990.309	0.155106	0.147673	1.05033	0.293565	0.412498
Pcsk4	92.908	0.468808	0.237681	1.97242	0.0485613	0.0932912
Reep6	83.3492	-0.211914	0.305378	-0.693939	0.48772	0.605175
Adamtsl5	3225.53	1.27032	0.128917	9.8538	6.60033e-23	2.02597e-21
Plk5	24.119	-2.18013	0.354341	-6.15264	7.62019e-10	6.06987e-09
Mex3d	245.648	0.141382	0.147489	0.958594	0.337763	0.459238
Mbd3	2046.82	-0.149051	0.121385	-1.22792	0.219476	0.327415
Uqcr11	12324.4	-1.19399	0.19508	-6.1205	9.32849e-10	7.36228e-09
Tcf3	809.438	0.151783	0.101031	1.50234	0.133009	0.217612
Onecut3	5.30246	-0.432063	0.569263	-0.758988	0.44786	0.568518
Atp8b3	1.4263	2.95975	1.34304	2.20377	0.0275404	0.0572344
Rexo1	612.514	-0.0261344	0.0879571	-0.297127	0.76637	0.838909
Klf16	177.82	0.633326	0.154913	4.08826	4.3462e-05	0.000165646
Abhd17a	1285.28	0.0105581	0.0789247	0.133774	0.893581	0.928628
Adat3	28.3011	0.43307	0.266948	1.6223	0.104738	0.17817
Scamp4	696.808	0.295713	0.139992	2.11236	0.0346555	0.0699476
Mir6912	0.301812	-0.036332	2.87324	-0.012645	0.989911	NA
Csnk1g2	3024.24	-0.286603	0.106698	-2.68611	0.00722893	0.0175092
Btbd2	984.379	-0.323013	0.180194	-1.79258	0.0730396	0.132052
Mknk2	15077.4	1.41285	0.219634	6.43273	1.25334e-10	1.10106e-09
Mob3a	464.598	0.565777	0.185068	3.05712	0.00223471	0.00610708
Izumo4	112.263	0.261613	0.223373	1.1712	0.24152	0.353223
Ap3d1	2725.13	0.503972	0.0943287	5.34272	9.15617e-08	5.55457e-07
Dot1l	1742.46	1.29877	0.113175	11.4757	1.74686e-30	9.74453e-29
Plekhj1	700.42	0.239396	0.181202	1.32115	0.18645	0.286545
Sf3a2	561	0.400502	0.173794	2.30446	0.0211968	0.0454779
Amh	9.15776	1.85042	0.54432	3.39951	0.000675077	0.00205982
Jsrp1	119.752	3.50445	0.3054	11.4749	1.76322e-30	9.80546e-29
Oaz1	110.725	-0.103828	0.171848	-0.604184	0.545722	0.65878
Oaz1-ps	0	NA	NA	NA	NA	NA
Mir1982	6.81418	0.922112	0.610825	1.50962	0.131141	0.21502
Lingo3	179.375	-1.44606	0.454233	-3.18352	0.00145497	0.00415077
Lsm7	175.66	-0.268439	0.196166	-1.36843	0.171178	0.267453
Sppl2b	486.639	-0.0546867	0.142681	-0.38328	0.701512	0.788069
Tmprss9	5.94955	1.84767	0.736035	2.5103	0.0120628	0.0277122
Timm13	1807.77	-0.0245543	0.159917	-0.153544	0.877969	0.918282
Lmnb2	421.515	0.781876	0.199712	3.91501	9.03994e-05	0.000326481
Gadd45b	608.262	2.10457	0.213069	9.87741	5.21652e-23	1.62054e-21
Gng7	66.7962	-0.524777	0.306609	-1.71155	0.0869796	0.152839
Diras1	9.03974	2.68221	0.634107	4.22991	2.33786e-05	9.38371e-05
Slc39a3	574.637	-0.574049	0.109284	-5.25282	1.49791e-07	8.72876e-07
Sgta	2850.44	-0.1232	0.205429	-0.599718	0.548694	0.661119
Thop1	568.469	0.0943949	0.223848	0.421692	0.67325	0.765628
Creb3l3	6.35779	1.07411	0.541225	1.98458	0.0471911	0.0910082
Mir5615-1	0	NA	NA	NA	NA	NA
Mir5615-2	0	NA	NA	NA	NA	NA
Map2k2	2182.64	-0.435488	0.148699	-2.92865	0.00340442	0.00891063
Zbtb7a	1178.77	0.244314	0.119573	2.04322	0.0410302	0.0808136
Pias4	386.743	0.0529952	0.14041	0.377431	0.705853	0.791564
Eef2	47592.9	0.148094	0.204795	0.723131	0.469599	0.5896
[truncated: 22,422 more rows]
