# Supplementary material for: Rtf1 Transcriptionally Regulates Neonatal and Adult Cardiomyocyte Biology
Source: J Cardiovasc Dev Dis. 2023 May 20;10(5):221. doi: 10.3390/jcdd10050221 (PMC10219292; doi:10.3390/jcdd10050221)
Supplement: Supplementary file 1 [file jcdd-10-00221-s001.zip › Table S5.xlsx]

## Sheet: NRVM_DESeq2
symbol	baseMean	log2FoldChange	lfcSE	stat	pvalue	padj
Vom2r3	0	NA	NA	NA	NA	NA
Vom2r2	0	NA	NA	NA	NA	NA
Vom2r5	0	NA	NA	NA	NA	NA
Vom2r6	0	NA	NA	NA	NA	NA
Raet1l	4.56305	0.252919	0.878099	0.28803	0.773323	0.848322
Rrlt	6.77992	-0.112228	0.702225	-0.159818	0.873024	0.915234
Lrp11	1247.52	-0.148915	0.0714407	-2.08445	0.0371194	0.0739718
Pcmt1	5088.39	0.170233	0.0520435	3.27098	0.00107174	0.00306851
Nup43	734.428	-0.249857	0.0882569	-2.83102	0.00463997	0.0116191
Lats1	1635.21	-0.386674	0.0650795	-5.94157	2.82303e-09	1.87333e-08
Katna1	832.6	0.444091	0.0777464	5.71205	1.11626e-08	6.83002e-08
Ppil4	1472.09	-0.0344033	0.0696035	-0.494276	0.621112	0.731865
Zc3h12d	48.6491	-0.666135	0.288494	-2.30901	0.0209432	0.0447313
Tab2	7264.38	-0.127756	0.0457092	-2.79498	0.00519036	0.0128642
Ust	235.314	0.355606	0.134409	2.6457	0.00815214	0.0192988
Samd5	284.905	-0.691818	0.118421	-5.84204	5.15653e-09	3.30724e-08
Stxbp5	694.98	-0.109404	0.0867536	-1.26109	0.207278	0.319307
Rab32	1356.11	-1.30977	0.0860531	-15.2205	2.58463e-52	3.21315e-50
Grm1	7.88288	-0.874751	0.677853	-1.29047	0.196887	0.306298
Shprh	1344.07	0.0627446	0.0679864	0.922899	0.35606	0.486224
Fbxo30	2459.63	0.335233	0.0638723	5.24849	1.53353e-07	8.22872e-07
Epm2a	74.4335	0.546381	0.232138	2.35369	0.0185882	0.0403559
Utrn	6812.5	-0.0088139	0.0482389	-0.182713	0.855023	0.902732
Stx11	1966.19	0.058067	0.0833245	0.696878	0.485879	0.61239
Sf3b5	2964.8	0.250543	0.0585881	4.27635	1.89981e-05	7.51003e-05
Plagl1	3924.13	-0.511799	0.0700337	-7.3079	2.71354e-13	2.77018e-12
Zc2hc1b	0	NA	NA	NA	NA	NA
Ltv1	1735.93	0.00205965	0.060666	0.0339506	0.972917	0.983494
Phactr2	1827.91	-0.736965	0.0665528	-11.0734	1.68894e-28	6.02485e-27
Fuca2	2172.28	-0.648417	0.0586734	-11.0513	2.16056e-28	7.66395e-27
Pex3	1110.31	0.0591066	0.0684143	0.863952	0.387614	0.51856
Adat2	215.445	-0.221966	0.132883	-1.67039	0.0948414	0.165845
Aig1	739.115	-0.622352	0.095522	-6.51527	7.25601e-11	5.81092e-10
Hivep2	3036.25	0.110636	0.0653555	1.69283	0.0904873	0.159088
Vta1	1926.25	0.0137142	0.0637638	0.215078	0.829707	0.887819
Gje1	0.531646	-2.54146	2.66555	-0.953447	0.340364	NA
Nmbr	1.65219	-0.0434388	1.47634	-0.0294233	0.976527	0.985716
Olr905	0	NA	NA	NA	NA	NA
Rn5-8s	0	NA	NA	NA	NA	NA
LOC310926	9.21557	-0.264827	0.622874	-0.425169	0.670713	0.771584
Cited2	2700.36	0.208029	0.0616658	3.3735	0.0007422	0.00219248
Txlnb	4176.58	0.0904905	0.0663694	1.36344	0.172745	0.275423
Heca	2294.69	0.0861568	0.0567218	1.51894	0.128778	0.215392
Abracl	1283.06	-0.897392	0.0737522	-12.1677	4.62143e-34	2.46885e-32
Reps1	1363.31	0.366333	0.0692165	5.29256	1.20614e-07	6.57254e-07
Ccdc28a	376.606	-0.069355	0.113309	-0.612085	0.540482	0.66287
Hebp2	480.646	0.56066	0.0954527	5.87369	4.26201e-09	2.76148e-08
Perp	4464.84	0.105759	0.054437	1.94277	0.0520441	0.0991393
Olig3	1.81286	0.233389	1.33738	0.174512	0.861463	0.907443
Ifngr1	2669.04	-0.25229	0.0577347	-4.36982	1.24347e-05	5.091e-05
Il22ra2	9.29387	-0.175046	0.63541	-0.275485	0.782943	0.855318
Il20ra	0.320887	-1.84508	3.22132	-0.572771	0.5668	NA
Slc35d3	0.164676	-1.0081	4.08047	-0.247055	0.804865	NA
Pex7	434.482	0.523266	0.100989	5.18142	2.20204e-07	1.1596e-06
Map3k5	2152.02	0.211127	0.0603536	3.49817	0.000468457	0.0014378
Map7	254.411	-0.496582	0.129702	-3.82865	0.000128847	0.000441049
Bclaf1	5291.42	-0.099642	0.0498161	-2.0002	0.045479	0.0881897
Mtfr2	255.169	-0.761098	0.127519	-5.9685	2.3944e-09	1.60132e-08
Pde7b	69.9346	-0.267229	0.230863	-1.15752	0.247059	0.367521
Ahi1	1115.15	0.865652	0.0728137	11.8886	1.35685e-32	6.51584e-31
Hbs1l	4601.91	0.124901	0.0480644	2.59861	0.00936028	0.0218631
Aldh8a1	4.6517	0.548254	0.875719	0.626061	0.531275	0.655325
Ptprk	4455.58	-0.242182	0.0749756	-3.23015	0.00123726	0.00348374
Arhgap18	2641.97	-0.0322117	0.0613849	-0.524749	0.599758	0.714553
Samd3	0	NA	NA	NA	NA	NA
Tmem200a	75.4777	-1.23629	0.229927	-5.37689	7.57815e-08	4.2213e-07
Smlr1	0.484501	2.38034	2.74825	0.866129	0.386419	NA
Akap7	368.576	0.342406	0.114894	2.98018	0.00288081	0.00752801
Ccnb2	1216.54	-0.868261	0.0878966	-9.87821	5.17499e-23	1.22705e-21
Arg1	52.116	-0.137197	0.266606	-0.514604	0.60683	0.720847
Med23	2024.29	0.182489	0.0584241	3.12352	0.00178702	0.00488211
Enpp3	520.508	0.367789	0.107102	3.434	0.000594743	0.00178745
Enpp1	854.289	-0.0860862	0.0772954	-1.11373	0.265395	0.388927
Ctgf	23431.9	-0.421455	0.206878	-2.03722	0.0416283	0.0816909
Stx7	2356.1	0.724418	0.0562755	12.8727	6.41204e-38	4.16063e-36
Taar9	0.174955	0.91545	4.08047	0.224349	0.822486	NA
Taar8c	0	NA	NA	NA	NA	NA
Taar8a	0	NA	NA	NA	NA	NA
Taar7h	0.725345	-0.0834294	2.45188	-0.0340267	0.972856	NA
Taar7g	0	NA	NA	NA	NA	NA
Taar7e	0	NA	NA	NA	NA	NA
Taar7d	0	NA	NA	NA	NA	NA
Taar7c	0	NA	NA	NA	NA	NA
Taar7b	0	NA	NA	NA	NA	NA
Taar7a	0.164676	-1.0081	4.08047	-0.247055	0.804865	NA
Taar6	0	NA	NA	NA	NA	NA
Taar5	0	NA	NA	NA	NA	NA
Taar4	0	NA	NA	NA	NA	NA
Taar3	0	NA	NA	NA	NA	NA
Taar2	0	NA	NA	NA	NA	NA
Taar1	0.478689	2.36712	2.75924	0.85789	0.390953	NA
Vnn1	4612.05	-1.04729	0.0563345	-18.5905	3.83785e-77	1.7017e-74
Vnn3	14.8747	-2.45865	0.567341	-4.33364	1.46662e-05	5.90823e-05
LOC100910237	44.6764	0.68218	0.28222	2.41719	0.0156409	0.0345205
Rps12	20072.9	0.0536895	0.0452164	1.18739	0.235074	0.353168
Eya4	1106.44	-0.0564757	0.0675906	-0.835556	0.403405	0.534897
Taar8b	0	NA	NA	NA	NA	NA
Tcf21	624.433	-0.575829	0.0895536	-6.43	1.27605e-10	9.87433e-10
Tbpl1	1158.36	0.439772	0.0708953	6.20312	5.53557e-10	4.00403e-09
Slc2a12	310.627	-0.481917	0.118164	-4.07837	4.53532e-05	0.000168047
Sgk1	550.077	-0.653612	0.11583	-5.64285	1.67258e-08	1.00491e-07
Clvs2	0.524864	2.47564	2.89301	0.855732	0.392146	NA
Trdn	5183.51	-0.199703	0.0606388	-3.29332	0.000990127	0.00285265
Rnf217	670.88	0.349384	0.0834877	4.18486	2.85343e-05	0.000109164
Tpd52l1	368.578	-0.656116	0.108834	-6.02862	1.65368e-09	1.12691e-08
Hddc2	573.422	-0.088301	0.0907941	-0.972541	0.330782	0.45992
Hey2	483.436	-0.298895	0.095423	-3.13232	0.00173431	0.00474493
Hint3	388.995	0.253722	0.102794	2.46825	0.0135774	0.0304359
Trmt11	215.528	-0.0373698	0.134154	-0.278559	0.780584	0.853822
Cenpw	274.738	-0.783357	0.132487	-5.91269	3.36564e-09	2.21632e-08
Rspo3	50.3656	0.924004	0.294597	3.1365	0.00170977	0.00468453
Rnf146	1505.75	0.358415	0.0627691	5.71006	1.1294e-08	6.90406e-08
Echdc1	843.153	-0.567683	0.0756963	-7.49949	6.40684e-14	6.96273e-13
Kiaa0408	5.34207	-0.0674948	0.81603	-0.0827113	0.934081	0.959548
Mrpl36	0	NA	NA	NA	NA	NA
Lrrc14b	749.723	-0.237963	0.0905667	-2.62749	0.00860185	0.0202624
Ccdc127	691.072	0.122878	0.0857821	1.43245	0.152015	0.247292
Sdha	28329	-0.187068	0.0517175	-3.61711	0.000297913	0.000948046
Pdcd6	1973.7	-0.565479	0.061413	-9.2078	3.32864e-20	6.27162e-19
Ahrr	474.011	-0.307541	0.0959939	-3.20376	0.00135648	0.00378675
Exoc3	2342.93	0.25079	0.0563816	4.44809	8.66391e-06	3.6413e-05
Slc9a3	10.4065	-0.921208	0.59129	-1.55796	0.119242	0.201827
Tppp	104.015	0.520296	0.190879	2.72579	0.00641488	0.0155941
Zdhhc11	1.66382	-1.24128	1.51266	-0.820593	0.411878	0.543262
Brd9	1646.73	0.0394556	0.0678718	0.581326	0.561021	0.681525
Trip13	235.059	-0.589138	0.135993	-4.33213	1.47674e-05	5.9436e-05
Nkd2	316.464	-0.661655	0.123563	-5.35481	8.56444e-08	4.73894e-07
Slc12a7	13806.6	-0.302583	0.0586456	-5.15952	2.47581e-07	1.2915e-06
Slc6a19	0.161958	0.91545	4.08047	0.224349	0.822486	NA
Slc6a18	0	NA	NA	NA	NA	NA
Tert	157.512	-0.113919	0.162385	-0.701538	0.482968	0.61005
Clptm1l	5615.92	-0.00555451	0.0472351	-0.117593	0.90639	0.938857
Slc6a3	0.164676	-1.0081	4.08047	-0.247055	0.804865	NA
Lpcat1	806.491	0.0469304	0.078949	0.59444	0.552218	0.673538
Irx4	6589.81	-0.750827	0.0607151	-12.3664	3.97218e-35	2.26772e-33
Irx2	355.961	0.319306	0.112301	2.84331	0.00446469	0.0112288
Irx1	249.552	0.513115	0.132724	3.86604	0.000110616	0.000382782
Med10	989.11	0.302287	0.0718987	4.20435	2.61831e-05	0.000100982
Ube2ql1	172.114	0.892883	0.157953	5.65282	1.57833e-08	9.50856e-08
Nsun2	2893.8	-0.0278857	0.0560662	-0.497371	0.618927	0.730132
Srd5a1	260.237	-0.498702	0.123426	-4.04049	5.33396e-05	0.000194977
Papd7	1878.97	-0.309637	0.0577496	-5.36172	8.24338e-08	4.5708e-07
Adcy2	29.2418	-0.716761	0.365901	-1.95889	0.0501253	0.095979
Fastkd3	604.884	-0.551913	0.0859483	-6.42145	1.34978e-10	1.04086e-09
Mtrr	1007.54	0.135655	0.071849	1.88805	0.0590187	0.110713
LOC680200	111.497	-0.186729	0.179359	-1.04109	0.297833	0.424773
Mir29b2	0	NA	NA	NA	NA	NA
Mir3556b	0	NA	NA	NA	NA	NA
Mir29c	0	NA	NA	NA	NA	NA
Ppp1r14c	5656.6	-0.252373	0.0615322	-4.10148	4.10514e-05	0.000153174
Iyd	2.51207	-0.220515	1.16529	-0.189236	0.849908	0.900075
Plekhg1	166.909	0.0537489	0.161837	0.332118	0.7398	0.824775
Mthfd1l	956.693	-0.0273505	0.0777246	-0.35189	0.724921	0.813678
Akap12	1484.5	-0.59217	0.0651271	-9.09254	9.67558e-20	1.73925e-18
Zbtb2	409.801	-0.361671	0.100755	-3.5896	0.000331187	0.00104444
Rmnd1	830.629	-0.0262053	0.0769227	-0.340671	0.733351	0.819958
Armt1	1393.27	-0.0111551	0.0644269	-0.173143	0.862539	0.908153
Esr1	5.9768	-1.04484	0.787758	-1.32635	0.184725	0.290878
Myct1	31.5067	-0.117051	0.33347	-0.351008	0.725582	0.814063
Vip	0.352394	-1.95027	3.11481	-0.626128	0.531231	NA
Fbxo5	293.897	-0.893469	0.130459	-6.84868	7.45359e-12	6.57042e-11
Mtrf1l	357.189	0.171651	0.108043	1.58873	0.112121	0.191455
Rgs17	42.6631	0.59881	0.304062	1.96937	0.0489109	0.0939242
LOC683313	8.86237	-0.125626	0.63238	-0.198656	0.842532	0.895371
Oprm1	0	NA	NA	NA	NA	NA
Ipcef1	1.12749	0.359013	1.90191	0.188765	0.850277	0.900079
Cnksr3	1701.79	-0.371201	0.0715328	-5.18925	2.11148e-07	1.115e-06
Scaf8	3365.97	0.0710688	0.0577936	1.2297	0.218809	0.3335
Tfb1m	540.924	0.337033	0.0948778	3.55228	0.000381908	0.00118973
Cldn20	7.75102	1.50669	0.703053	2.14307	0.0321074	0.0651057
Nox3	0.154773	0.91545	4.08047	0.224349	0.822486	NA
Tmem242	1522.9	0.0170681	0.0634132	0.269157	0.787809	0.858548
Ldhal6b	1.49146	-0.977778	1.67126	-0.585054	0.558511	0.679283
Zdhhc14	258.759	0.251988	0.124767	2.01967	0.0434175	0.0847204
Snx9	1197.54	-0.0176047	0.0664221	-0.265043	0.790976	0.860589
Synj2	1949.83	-0.0337919	0.0590805	-0.571964	0.567347	0.686639
Gtf2h5	1520.38	0.36901	0.0658308	5.60543	2.07738e-08	1.23529e-07
Tulp4	2841.25	-0.135057	0.0531051	-2.5432	0.0109843	0.0251789
Tmem181	1039.78	0.0455199	0.0693624	0.656262	0.511655	0.636673
Dynlt1	2244.9	0.540585	0.0698672	7.73733	1.01525e-14	1.20257e-13
Sytl3	10.155	0.0929082	0.573866	0.161899	0.871386	0.914058
Ezr	10018	-0.260862	0.0486324	-5.36395	8.14225e-08	4.52226e-07
Tagap	2.59615	-1.56478	1.30533	-1.19876	0.23062	0.348128
Fndc1	135.464	-1.06714	0.173	-6.16843	6.89702e-10	4.9219e-09
Sod2	11144.3	-0.276256	0.0490964	-5.62681	1.8357e-08	1.09795e-07
Wtap	2725.74	0.204685	0.0548429	3.73221	0.000189808	0.000629477
Acat2	6796.11	-0.591523	0.0522004	-11.3318	9.13242e-30	3.62625e-28
Tcp1	9866.71	0.179138	0.0554155	3.23264	0.00122653	0.00345662
Mrpl18	1420.41	-0.180723	0.0626236	-2.88586	0.00390351	0.0099541
Pnldc1	22.5614	-0.935219	0.413519	-2.26161	0.0237213	0.0498484
Mrgprh	0.310984	-0.0463183	3.30637	-0.0140088	0.988823	NA
Mas1	13.8194	-0.785276	0.599032	-1.31091	0.189889	0.297936
Igf2r	73409.4	-0.50248	0.0755745	-6.6488	2.9549e-11	2.47364e-10
Slc22a1	1.35683	-0.887186	1.78829	-0.496107	0.619819	0.730665
Slc22a2	0	NA	NA	NA	NA	NA
Slc22a3	0.84263	-1.95866	2.18333	-0.897097	0.369667	NA
Plg	64.6454	-0.180975	0.272873	-0.663222	0.507189	0.632393
Map3k4	1513.34	-0.040149	0.0622397	-0.64507	0.518882	0.643935
Agpat4	2791.91	0.513374	0.0542583	9.46168	3.03047e-21	6.16382e-20
Park2	207.331	0.153174	0.165079	0.927885	0.353467	0.483528
Pacrg	15.95	1.15017	0.500353	2.29873	0.0215205	0.0458099
Qk	4783.54	-0.288613	0.0517502	-5.57704	2.44644e-08	1.43486e-07
Pabpc6	11.4569	-0.115161	0.569741	-0.202129	0.839816	0.894486
MGC94891	0.164676	-1.0081	4.08047	-0.247055	0.804865	NA
Pde10a	49.5807	-0.26437	0.274703	-0.962385	0.335856	0.464693
T	0	NA	NA	NA	NA	NA
T2	0	NA	NA	NA	NA	NA
Prr18	0.161958	0.91545	4.08047	0.224349	0.822486	NA
Sft2d1	1521.93	0.178641	0.0612896	2.9147	0.00356032	0.00917505
Mpc1	4483.65	-1.08052	0.0744644	-14.5105	1.03958e-47	1.05561e-45
Ccr6	0.331165	-0.046318	3.23485	-0.0143185	0.988576	NA
LOC683722	396.267	0.150003	0.105745	1.41854	0.156034	0.252995
Rnaset2	2107.43	0.339977	0.0579337	5.86838	4.40079e-09	2.84171e-08
Rps6ka2	650.943	-0.274562	0.0834338	-3.29078	0.000999102	0.00287539
Gpr31	0	NA	NA	NA	NA	NA
Tcp10b	0	NA	NA	NA	NA	NA
Ttll2	0	NA	NA	NA	NA	NA
Mllt4	3721.02	0.0372482	0.0577374	0.645132	0.518842	0.643935
Smok2a	0	NA	NA	NA	NA	NA
Vom2r7	0	NA	NA	NA	NA	NA
Vom2r9	1.69933	-2.05565	1.57466	-1.30546	0.191737	0.300163
Dact2	170.26	-1.05708	0.195873	-5.39675	6.78605e-08	3.80236e-07
Smoc2	275.766	-0.653499	0.126907	-5.14943	2.61275e-07	1.3592e-06
Thbs2	1109.74	-0.943864	0.10436	-9.04433	1.50585e-19	2.66367e-18
LOC100125364	1331.79	0.473505	0.0641355	7.38288	1.54899e-13	1.62114e-12
Phf10	1981.61	0.169383	0.0644149	2.62957	0.00854933	0.0201637
Tcte3	1.17629	-0.533938	1.78232	-0.299575	0.764501	0.843164
Dll1	8.90172	-0.264905	0.620399	-0.426992	0.669385	0.77039
Fam120b	1624.62	0.185554	0.0601957	3.08252	0.00205256	0.00553479
Psmb1	6993.1	0.183183	0.0449278	4.07728	4.55648e-05	0.000168737
Tbp	535.019	0.208742	0.0935595	2.23112	0.0256734	0.0534942
Pdcd2	543.688	0.201705	0.0914462	2.20572	0.0274037	0.0565856
Prdm9	31.915	-0.0906999	0.349097	-0.259813	0.795008	0.863916
Chd1	2370.16	0.0540393	0.0569	0.949724	0.342252	0.471923
Riok2	1072.83	0.0819371	0.0758395	1.0804	0.279964	0.404967
Lix1	29.5632	2.78841	0.444519	6.27287	3.54449e-10	2.62668e-09
Lnpep	2161.57	0.046267	0.0647326	0.71474	0.474769	0.603226
Mir99b	0.812572	0.578698	2.01511	0.28718	0.773975	NA
Mir3596c	0.164676	-1.0081	4.08047	-0.247055	0.804865	NA
Mirlet7e	0	NA	NA	NA	NA	NA
Mir125a	1.16459	-2.5147	1.91432	-1.31362	0.188973	0.296779
LOC688452	330.692	0.117097	0.141784	0.825879	0.408873	0.54037
Has1	90.8916	0.0679567	0.233434	0.291117	0.770962	0.847198
Fpr1	6.2903	-0.747465	0.890977	-0.838927	0.40151	0.533373
Fpr-rs3	1.12515	3.5982	1.93963	1.8551	0.0635827	0.117731
Vom1r6	0	NA	NA	NA	NA	NA
Vom1r7	0	NA	NA	NA	NA	NA
Vom1r8	0	NA	NA	NA	NA	NA
Vom1r13	0	NA	NA	NA	NA	NA
Vom1r9	0	NA	NA	NA	NA	NA
Vom1r10	0	NA	NA	NA	NA	NA
Vom1r14	0	NA	NA	NA	NA	NA
Vom1r11	0	NA	NA	NA	NA	NA
Vom1r12	0	NA	NA	NA	NA	NA
Vom1r15	0	NA	NA	NA	NA	NA
Ppp2r1a	15674.2	0.296027	0.0427527	6.92418	4.38513e-12	3.9681e-11
Vom1r19	0	NA	NA	NA	NA	NA
Vom1r20	0	NA	NA	NA	NA	NA
Vom1r17	0	NA	NA	NA	NA	NA
Vom1r111	0	NA	NA	NA	NA	NA
Vom1r16	0	NA	NA	NA	NA	NA
Zfp51	190.151	0.0877703	0.151449	0.579537	0.562227	0.682639
Zfp53	199.646	0.0526012	0.149658	0.351477	0.725231	0.81382
Zfp52	175.055	-0.0782372	0.150187	-0.52093	0.602415	0.716948
Vom1r22	0.187718	-1.0081	4.08047	-0.247055	0.804865	NA
Vom1r23	0	NA	NA	NA	NA	NA
Vom2r80	3.97631	-0.285758	0.926762	-0.30834	0.757824	0.837953
Zfp40	196.754	0.103096	0.143894	0.716472	0.4737	0.602294
Vom2r15	0	NA	NA	NA	NA	NA
Vom2r16	0	NA	NA	NA	NA	NA
Vom1r110	0	NA	NA	NA	NA	NA
Vom1r28	0	NA	NA	NA	NA	NA
Vom1r29	0	NA	NA	NA	NA	NA
Vom1r109	0	NA	NA	NA	NA	NA
Vom1r30	0	NA	NA	NA	NA	NA
Vom2r26	0.312421	-1.8109	3.5262	-0.513557	0.607562	NA
Lilrc2	2.09679	-0.672077	1.39957	-0.480202	0.631083	0.74001
Lilrb3	14.0099	0.158311	0.495242	0.319664	0.749223	0.83197
Lilrb3l	58.3829	-0.172039	0.250617	-0.686461	0.492423	0.61818
Rps9	0	NA	NA	NA	NA	NA
Tsen34	0	NA	NA	NA	NA	NA
Mboat7	0	NA	NA	NA	NA	NA
Tmc4	6.21259	-0.11045	0.748536	-0.147554	0.882695	0.921494
Leng1	588.625	-0.187978	0.0857608	-2.19188	0.028388	0.0583102
Cnot3	2250.85	0.0346531	0.0578332	0.599191	0.549046	0.670378
Mir3572	0.161958	0.91545	4.08047	0.224349	0.822486	NA
Prpf31	1292.53	-0.0131371	0.0668572	-0.196495	0.844222	0.896308
Tfpt	399.987	0.0749648	0.103828	0.722007	0.47029	0.598698
Oscar	21.8925	-0.285745	0.408676	-0.699199	0.484428	0.611372
Cacng6	328.997	-0.384484	0.116062	-3.31274	0.000923855	0.0026797
Cacng8	0.806825	-0.569506	2.09796	-0.271457	0.78604	NA
Mir935	0	NA	NA	NA	NA	NA
Cacng7	1.99342	0.496673	1.38582	0.358397	0.720046	0.809438
Prkcg	324.352	1.40169	0.127916	10.9579	6.09241e-28	2.09951e-26
Myadm	23848.7	0.492834	0.0734597	6.70889	1.96104e-11	1.67002e-10
Olr1l	0.164676	-1.0081	4.08047	-0.247055	0.804865	NA
Olr386	0	NA	NA	NA	NA	NA
Nlrp12	0	NA	NA	NA	NA	NA
Mir295-2	0	NA	NA	NA	NA	NA
Mir295-1	0	NA	NA	NA	NA	NA
Mir294	0	NA	NA	NA	NA	NA
Mir293	0	NA	NA	NA	NA	NA
Mir291b	0	NA	NA	NA	NA	NA
Mir292	0	NA	NA	NA	NA	NA
Mir291a	0	NA	NA	NA	NA	NA
Mir290	0	NA	NA	NA	NA	NA
LOC292543	863.844	-1.09284	0.0865198	-12.6311	1.42223e-36	8.59935e-35
Vom2r27	0	NA	NA	NA	NA	NA
Vom2r12	0	NA	NA	NA	NA	NA
Vom2r13	0.537627	0.91827	2.7318	0.336142	0.736764	NA
Vom2r17	0.320887	-1.84508	3.22132	-0.572771	0.5668	NA
Vom2r19	0	NA	NA	NA	NA	NA
Mzf1	447.549	1.51252	0.115423	13.1042	3.11632e-39	2.15902e-37
Ube2m	5933.01	0.0524905	0.0515898	1.01746	0.308935	0.436665
Chmp2a	2983.19	0.136507	0.0529863	2.57627	0.00998714	0.0231767
Trim28	12182.9	0.104306	0.051549	2.02343	0.0430288	0.0840731
Zbtb45	824.765	0.148989	0.0825979	1.80379	0.0712649	0.129805
Slc27a5	2.3297	-0.923138	1.25892	-0.73328	0.463387	0.592592
Rnf225	58.5175	-0.311504	0.260856	-1.19416	0.232414	0.3502
Rps5	13189.7	-0.145195	0.0480059	-3.02453	0.00249022	0.00659595
Zfp110	984.848	0.315821	0.0775371	4.07315	4.63807e-05	0.000171424
Zfp329	489.01	0.193077	0.105971	1.82198	0.0684573	0.125603
Vom2r36	0	NA	NA	NA	NA	NA
Vom2r33	0	NA	NA	NA	NA	NA
Vom2r35	0	NA	NA	NA	NA	NA
Vom2r34	0	NA	NA	NA	NA	NA
Vom1r54	0	NA	NA	NA	NA	NA
Vom1r53	0	NA	NA	NA	NA	NA
Vom1r56	0	NA	NA	NA	NA	NA
Vom1r57	0	NA	NA	NA	NA	NA
Vom1r52	0	NA	NA	NA	NA	NA
Vom1r51	0	NA	NA	NA	NA	NA
Vom1r48	0	NA	NA	NA	NA	NA
Vom1r49	0	NA	NA	NA	NA	NA
Vom1r47	0	NA	NA	NA	NA	NA
Vom1r46	0	NA	NA	NA	NA	NA
Vom1r45	0	NA	NA	NA	NA	NA
Vom1r44	0	NA	NA	NA	NA	NA
Vom1r43	0	NA	NA	NA	NA	NA
Vom1r42	0	NA	NA	NA	NA	NA
Sbk1	0.15621	-1.0081	4.08047	-0.247055	0.804865	NA
Vom1r40	0	NA	NA	NA	NA	NA
Vom1r41	0	NA	NA	NA	NA	NA
Vom2r32	0	NA	NA	NA	NA	NA
Vom2r78	0	NA	NA	NA	NA	NA
Vom1r27	0	NA	NA	NA	NA	NA
Vom1r63	0	NA	NA	NA	NA	NA
Nlrp4a	15.6503	-1.19658	0.485068	-2.46684	0.0136313	0.0305515
Vom2r28	0	NA	NA	NA	NA	NA
Zfp418	284.449	0.22136	0.127347	1.73825	0.0821663	0.146394
Zfp978	77.1487	-0.0309193	0.230939	-0.133885	0.893494	0.929625
Hiat1	23.6721	-0.112075	0.382775	-0.292795	0.769679	0.846278
Zfp772	304.041	0.366914	0.122462	2.99616	0.00273407	0.00716904
Aurkc	293.175	-0.350411	0.12503	-2.80261	0.00506906	0.0125894
Usp29	329.043	0.0748804	0.113328	0.660744	0.508777	0.633856
Mir3099	0	NA	NA	NA	NA	NA
Peg3	4209.96	1.07556	0.0608737	17.6686	7.3135e-70	2.31629e-67
Apeg3	0	NA	NA	NA	NA	NA
Zim1	132.593	0.584636	0.171221	3.41451	0.000638959	0.00190784
Olr3	0.161958	0.91545	4.08047	0.224349	0.822486	NA
Olr4	0	NA	NA	NA	NA	NA
Olr5	0	NA	NA	NA	NA	NA
Olr6	0	NA	NA	NA	NA	NA
Olr7	0	NA	NA	NA	NA	NA
Olr8	0	NA	NA	NA	NA	NA
Smim17	2.33327	1.78737	1.36593	1.30854	0.19069	0.298736
Zfp583	56.8942	-0.109207	0.249196	-0.438237	0.661215	0.763563
Zfp667	142.415	-0.0565589	0.168791	-0.335083	0.737562	0.823006
Galp	1.00627	2.20015	1.98892	1.1062	0.268639	0.392556
Zfp444	1141.95	0.0637528	0.0679348	0.938441	0.348018	0.478266
Zfp787	716.156	-0.382857	0.0868371	-4.4089	1.03896e-05	4.31073e-05
Nlrp5	0.508605	-2.49121	2.53954	-0.980968	0.326608	NA
Vom2r71	0	NA	NA	NA	NA	NA
Nlrp4	0.65908	-0.0173187	2.39455	-0.00723254	0.994229	NA
Vom1r32	0	NA	NA	NA	NA	NA
Nlrp9	0	NA	NA	NA	NA	NA
Vom1r34	0	NA	NA	NA	NA	NA
Vom1r35	0	NA	NA	NA	NA	NA
Vom1r36	0	NA	NA	NA	NA	NA
Vom1r37	0	NA	NA	NA	NA	NA
Vom1r38	0	NA	NA	NA	NA	NA
Rasl2-9	69.6693	-0.069477	0.231451	-0.30018	0.76404	0.842864
Rfpl4a	0	NA	NA	NA	NA	NA
Epn1	5395.51	-0.289184	0.056077	-5.15691	2.51053e-07	1.30756e-06
Zfp865	290.257	-0.0275035	0.116431	-0.236223	0.81326	0.877157
Zfp524	371.66	-0.113456	0.110204	-1.02951	0.30324	0.430766
Fiz1	919.364	-0.130331	0.0796356	-1.63659	0.101717	0.176153
Zfp579	505.457	-0.0592478	0.109278	-0.542175	0.587698	0.704158
Sbk2	9.21953	-1.09559	0.636927	-1.72012	0.0854115	0.151405
Ssc5d	441.892	0.110827	0.101531	1.09156	0.275028	0.39974
Nat14	329.329	0.693455	0.118649	5.84462	5.07733e-09	3.25801e-08
Isoc2b	1241.36	-0.228355	0.0702304	-3.25152	0.00114791	0.00325899
Shisa7	71.4528	0.858811	0.281717	3.04849	0.00229994	0.00614087
Ube2s	5670.23	0.115047	0.050625	2.27254	0.0230542	0.0485848
Rpl28	9855.93	-0.634743	0.059141	-10.7327	7.14741e-27	2.28545e-25
Il11	9.83281	-0.401154	0.6559	-0.611608	0.540797	0.663195
Fam71e2	0.154773	0.91545	4.08047	0.224349	0.822486	NA
Cox6b2	66.3786	-0.539804	0.248202	-2.17486	0.0296407	0.0605654
Suv420h2	1911.07	0.0847009	0.0704638	1.20205	0.229345	0.346558
Tmem150b	37.386	-0.0765742	0.328218	-0.233303	0.815526	0.878818
Brsk1	867.131	0.506317	0.087527	5.7847	7.26432e-09	4.54515e-08
Hspbp1	2073.94	0.583183	0.0647183	9.01109	2.04019e-19	3.57087e-18
Ppp6r1	9108.09	0.172287	0.0433351	3.97569	7.01753e-05	0.000251203
Tmem86b	23.3698	-0.21931	0.385008	-0.569623	0.568933	0.687995
Ptprh	9.49886	1.99304	0.69106	2.88403	0.00392625	0.0100013
Syt5	213.634	0.832857	0.135579	6.14298	8.09866e-10	5.72718e-09
Dnaaf3	163.578	0.336045	0.152743	2.20007	0.0278021	0.0572836
Tnni3	37466.4	-0.711136	0.061121	-11.6349	2.73941e-31	1.19474e-29
Tnnt1	46.4395	0.395059	0.299605	1.3186	0.187303	0.294573
Ppp1r12c	5225.18	0.644566	0.0482407	13.3615	1.01533e-40	7.85228e-39
Eps8l1	6.61497	0.104453	0.726096	0.143855	0.885615	0.923957
Rdh13	818.447	-0.396573	0.0797362	-4.97356	6.57344e-07	3.24841e-06
Ncr1	5.74027	-0.468777	0.803896	-0.583132	0.559805	0.680483
Fcar	0.998478	-1.07905	1.96337	-0.549592	0.582599	0.699877
Kir3dl1	10.2054	0.015644	0.627398	0.0249347	0.980107	0.987606
Lilrb4	209.724	-0.178898	0.134712	-1.328	0.184177	0.29019
Lilra5	1.48926	1.75396	1.63199	1.07473	0.282494	0.408006
Cdc42ep5	332.959	0.0914162	0.123941	0.737578	0.460771	0.590366
Leng8	6015.78	-0.0704918	0.170031	-0.414582	0.678448	0.777303
Ttyh1	12.2596	0.67957	0.530947	1.27992	0.200572	0.311089
Lair1	5.76908	1.71893	0.82798	2.07605	0.0378892	0.0752579
Vom2r29	0	NA	NA	NA	NA	NA
Vom2r30	0.161958	0.91545	4.08047	0.224349	0.822486	NA
Vom2r31	40.575	-0.223448	0.295921	-0.755093	0.450193	0.579941
Vom1r58	0	NA	NA	NA	NA	NA
Vom1r59	0	NA	NA	NA	NA	NA
Vom1r60	0	NA	NA	NA	NA	NA
Vom1r61	0	NA	NA	NA	NA	NA
Vom1r62	0	NA	NA	NA	NA	NA
Lig1	2759.61	-0.587112	0.0628565	-9.34051	9.58715e-21	1.88095e-19
Pla2g4c	0.331165	-0.046318	3.23485	-0.0143185	0.988576	NA
Cabp5	0	NA	NA	NA	NA	NA
Sult2a2	0.316731	1.77373	3.23599	0.548128	0.583604	NA
Sult2a6	0	NA	NA	NA	NA	NA
Sult2a1	0	NA	NA	NA	NA	NA
Sepw1	0	NA	NA	NA	NA	NA
Crx	0.164676	-1.0081	4.08047	-0.247055	0.804865	NA
Rpl9	5375.2	-0.00837231	0.0547971	-0.152787	0.878566	0.918434
Gltscr2	3377.84	-0.0685549	0.0561177	-1.22163	0.221849	0.337617
Ehd2	4131.63	0.0891967	0.0660178	1.3511	0.176663	0.280493
Gltscr1	1295.59	-0.229435	0.0668674	-3.43119	0.00060093	0.00180401
Napa	3449.52	0.0327012	0.0558785	0.585219	0.5584	0.679283
Kptn	242.814	0.296566	0.127522	2.3256	0.0200397	0.0430713
Slc8a2	73.9798	0.967551	0.241538	4.00579	6.18117e-05	0.000223672
Meis3	276.391	-0.050297	0.124352	-0.404474	0.685864	0.783525
Dhx34	647.908	0.233019	0.0880262	2.64715	0.00811728	0.0192265
C5ar2	58.2375	-0.283899	0.245508	-1.15637	0.247529	0.368056
C5ar1	100.379	-0.293973	0.191928	-1.53169	0.1256	0.210845
Inafm1	255.175	-0.039242	0.124108	-0.316193	0.751856	0.833919
Bbc3	531.242	0.652507	0.09674	6.74496	1.53073e-11	1.31536e-10
Sae1	5079.22	0.229857	0.0494684	4.64653	3.37566e-06	1.50783e-05
Tmem160	1456.33	-0.209845	0.0724749	-2.89541	0.00378658	0.00969941
Npas1	63.6684	-0.814998	0.24081	-3.3844	0.000713332	0.00211378
Arhgap35	17041.9	0.00836147	0.0441695	0.189304	0.849854	0.900075
Ceacam9	14.3537	-0.0993489	0.496089	-0.200264	0.841274	0.894926
Ap2s1	3622.15	0.225596	0.0562336	4.01176	6.02666e-05	0.000218497
Slc1a5	808.53	-1.26204	0.0879955	-14.3421	1.19419e-46	1.1595e-44
Fkrp	1661.51	-0.245446	0.0648874	-3.78264	0.000155174	0.000522695
Strn4	6909.56	0.118653	0.0513102	2.31246	0.0207523	0.0443662
Prkd2	309.649	0.0375967	0.117228	0.320713	0.748428	0.831225
Dact3	2769.58	0.374814	0.0661082	5.66971	1.43042e-08	8.65671e-08
Gng8	57.828	-0.192029	0.250541	-0.766456	0.443405	0.573585
Ptgir	29.6436	-0.947574	0.372844	-2.54148	0.0110386	0.0252815
Calm3	2764.55	-0.32619	0.0585812	-5.56817	2.57426e-08	1.50584e-07
Pnmal2	27.4613	0.572386	0.359082	1.59403	0.11093	0.189577
Pnmal1	0	NA	NA	NA	NA	NA
Ccdc8	1775.33	0.0305199	0.060938	0.500834	0.616488	0.728288
Ppp5c	3000.91	-0.338313	0.057109	-5.92399	3.14228e-09	2.07231e-08
Hif3a	4.42968	0.505518	0.879604	0.574711	0.565487	0.685336
Cgm4	0	NA	NA	NA	NA	NA
Psg16	0	NA	NA	NA	NA	NA
Ceacam3	1.70539	0.473805	1.49608	0.316698	0.751472	0.833632
Psgb1	0	NA	NA	NA	NA	NA
Psg29	0	NA	NA	NA	NA	NA
Ceacam11	0	NA	NA	NA	NA	NA
Igfl3	0	NA	NA	NA	NA	NA
Mill1	135.52	-0.37179	0.168472	-2.20683	0.0273261	0.0564428
Psg19	15.5775	-0.611083	0.482555	-1.26635	0.205389	0.317093
Micb	89.3221	-0.208625	0.217435	-0.959482	0.337316	0.466131
Pglyrp1	31.0722	-0.511885	0.34993	-1.46282	0.143517	0.235658
Ccdc61	547.538	0.239817	0.0913753	2.62453	0.00867696	0.0204126
Nanos2	0	NA	NA	NA	NA	NA
Mypop	148.781	0.452371	0.157228	2.87717	0.00401253	0.0101996
Irf2bp1	1745.02	0.0315985	0.0619123	0.510375	0.609788	0.723328
Foxa3	3.99254	0.181894	0.917758	0.198194	0.842893	0.895507
Sympk	2949.72	0.28013	0.0585043	4.78819	1.68291e-06	7.91026e-06
Rsph6a	3.14288	0.424318	1.02745	0.412982	0.67962	0.777954
Fbxo46	751.491	0.160424	0.0785707	2.04178	0.0411738	0.0809002
Qpctl	867.037	0.037959	0.0751281	0.505257	0.613378	0.725968
Snrpd2	3578.12	0.355504	0.0563238	6.31179	2.7582e-10	2.07285e-09
Gipr	115.729	1.16177	0.185151	6.27474	3.50216e-10	2.59676e-09
Eml2	3246.28	0.355126	0.0546495	6.49826	8.12536e-11	6.44505e-10
Mir330	0	NA	NA	NA	NA	NA
Gpr4	2.84444	-0.90118	1.15066	-0.783182	0.43352	0.564622
Opa3	1904	0.0330053	0.0589886	0.559519	0.575807	0.694289
Vasp	6601.64	0.442605	0.0493372	8.971	2.93832e-19	5.06946e-18
Ppm1n	31.6439	0.149327	0.330154	0.452296	0.651056	0.756098
Rtn2	1738.43	0.157911	0.0644847	2.44881	0.0143328	0.0319248
Fosb	90.52	0.696774	0.212042	3.28602	0.00101614	0.00292379
Ercc1	932.136	0.308301	0.0734335	4.19837	2.68837e-05	0.000103564
Cd3eap	547.113	-0.128011	0.0942227	-1.3586	0.174275	0.27733
Ercc2	959.12	0.218431	0.0742653	2.94123	0.00326909	0.00846678
Mir343	5.18003	-0.513963	0.823058	-0.624455	0.532329	0.656016
Klc3	28.5039	-0.604754	0.351065	-1.72263	0.0849563	0.150766
Ckm	16002	-0.640648	0.0671318	-9.54314	1.38574e-21	2.90742e-20
Mark4	1903.88	0.168265	0.0620373	2.71232	0.00668141	0.0161564
Trappc6a	526.46	0.313343	0.0968089	3.23672	0.00120912	0.00341304
Ppp1r37	2899.41	-0.624371	0.0579331	-10.7775	4.39906e-27	1.4203e-25
Gemin7	759.076	-0.142591	0.0841535	-1.69442	0.0901852	0.15862
Clasrp	1544.6	0.111825	0.0705166	1.58579	0.112786	0.192442
Clptm1	9163.41	-0.0747229	0.0490807	-1.52245	0.127896	0.214239
Apoc2	0	NA	NA	NA	NA	NA
Apoc4	0	NA	NA	NA	NA	NA
Apoc1	0.792391	0.542441	2.11105	0.256952	0.797215	NA
Apoe	1070.07	-0.362206	0.315523	-1.14795	0.250988	0.372284
Tomm40	3230.69	-0.0349031	0.0574852	-0.607167	0.54374	0.665591
Pvrl2	2335.18	0.0492552	0.0638867	0.770977	0.440721	0.571001
Bcam	13230.5	-0.300485	0.0566628	-5.30304	1.13892e-07	6.22684e-07
Cblc	3.93532	-0.693268	0.970022	-0.714693	0.474799	0.603226
Bcl3	613.184	-0.890901	0.0871709	-10.2202	1.61066e-24	4.26924e-23
Ceacam16	1.78717	0.274237	1.47453	0.185983	0.852458	0.901168
Ceacam19	0.828599	3.14666	2.13509	1.47378	0.14054	NA
PVR	2024.96	0.0662456	0.0665396	0.995582	0.319453	0.448056
Ceacam20	0	NA	NA	NA	NA	NA
Zfp180	2238.85	-0.143362	0.0590236	-2.4289	0.0151447	0.0335311
Zfp112	167.71	0.113766	0.150132	0.757775	0.448586	0.578514
Zfp111	658.494	-0.137531	0.084897	-1.61997	0.105239	0.181215
Zfp61	416.409	0.0650264	0.103366	0.629088	0.529292	0.653363
Zfp94	180.202	0.0775463	0.151052	0.513376	0.607689	0.72161
Tescl	1.48059	1.80785	1.74124	1.03826	0.299151	0.426325
Lypd5	0	NA	NA	NA	NA	NA
Kcnn4	66.3212	-0.290644	0.248506	-1.16956	0.242177	0.361715
Smg9	738.915	-0.26634	0.079324	-3.35763	0.000786145	0.00231203
Irgc	16.2244	0.187574	0.464411	0.403897	0.686288	0.783808
Plaur	404.879	-0.273476	0.104142	-2.626	0.00863949	0.0203403
Cadm4	283.383	-0.576051	0.125724	-4.58186	4.60866e-06	2.01593e-05
Zfp428	405.709	0.170276	0.109303	1.55784	0.119272	0.201827
Irgq	2213.58	0.439413	0.056496	7.77778	7.3808e-15	8.87698e-14
Pinlyp	61.7822	0.388229	0.246678	1.57383	0.115527	0.19656
Xrcc1	2516.99	0.272259	0.0588398	4.62712	3.70789e-06	1.64408e-05
Zfp575	43.9238	-0.039087	0.28979	-0.134881	0.892706	0.928951
Ethe1	640.443	0.479812	0.0858176	5.59106	2.25682e-08	1.33127e-07
Phldb3	123.961	-0.288418	0.172418	-1.67278	0.09437	0.165042
Lypd3	3.05061	-0.681884	1.12268	-0.607373	0.543604	0.665533
Tex101	0.331165	-0.046318	3.23485	-0.0143185	0.988576	NA
RGD1564380	0	NA	NA	NA	NA	NA
RGD1565655	0	NA	NA	NA	NA	NA
Ceacam10	0	NA	NA	NA	NA	NA
Ceacam6	0	NA	NA	NA	NA	NA
Lypd4	0	NA	NA	NA	NA	NA
Rps19	1.14932	-0.456483	1.72591	-0.264488	0.791404	0.860702
Arhgef1	4886.56	0.164015	0.0577533	2.83993	0.00451231	0.0113379
Rabac1	4104.93	0.566696	0.0571084	9.92316	3.30144e-23	7.97018e-22
Atp1a3	2283.27	-0.84674	0.0852638	-9.93082	3.05721e-23	7.39399e-22
Grik5	2101.92	-0.185862	0.0584532	-3.17967	0.00147441	0.00408595
Zfp574	2559.91	0.0667856	0.0556199	1.20075	0.229848	0.347239
Pou2f2	8.67818	0.628595	0.635549	0.989059	0.322634	0.451281
Gsk3a	4240.8	0.036221	0.0496956	0.728857	0.466089	0.595059
Erf	3010.07	0.463955	0.0547466	8.47459	2.35903e-17	3.42201e-16
Pafah1b3	486.342	0.51269	0.0982013	5.22081	1.78144e-07	9.50012e-07
Prr19	3.49401	0.955427	1.01553	0.940813	0.346801	0.476909
Megf8	4937.41	-0.398948	0.0556976	-7.16274	7.9081e-13	7.68397e-12
Cnfn	0.501589	0.877771	2.62995	0.33376	0.738561	NA
Lipe	858.312	-0.0739535	0.11197	-0.660476	0.508948	0.633856
Cxcl17	37.3622	-1.52755	0.328201	-4.65429	3.25094e-06	1.45602e-05
Ceacam1	140.91	-0.501196	0.165598	-3.02658	0.0024734	0.00655663
Erich4	32.5442	1.13991	0.351732	3.24085	0.00119176	0.00337006
Atp5sl	1383.38	-0.203718	0.0756554	-2.69271	0.00708733	0.017028
B3gnt8	10.471	-0.660508	0.582909	-1.13312	0.257162	0.379453
Bckdha	2302.05	-0.432732	0.0663496	-6.522	6.93753e-11	5.5664e-10
Exosc5	390.919	-0.0124921	0.107851	-0.115827	0.90779	0.940087
B9d2	487.566	0.757389	0.102982	7.35458	1.91526e-13	1.99193e-12
Tgfb1	685.487	-0.284428	0.0978343	-2.90724	0.00364631	0.00937477
Ccdc97	2157.24	0.150673	0.0610952	2.4662	0.0136556	0.0306009
Hnrnpul1	7322.91	0.0464747	0.0450207	1.03229	0.301934	0.429416
Axl	3685.65	-0.743084	0.0586243	-12.6754	8.09887e-37	4.94179e-35
Cyp2s1	31.0927	-0.333844	0.336646	-0.991675	0.321356	0.44989
Cd177	0.31945	-0.0463182	3.27551	-0.0141408	0.988718	NA
Cyp2b2	0	NA	NA	NA	NA	NA
Cyp2b3	0	NA	NA	NA	NA	NA
Cyp2b21	0	NA	NA	NA	NA	NA
Cyp2b12	0	NA	NA	NA	NA	NA
Cyp2g1	0	NA	NA	NA	NA	NA
Cyp2a3	0	NA	NA	NA	NA	NA
Cyp2a1	0	NA	NA	NA	NA	NA
Cyp2a2	0	NA	NA	NA	NA	NA
Cyp2f4	0.187718	-1.0081	4.08047	-0.247055	0.804865	NA
Cyp2t1	120.837	-0.494441	0.182266	-2.71275	0.00667281	0.0161385
Egln2	2812.57	-0.112074	0.0578908	-1.93595	0.0528733	0.100503
Rab4b	1372.14	-0.0766304	0.0682458	-1.12286	0.261498	0.384699
Mia	5.8453	-0.145212	0.761086	-0.190796	0.848686	0.899518
Snrpa	1115.17	-0.0595609	0.0794566	-0.749604	0.453493	0.583063
Itpkc	547.615	0.168368	0.0881775	1.90942	0.0562073	0.106248
Adck4	1225.67	0.547754	0.0670774	8.166	3.18787e-16	4.23205e-15
Numbl	754.509	-0.0834969	0.0918913	-0.908649	0.363536	0.494049
Ltbp4	832.925	-0.442171	0.097305	-4.54418	5.515e-06	2.38493e-05
Shkbp1	926.363	0.167768	0.0756248	2.21843	0.0265254	0.0549254
Sptbn4	100.258	-0.00786212	0.190459	-0.0412799	0.967073	0.98004
Blvrb	1767.05	-0.0738884	0.0693176	-1.06594	0.286451	0.412289
Sertad3	559.4	0.285548	0.0919066	3.10693	0.0018904	0.00513185
Sertad1	1180.49	0.0162264	0.0729834	0.22233	0.824057	0.884643
Prx	382.552	-0.610215	0.102795	-5.93622	2.91664e-09	1.93309e-08
Hipk4	80.1353	0.125638	0.217476	0.577711	0.563459	0.683676
Pld3	4402.3	0.332667	0.0598288	5.56031	2.69296e-08	1.57389e-07
RGD1307554	2721.26	-0.232354	0.0636554	-3.65018	0.000262057	0.000843017
Akt2	2731.12	-1.01929	0.0558901	-18.2373	2.60904e-74	9.64038e-72
Ttc9b	0.362673	-0.0463176	3.13587	-0.0147703	0.988215	NA
Map3k10	1180.31	-0.013722	0.0748156	-0.183411	0.854475	0.902368
Marcksl1	165.049	-0.709838	0.153101	-4.63641	3.5451e-06	1.5761e-05
Psmc4	5303.51	0.182874	0.0518437	3.5274	0.000419656	0.0012985
Fcgbp	61.8153	-0.535936	0.24118	-2.22214	0.0262741	0.0545155
Fcgbpl1	0.692025	-1.54664	2.34579	-0.659325	0.509687	NA
Fbl	2259.03	0.190898	0.0683205	2.79415	0.00520361	0.0128946
Dyrk1b	1277.77	0.0786329	0.0800248	0.982606	0.325801	0.454853
Pak4	3752.29	0.461122	0.0547108	8.42834	3.50595e-17	4.99317e-16
Nccrp1	0.15621	-1.0081	4.08047	-0.247055	0.804865	NA
Sycn	0	NA	NA	NA	NA	NA
Lrfn1	145.626	-0.40545	0.159147	-2.54764	0.0108453	0.0249204
Gmfg	140.204	-0.0518691	0.166417	-0.311681	0.755283	0.83609
Samd4b	3191.84	0.408139	0.0524566	7.7805	7.22395e-15	8.71197e-14
Paf1	5366.68	0.226166	0.0470266	4.80932	1.51444e-06	7.14871e-06
Med29	1283.1	-0.0103274	0.0674943	-0.153012	0.878389	0.918434
Zfp36	2550.54	-0.115717	0.0676821	-1.70971	0.08732	0.154336
Plekhg2	3885.79	-0.231789	0.0532936	-4.34928	1.36586e-05	5.52942e-05
Rps16	24576.2	-0.140119	0.0503049	-2.78539	0.00534629	0.0132106
Supt5h	10838.3	0.173513	0.0529125	3.27924	0.00104087	0.00298784
Dll3	0.518883	-0.956929	2.60457	-0.367404	0.713318	NA
Selv	0	NA	NA	NA	NA	NA
Vom2r10	0.174955	0.91545	4.08047	0.224349	0.822486	NA
Vom1r2	0	NA	NA	NA	NA	NA
Vom1r3	0	NA	NA	NA	NA	NA
Vom1r4	0	NA	NA	NA	NA	NA
Vom2r11	0	NA	NA	NA	NA	NA
Vom1r5	0	NA	NA	NA	NA	NA
Fbxo27	198.972	0.145207	0.141742	1.02445	0.305623	0.433181
Fbxo17	59.7111	0.221158	0.248946	0.888379	0.374337	0.50568
Mrps12	1419.68	0.156426	0.0634986	2.46345	0.0137607	0.0308048
Sars2	717.62	0.180784	0.0799948	2.25995	0.0238242	0.0500331
Nfkbib	715.109	0.0642453	0.0800334	0.802731	0.42213	0.552892
Sirt2	3242.96	0.238353	0.0547203	4.35583	1.32562e-05	5.38095e-05
Rinl	68.9955	0.0854826	0.232575	0.367548	0.71321	0.804471
Hnrnpl	14040.2	-0.0239631	0.0422034	-0.5678	0.570171	0.689178
Ech1	8290.39	-0.21663	0.173203	-1.25073	0.211033	0.323853
Lgals4	0.352394	-1.95027	3.11481	-0.626128	0.531231	NA
Lgals7	4.12817	2.36439	1.06794	2.21398	0.0268298	0.0555039
Capn12	158.466	-0.150661	0.191777	-0.785602	0.432101	0.563124
Actn4	34147.9	0.130129	0.0526344	2.47231	0.0134241	0.030133
Kcnk6	0	NA	NA	NA	NA	NA
Yif1b	0	NA	NA	NA	NA	NA
Spint2	2895.99	0.404895	0.0621974	6.50983	7.52338e-11	5.99257e-10
Ppp1r14a	233.075	-0.0973591	0.132128	-0.736852	0.461212	0.590646
Dpf1	163.116	0.169918	0.153442	1.10738	0.268131	0.39203
Sipa1l3	511.817	-0.0549031	0.0912156	-0.601905	0.547237	0.668505
Zfp84	889.407	-0.273591	0.0781247	-3.50198	0.000461813	0.00141904
Zfp74	0	NA	NA	NA	NA	NA
Eif3k	1743.38	0.18828	0.0627065	3.00255	0.00267726	0.00702979
Map4k1	184.677	-0.697559	0.157918	-4.41723	9.99733e-06	4.15967e-05
Rasgrp4	15.5401	-0.852492	0.479953	-1.7762	0.0757005	0.136723
Fam98c	487.36	-0.307595	0.0975061	-3.15462	0.00160706	0.00442317
Spred3	194.706	0.454655	0.141228	3.2193	0.00128505	0.00360705
Ggn	95.701	0.099171	0.200007	0.495837	0.620009	0.730825
Psmd8	5740.66	0.0752077	0.0585204	1.28515	0.198739	0.308727
Catsperg1	42.8625	0.156319	0.305035	0.512464	0.608326	0.722116
Zfp382	334.267	-0.0453673	0.115848	-0.391611	0.695346	0.791163
Zfp14	0.161958	0.91545	4.08047	0.224349	0.822486	NA
Zfp566	217.254	-0.334902	0.13535	-2.47434	0.0133483	0.029993
Zfp260	0	NA	NA	NA	NA	NA
Capns1	13069.8	0.310116	0.046453	6.6759	2.45722e-11	2.07794e-10
Tbcb	0.349676	-0.0463178	3.175	-0.0145883	0.988361	NA
Polr2i	0	NA	NA	NA	NA	NA
Ovol3	0	NA	NA	NA	NA	NA
Wdr62	921.259	-0.537667	0.083257	-6.45793	1.06148e-10	8.27652e-10
Clip3	0	NA	NA	NA	NA	NA
Alkbh6	0	NA	NA	NA	NA	NA
Syne4	0	NA	NA	NA	NA	NA
RGD1562079	0	NA	NA	NA	NA	NA
Lrfn3	164.509	-0.111112	0.152349	-0.729325	0.465803	0.594827
Tyrobp	162.583	-0.246954	0.153139	-1.61261	0.106828	0.183572
Hcst	2.63909	-0.114194	1.28946	-0.0885594	0.929432	0.956098
Aplp1	3545.32	-0.196859	0.0594032	-3.31394	0.000919904	0.00267057
Kirrel2	1.48909	0.243853	1.54232	0.158108	0.874372	0.91595
Nphs1	200.434	-0.312287	0.141956	-2.19988	0.0278152	0.0573017
Prodh2	2.33695	-1.37617	1.24602	-1.10445	0.269396	0.393273
Proser3	1577.83	0.251939	0.0656867	3.83546	0.000125329	0.000429672
Hspb6	11528.6	-0.203103	0.0706745	-2.87379	0.00405583	0.0102959
Lin37	690.661	0.172719	0.0826036	2.09094	0.0365333	0.0729241
Psenen	2223.28	0.30339	0.0603518	5.02702	4.98151e-07	2.49959e-06
U2af1l4	1204.86	0.259199	0.0747102	3.4694	0.000521624	0.00158236
Igflr1	14.7684	-0.435152	0.502967	-0.86517	0.386946	0.517978
Mir3569	0.679404	1.43525	2.24868	0.63826	0.523304	NA
Zbtb32	8.94276	3.00384	0.802583	3.74272	0.00018204	0.00060477
Upk1a	7.96704	-0.772092	0.661112	-1.16787	0.24286	0.362532
LOC688869	16700.8	-0.133187	0.0574197	-2.31953	0.0203665	0.0437031
Rbm42	3325.78	0.247662	0.0535408	4.62568	3.7338e-06	1.65446e-05
LOC688924	0.15621	-1.0081	4.08047	-0.247055	0.804865	NA
Atp4a	22.8442	-0.237745	0.385694	-0.616409	0.537625	0.660505
Tmem147	2436.17	-0.0518681	0.0587461	-0.882921	0.377279	0.508879
Gapdhs	33.7885	0.110507	0.364391	0.303266	0.761687	0.841036
Sbsn	62.6236	-0.396937	0.254609	-1.55901	0.118995	0.201485
Dmkn	12.0071	-1.94167	0.610673	-3.17955	0.00147503	0.00408615
Ffar2	0.187718	-1.0081	4.08047	-0.247055	0.804865	NA
Ffar3	0.187718	-1.0081	4.08047	-0.247055	0.804865	NA
Ffar1	0	NA	NA	NA	NA	NA
Cd22	1.19543	0.411713	1.72695	0.238404	0.811567	0.876042
Mag	0	NA	NA	NA	NA	NA
Hamp	224.805	-0.699937	0.142316	-4.91819	8.73468e-07	4.24356e-06
Usf2	2799.89	-0.851826	0.0573642	-14.8495	7.01391e-50	8.04302e-48
Lsr	1034.84	-0.788251	0.0769723	-10.2407	1.30277e-24	3.49384e-23
Fxyd5	629.809	0.487824	0.0871816	5.59549	2.19998e-08	1.30178e-07
Fxyd7	59.2064	-0.349295	0.245577	-1.42235	0.154926	0.251259
Fxyd1	13985.5	0.121347	0.0658695	1.84223	0.0654418	0.120853
Lgi4	13.3006	-0.337581	0.528069	-0.639275	0.522644	0.64732
Fxyd3	3.41339	-0.682496	1.03567	-0.658988	0.509903	0.63485
Hpn	27.7963	-1.27186	0.437199	-2.90911	0.00362456	0.0093275
Scn1b	2135.65	-1.1669	0.159211	-7.32925	2.31438e-13	2.38281e-12
Gramd1a	2448.45	-0.0109703	0.0694161	-0.158037	0.874428	0.91595
LOC689199	0	NA	NA	NA	NA	NA
LOC292801	0	NA	NA	NA	NA	NA
Scgb1b30	0	NA	NA	NA	NA	NA
Pdcd2l	390.062	0.208478	0.103431	2.01562	0.0438399	0.0854193
Gpi	31494	0.292485	0.0470641	6.21461	5.14516e-10	3.74199e-09
RGD1308428	2699.86	0.061181	0.0580208	1.05447	0.291669	0.418155
Lsm14a	4298.29	0.177811	0.0567503	3.13321	0.00172904	0.00473341
Kctd15	314.586	-0.879483	0.117512	-7.48418	7.19929e-14	7.77313e-13
Chst8	1.75116	-1.32873	1.48683	-0.893665	0.371501	0.50241
Pepd	959.416	0.0447075	0.0758764	0.589215	0.555717	0.676937
Pdcd5	0	NA	NA	NA	NA	NA
Cebpg	967.301	0.106645	0.0754533	1.41339	0.157542	0.255066
Cebpa	88.6216	0.140066	0.20045	0.698759	0.484703	0.611591
Slc7a10	2.29176	0.787862	1.27481	0.618022	0.536561	0.659582
Lrp3	63.6702	-0.585746	0.251036	-2.33332	0.0196314	0.0423443
Gpatch1	570.306	0.138721	0.0875177	1.58506	0.112952	0.192626
Rhpn2	251.603	-0.197535	0.123506	-1.59939	0.109734	0.187692
Faap24	142.312	0.28037	0.166463	1.68428	0.092127	0.161523
Cep89	1203.45	0.509362	0.0684908	7.43694	1.03043e-13	1.09742e-12
Slc7a9	5.30813	-0.397378	0.795915	-0.499272	0.617588	0.729134
Nudt19	1605.72	-0.0252447	0.0604971	-0.417287	0.676468	0.776191
Rgs9bp	18.537	-0.0665357	0.438304	-0.151803	0.879343	0.918782
Ankrd27	1379.51	-0.0238243	0.0649045	-0.367067	0.713569	0.804674
Dpy19l3	1304.43	-0.338585	0.0879879	-3.84809	0.000119042	0.000409808
Zfp507	1490.29	-0.0861045	0.0639849	-1.3457	0.178399	0.282784
Tshz3	81.8801	-0.0479809	0.209997	-0.228484	0.81927	0.881496
Uri1	1317.95	0.0841443	0.0657439	1.27988	0.200587	0.311089
Ccne1	507.296	-0.517649	0.0951178	-5.44219	5.263e-08	2.98289e-07
Plekhf1	1125.29	0.139912	0.0744792	1.87854	0.0603067	0.112732
Pop4	935.732	-0.0938244	0.0743891	-1.26127	0.207213	0.319244
LOC365238	38.852	0.0504078	0.29838	0.168939	0.865845	0.909968
Vstm2b	3.13026	1.07194	1.06552	1.00603	0.314401	0.442774
MGC114499	0	NA	NA	NA	NA	NA
LOC499136	337.399	-0.374361	0.155094	-2.41377	0.0157884	0.0347942
Etfb	6073.93	-0.248279	0.0627033	-3.95958	7.50809e-05	0.000267193
Cldnd2	0	NA	NA	NA	NA	NA
Nkg7	0	NA	NA	NA	NA	NA
Lim2	0.310984	-0.0463183	3.30637	-0.0140088	0.988823	NA
Siglec10	17.3779	-1.21955	0.471908	-2.58431	0.00975753	0.0227152
Siglec5	19.219	-0.520321	0.429711	-1.21086	0.225948	0.342593
Vom2r38	0.15621	-1.0081	4.08047	-0.247055	0.804865	NA
Vom2r37	0	NA	NA	NA	NA	NA
Klk1c12	0	NA	NA	NA	NA	NA
Klk1c10	0	NA	NA	NA	NA	NA
Klk1c8	0	NA	NA	NA	NA	NA
Zfp819	88.8879	0.200534	0.200176	1.00179	0.316446	0.444777
Ctu1	399.475	0.21167	0.104442	2.02668	0.0426952	0.0835071
Klk13	0.164676	-1.0081	4.08047	-0.247055	0.804865	NA
Klk12	0	NA	NA	NA	NA	NA
Klk11	0	NA	NA	NA	NA	NA
Klk10	0	NA	NA	NA	NA	NA
Klk9	0	NA	NA	NA	NA	NA
Klk8	0.164676	-1.0081	4.08047	-0.247055	0.804865	NA
Klk7	0.187718	-1.0081	4.08047	-0.247055	0.804865	NA
Klk6	0.811135	1.83606	2.11029	0.870052	0.384272	NA
Klk4	0.154773	0.91545	4.08047	0.224349	0.822486	NA
Klk1c6	0	NA	NA	NA	NA	NA
Klk1c2	0	NA	NA	NA	NA	NA
Klk1c9	0	NA	NA	NA	NA	NA
Klk1c7	0	NA	NA	NA	NA	NA
Klk1c3	0	NA	NA	NA	NA	NA
Klk1	0	NA	NA	NA	NA	NA
Fv1	897.929	0.273161	0.0767411	3.55952	0.000371534	0.00115958
Acpt	8.13271	0.206677	0.667559	0.309601	0.756865	0.83728
Clec11a	19.935	-0.606244	0.437435	-1.38591	0.165775	0.266225
Shank1	113.492	0.168102	0.18079	0.929816	0.352467	0.482456
RGD1309036	24.2295	1.92673	0.423221	4.55254	5.30012e-06	2.29873e-05
Syt3	222.399	0.543601	0.139495	3.89692	9.74243e-05	0.000339695
Lrrc4b	4150.45	0.383973	0.0646776	5.93672	2.90776e-09	1.92816e-08
Aspdh	28.7694	1.07583	0.363518	2.95949	0.00308145	0.00801985
Josd2	1347.67	0.458665	0.06788	6.757	1.40878e-11	1.21528e-10
Emc10	6097.11	0.519073	0.0511822	10.1417	3.6087e-24	9.41234e-23
Mybpc2	3537.1	-0.696629	0.212128	-3.284	0.00102346	0.00294294
Spib	11.8904	1.25066	0.560983	2.2294	0.0257871	0.0536808
Pold1	917.931	-0.580839	0.0891815	-6.513	7.36642e-11	5.88518e-10
Nr1h2	3011.85	0.242266	0.0579086	4.18359	2.86944e-05	0.000109713
Napsa	10.2309	-0.603778	0.601362	-1.00402	0.31537	0.443686
Kcnc3	46.3555	-0.091899	0.278405	-0.330091	0.741332	0.825757
Myh14	4863.87	0.055818	0.0579615	0.963018	0.335539	0.464495
Vrk3	2544.97	0.308974	0.0592321	5.21632	1.82509e-07	9.71872e-07
Atf5	2682.75	-0.384292	0.0583228	-6.58906	4.42616e-11	3.64788e-10
Nup62	3608.3	-0.0235873	0.0559691	-0.421435	0.673437	0.773848
Tbc1d17	1530.3	-0.427278	0.0657381	-6.49971	8.04767e-11	6.39105e-10
Akt1s1	2823.1	0.11143	0.0570822	1.95209	0.0509271	0.0973601
Pnkp	720.428	0.161753	0.0808296	2.00116	0.0453748	0.0880489
Ptov1	4843.24	0.0182655	0.059557	0.306689	0.75908	0.839063
Med25	3034.99	0.280801	0.0547571	5.12811	2.92665e-07	1.50951e-06
Fuz	422.798	0.922355	0.101349	9.10075	8.97137e-20	1.61923e-18
Ap2a1	5509.41	0.475061	0.0515631	9.21321	3.16515e-20	5.98051e-19
Tsks	3.61524	-0.0186929	1.01212	-0.0184691	0.985265	0.990523
Cpt1c	471.414	0.258923	0.0949565	2.72675	0.00639612	0.0155542
Prmt1	6077.61	-0.10018	0.0504086	-1.98735	0.0468835	0.0905407
Bcl2l12	507.311	0.00142444	0.0912182	0.0156157	0.987541	0.991641
Irf3	2494.22	-0.414964	0.0652508	-6.35953	2.02377e-10	1.53918e-09
Scaf1	6638.78	0.0805211	0.0489974	1.64337	0.100305	0.174163
Rras	5469.49	0.558178	0.0614439	9.08434	1.04331e-19	1.86534e-18
Prrg2	37.9303	0.345567	0.30082	1.14875	0.250658	0.371878
Nosip	1416.67	0.195597	0.0653437	2.99335	0.00275931	0.00723095
Rcn3	2601.91	-1.16211	0.0717139	-16.2049	4.6586e-59	7.4661e-57
Fcgrt	747.933	-0.27015	0.0927832	-2.91162	0.00359556	0.00926004
Mir150	0	NA	NA	NA	NA	NA
Rps11	16148.3	0.0633127	0.041522	1.5248	0.127309	0.213364
Rpl13a	25024.1	-0.227172	0.0428513	-5.30139	1.14922e-07	6.27801e-07
Flt3lg	92.2698	0.519985	0.206393	2.51939	0.0117558	0.0267354
Aldh16a1	2253.13	-0.266472	0.0582538	-4.57432	4.77763e-06	2.08573e-05
Pih1d1	706.194	0.52285	0.0815934	6.408	1.47444e-10	1.13239e-09
Slc17a7	217.77	-0.523211	0.133632	-3.9153	9.02921e-05	0.00031657
Pth2	0	NA	NA	NA	NA	NA
Dkkl1	4.38909	-0.261526	0.943052	-0.277319	0.781535	0.854511
Tead2	1492.95	-0.428333	0.0747077	-5.73346	9.84031e-09	6.05992e-08
Cd37	18.229	-0.279693	0.452525	-0.618072	0.536528	0.659582
RGD1562492	0.164676	-1.0081	4.08047	-0.247055	0.804865	NA
Trpm4	544.118	-0.207618	0.0904022	-2.29661	0.0216413	0.0460331
Hrc	2275.88	-0.77546	0.0722641	-10.7309	7.28763e-27	2.3247e-25
Ppfia3	45.3097	-0.179854	0.279498	-0.643488	0.519907	0.644951
Lin7b	11.6106	0.10893	0.542209	0.200901	0.840776	0.894811
Snrnp70	5659.38	-0.0857136	0.0654765	-1.30907	0.190509	0.298522
Kcna7	60.6796	-0.643913	0.242588	-2.65435	0.00794603	0.0188646
Ntf4	28.0286	-1.05578	0.370079	-2.85284	0.00433303	0.0109308
Lhb	8.34386	0.647275	0.651252	0.993893	0.320275	0.448925
Ruvbl2	1863.76	0.317477	0.0626544	5.06711	4.03897e-07	2.04438e-06
Gys1	9285.55	-0.11447	0.0514989	-2.22277	0.0262311	0.0544365
Ftl1	14218.1	0.48631	0.0464253	10.4751	1.12412e-25	3.28638e-24
Bax	2731.83	0.40153	0.0594575	6.75322	1.44596e-11	1.24655e-10
Tulp2	12.5342	-0.29674	0.535848	-0.553775	0.579733	0.697504
Nucb1	13083.2	0.0383237	0.0471418	0.812944	0.41625	0.547455
Ppp1r15a	2824.82	0.311745	0.0668273	4.66493	3.08718e-06	1.38876e-05
Plekha4	412.66	-0.814688	0.102186	-7.97259	1.55385e-15	1.95733e-14
Hsd17b14	0.329728	1.81888	3.18928	0.570311	0.568467	NA
Bcat2	2941.86	-0.412656	0.0681651	-6.05378	1.41488e-09	9.70639e-09
Fgf21	2.15498	-0.729288	1.25484	-0.581182	0.561118	0.68158
Fut1	9.22476	-0.73551	0.625291	-1.17627	0.239487	0.358221
Izumo1	3.61014	-0.0176828	1.04793	-0.016874	0.986537	0.99111
Rasip1	92.1926	-0.0880798	0.207529	-0.424421	0.671259	0.771934
Fut2	3.83633	0.312497	0.945239	0.330601	0.740946	0.825535
Sec1	2.77854	0.44763	1.11706	0.400723	0.688624	0.785936
Ntn5	0.997403	-1.10625	2.0319	-0.54444	0.586139	0.702796
Car11	752.822	0.157363	0.0962318	1.63525	0.101997	0.176594
Dbp	647.728	-0.735324	0.0959693	-7.66207	1.82958e-14	2.09803e-13
Sphk2	1258	-0.589525	0.0677139	-8.70611	3.14481e-18	4.96232e-17
Rpl18	16147.8	-0.0780489	0.0518893	-1.50414	0.132545	0.220568
Spaca4	0	NA	NA	NA	NA	NA
Sult2b1	2.34052	1.2629	1.25686	1.0048	0.314993	0.443343
Cyth2	2261.26	0.0593793	0.0611673	0.97077	0.331663	0.460857
Kcnj14	86.9947	-0.365023	0.213172	-1.71234	0.0868339	0.153558
Grwd1	1061.12	-0.0473951	0.0694884	-0.682058	0.495202	0.621198
Grin2d	80.3122	-0.109104	0.219586	-0.496862	0.619286	0.730347
Kdelr1	6412.91	0.251855	0.0464447	5.42269	5.87091e-08	3.3077e-07
Syngr4	16.8197	0.311594	0.476795	0.653518	0.513422	0.638514
Tmem143	580.912	0.0430673	0.0899436	0.478825	0.632063	0.740897
Emp3	1905.36	-0.247409	0.0591769	-4.18083	2.90442e-05	0.000110955
Ccdc114	41.1405	1.96221	0.324361	6.04948	1.45314e-09	9.95352e-09
Abcc6	2.01605	-3.4014	1.63242	-2.08365	0.0371917	0.0740715
Nomo1	12001.2	-0.119822	0.0474337	-2.52609	0.0115341	0.0262943
Kcnj11	2145.42	-0.477721	0.0654159	-7.30283	2.81784e-13	2.86567e-12
Abcc8	2673.16	-0.660375	0.0704489	-9.37382	6.99567e-21	1.3889e-19
Ush1c	0.312421	-1.8109	3.5262	-0.513557	0.607562	NA
Otog	15.7007	-0.222545	0.503316	-0.442158	0.658375	0.761804
Myod1	4.64256	-0.882534	0.866372	-1.01866	0.308367	0.4361
Kcnc1	6.74571	0.44084	0.761478	0.578927	0.562638	0.682991
Tph1	28.0997	0.0895203	0.364196	0.245802	0.805835	0.871694
Saa4	13.3004	-0.181714	0.504052	-0.360506	0.718469	0.808346
Hps5	699.623	-0.102488	0.0802966	-1.27637	0.201825	0.312607
Gtf2h1	2082.26	0.245453	0.0561427	4.37195	1.23142e-05	5.04322e-05
Ldha	75677.3	-0.0788844	0.0460597	-1.71265	0.0867763	0.153497
Ldhc	1.66571	0.592839	1.55929	0.380198	0.703799	0.796963
Tsg101	4455.66	0.251594	0.0476394	5.28121	1.2833e-07	6.96755e-07
Vom1r70	0	NA	NA	NA	NA	NA
Tmem86a	192.825	0.0736488	0.140133	0.525565	0.59919	0.71394
Ptpn5	9.21342	0.388829	0.62699	0.620153	0.535157	0.658465
Mrgprx3	0.653644	2.80927	2.31895	1.21144	0.225727	NA
Mrgprc	0	NA	NA	NA	NA	NA
Mrgprx1	0	NA	NA	NA	NA	NA
Mrgprb4	0	NA	NA	NA	NA	NA
Mrgprb5	0	NA	NA	NA	NA	NA
Mrgprb13	0	NA	NA	NA	NA	NA
Mrgprx2	0	NA	NA	NA	NA	NA
Mrgprx2l	0	NA	NA	NA	NA	NA
Zdhhc13	1937.57	0.406039	0.0663708	6.11773	9.49155e-10	6.66262e-09
Csrp3	30646.9	-0.144171	0.209348	-0.688668	0.491032	0.617189
Nav2	8938.15	-0.232323	0.0485178	-4.78841	1.68107e-06	7.90439e-06
Dbx1	0	NA	NA	NA	NA	NA
Htatip2	771.998	0.689273	0.0791946	8.70353	3.21719e-18	5.0705e-17
Prmt3	758.776	0.0115796	0.0895589	0.129296	0.897124	0.932308
Slc6a5	0.339631	-0.0463179	3.20684	-0.0144435	0.988476	NA
Nell1	9.42101	1.92957	0.711781	2.71091	0.00670988	0.0162164
LOC100125384	0	NA	NA	NA	NA	NA
Slc17a6	0.161958	0.91545	4.08047	0.224349	0.822486	NA
Gas2	37.9499	0.186603	0.303875	0.614077	0.539164	0.661855
Svip	139.86	0.0474689	0.160848	0.295117	0.767904	0.845375
Ccdc179	0	NA	NA	NA	NA	NA
Gabrg3	0	NA	NA	NA	NA	NA
Gabra5	0.187718	-1.0081	4.08047	-0.247055	0.804865	NA
Gabrb3	15.057	0.276874	0.484292	0.57171	0.567519	0.686722
Tubgcp5	871.621	-0.238635	0.074348	-3.20971	0.0013287	0.00372014
Cyfip1	4473.66	0.117218	0.0483495	2.42438	0.0153343	0.0339171
Nipa2	2154	0.188424	0.0596546	3.15858	0.00158541	0.00436446
Nipa1	462.154	-0.0714844	0.0974645	-0.733441	0.46329	0.592565
Herc2	6708.68	-0.0450964	0.0456881	-0.987049	0.323618	0.452467
LOC100365773	8.68296	0.552307	0.644868	0.856464	0.391741	0.522872
Atp10a	942.123	-0.188488	0.0747208	-2.52256	0.0116503	0.0265272
Bex1	1093.66	0.586788	0.0986931	5.94558	2.75483e-09	1.83041e-08
Ube3a	2646.78	0.0675322	0.0582346	1.15966	0.246188	0.366513
Mir344b-1	0	NA	NA	NA	NA	NA
Mir344a-2	0	NA	NA	NA	NA	NA
Mir344-1	0	NA	NA	NA	NA	NA
Mir344g	0	NA	NA	NA	NA	NA
Mir344i	0	NA	NA	NA	NA	NA
Ndn	1326.11	0.53953	0.0669893	8.05397	8.01488e-16	1.03408e-14
Peg12	277.395	-0.369993	0.125027	-2.95931	0.00308329	0.00802307
Chrna7	0	NA	NA	NA	NA	NA
Hmgn5	0.15621	-1.0081	4.08047	-0.247055	0.804865	NA
Hmgn5b	10.2361	0.0533814	0.578072	0.092344	0.926425	0.953758
Klf13	192.476	-0.0359781	0.138215	-0.260306	0.794628	0.863574
Trpm1	1.44604	1.77341	1.66076	1.06783	0.285598	0.411372
Mir211	0	NA	NA	NA	NA	NA
Mtmr10	745.472	0.118582	0.0824283	1.4386	0.150263	0.24489
Fan1	341.713	-0.000570719	0.114222	-0.00499658	0.996013	0.997009
Mphosph10	1149.35	0.216841	0.0685656	3.16253	0.00156402	0.00431005
Mcee	558.566	0.0385996	0.0931279	0.41448	0.678523	0.777303
Apba2	2.13352	-0.735643	1.2953	-0.56793	0.570082	0.689135
Ndnl2	823.261	0.251826	0.0786476	3.20195	0.00136501	0.00380737
Tjp1	10318.1	-0.535534	0.0681302	-7.86045	3.8275e-15	4.69249e-14
Tarsl2	792.428	-0.109258	0.0820731	-1.33123	0.183114	0.288976
Tm2d3	423.351	0.219931	0.109221	2.01363	0.0440482	0.0857876
Pcsk6	1987.14	-0.339327	0.0630704	-5.38013	7.44304e-08	4.15125e-07
Snrpa1	900.17	-0.171326	0.0767193	-2.23316	0.0255386	0.0532551
Vimp	2114.13	0.161317	0.0576437	2.79852	0.00513374	0.0127429
Chsy1	3570.06	-0.242136	0.0548067	-4.418	9.96199e-06	4.14626e-05
Lrrk1	583.115	-0.163057	0.0935113	-1.74372	0.0812082	0.144997
Aldh1a3	133.062	-0.573936	0.185172	-3.09947	0.00193865	0.00524893
Asb7	422.09	0.536908	0.102604	5.23283	1.66935e-07	8.91797e-07
Cers3	7.611	0.566605	0.6856	0.826438	0.408556	0.540059
Mef2a	6871.84	-0.445903	0.0450491	-9.89816	4.23988e-23	1.01803e-21
Lrrc28	460.388	0.717691	0.0970028	7.39866	1.37561e-13	1.45225e-12
Ttc23	944.913	0.111566	0.0751793	1.484	0.13781	0.228117
Synm	3871.75	0.432942	0.171995	2.51717	0.0118301	0.0268907
Igf1r	1984.59	-0.260326	0.0723181	-3.59973	0.000318551	0.00100698
LOC682259	0	NA	NA	NA	NA	NA
Arrdc4	279.779	0.363028	0.135174	2.68564	0.00723912	0.0173567
Nr2f2	176.119	-0.334575	0.148944	-2.24631	0.0246841	0.0516156
Mctp2	12.3239	-0.0285589	0.539414	-0.0529443	0.957776	0.974703
Rgma	2670.55	-0.362434	0.0705388	-5.13807	2.77569e-07	1.44115e-06
Chd2	3137.8	0.0578402	0.0637145	0.907803	0.363982	0.494454
St8sia2	56.2009	0.107474	0.289615	0.371094	0.710567	0.80217
Slco3a1	5250.4	-0.446248	0.0616015	-7.24411	4.35288e-13	4.33075e-12
Sv2b	6.74472	1.21124	0.751233	1.61233	0.106889	0.183629
Akap13	29905.5	0.00230011	0.0459907	0.0500124	0.960112	0.97596
Klhl25	522.993	0.247404	0.0894857	2.76473	0.00569707	0.014013
Ntrk3	8.16052	-0.934985	0.674739	-1.3857	0.165839	0.266295
Mrpl46	957.042	-0.224464	0.0730786	-3.07154	0.00212958	0.00572624
Mrps11	1117.51	-0.0224294	0.0699118	-0.320824	0.748344	0.831201
Det1	201.419	-0.498183	0.139853	-3.56219	0.000367778	0.00114894
Mir7a-2	0	NA	NA	NA	NA	NA
Aen	2512.26	0.681783	0.0587225	11.6102	3.65552e-31	1.5839e-29
Isg20	313.399	0.0739692	0.113544	0.651457	0.514751	0.639868
Acan	169.58	-0.60091	0.185183	-3.24495	0.00117471	0.0033261
Hapln3	40.1797	0.731252	0.302586	2.41668	0.0156629	0.0345576
Mfge8	23519.7	0.126319	0.0573255	2.20353	0.0275572	0.0568672
Abhd2	757.902	0.225815	0.0843369	2.67754	0.00741647	0.0177339
Rlbp1	5.53608	0.729846	0.84244	0.866347	0.3863	0.51727
Polg	2485.41	0.28271	0.0568393	4.97384	6.56385e-07	3.24702e-06
Mir3597-3	0	NA	NA	NA	NA	NA
Mir9-3	0	NA	NA	NA	NA	NA
Rhcg	0	NA	NA	NA	NA	NA
Plin1	0.646459	2.79684	2.326	1.20242	0.2292	NA
Pex11a	333.637	-0.0538961	0.132062	-0.408111	0.683192	0.781479
Wdr93	11.9969	1.68955	0.582336	2.90133	0.00371585	0.00954028
Mesp1	0	NA	NA	NA	NA	NA
Mesp2	45.2224	-0.12703	0.277042	-0.458521	0.646578	0.752475
Anpep	715.072	-0.181392	0.0843438	-2.15063	0.0315053	0.0639921
Ap3s2	1866.62	0.418106	0.0580832	7.19839	6.09274e-13	5.97681e-12
Arpin	778.965	0.0473735	0.0804897	0.588566	0.556152	0.677281
Echs1	0	NA	NA	NA	NA	NA
Zfp710	788.071	-0.352763	0.0775208	-4.55056	5.35032e-06	2.31824e-05
Idh2	35204.8	-0.214112	0.0589468	-3.63229	0.000280918	0.000898047
Sema4b	2803.09	-0.220212	0.0598243	-3.68099	0.000232334	0.000755313
Cib1	1895.96	-0.0346855	0.0658603	-0.526652	0.598435	0.713424
Ttll13	64.6535	0.650362	0.260482	2.49676	0.0125332	0.0283532
Ngrn	1022.28	-0.0145487	0.0731247	-0.198958	0.842296	0.895335
Vps33b	686.643	0.0962632	0.080706	1.19276	0.232962	0.350904
Prc1	4135.91	-0.684647	0.0732256	-9.34983	8.77909e-21	1.72751e-19
Unc45a	2544.75	0.1823	0.0557664	3.269	0.00107928	0.00308877
Hddc3	2296.39	0.104354	0.0559435	1.86535	0.0621326	0.115593
Man2a2	5294.23	-0.371969	0.0501889	-7.41139	1.24986e-13	1.32054e-12
Fes	44.7974	-0.785362	0.301582	-2.60414	0.00921056	0.0215361
Furin	7974.85	-0.414942	0.0513908	-8.07424	6.78957e-16	8.78549e-15
Iqgap1	5262.32	-0.0882631	0.0513546	-1.7187	0.0856689	0.151801
Wdr73	377.946	0.663143	0.108305	6.12294	9.18661e-10	6.45879e-09
Nmb	4.24369	1.6765	0.962519	1.74178	0.081547	0.145446
Sec11a	3333.84	0.422225	0.0527018	8.0116	1.13226e-15	1.43715e-14
Zfp592	2197.97	0.107847	0.0601489	1.793	0.0729724	0.132552
Alpk3	12265.2	-0.127766	0.0484252	-2.63842	0.00832929	0.0196901
Slc28a1	134.155	-0.550581	0.178296	-3.08802	0.00201495	0.00543999
Pde8a	282.436	-0.238315	0.122127	-1.95137	0.0510132	0.0974689
Rps17	15169.3	-0.0151494	0.0451023	-0.33589	0.736954	0.822465
Cpeb1	18.3386	-1.15023	0.452363	-2.54271	0.0109996	0.0252054
LOC100360933	0	NA	NA	NA	NA	NA
Scarna15	4.34381	-0.264653	0.884313	-0.299275	0.76473	0.843276
Fsd2	3604.28	-0.0566033	0.0558582	-1.01334	0.310898	0.438973
Whamm	668.553	-0.374796	0.0836847	-4.47867	7.51085e-06	3.19097e-05
Homer2	2385.44	-0.143556	0.0602489	-2.38271	0.0171856	0.0375683
Fam103a1	542.102	0.685195	0.0927334	7.38887	1.48087e-13	1.55229e-12
RGD1305713	914.226	0.394323	0.0734745	5.36679	8.01486e-08	4.45767e-07
Btbd1	8380.21	-0.298255	0.0460749	-6.47326	9.59091e-11	7.53563e-10
Tm6sf1	795.626	-0.0871899	0.0817127	-1.06703	0.285958	0.411757
Hdgfrp3	1537.79	0.177832	0.0682553	2.6054	0.00917674	0.0214683
Bnc1	154.862	-0.183008	0.161875	-1.13055	0.258243	0.380756
Sh3gl3	58.4082	-0.541351	0.24831	-2.18014	0.0292471	0.0598255
Adamtsl3	2779.52	-0.778228	0.0644414	-12.0765	1.40522e-33	7.38824e-32
Saxo2	8.77284	0.579807	0.663293	0.874134	0.382045	0.512864
Eftud1	1332.24	0.281201	0.0659058	4.26671	1.98377e-05	7.81638e-05
Mex3b	190.072	0.279567	0.141214	1.97975	0.047732	0.0920056
Tmc3	0	NA	NA	NA	NA	NA
Stard5	751.713	-0.102994	0.0987169	-1.04332	0.296798	0.423788
Il16	179.512	-0.613143	0.148994	-4.11523	3.86796e-05	0.000144934
RGD1310371	1.31416	0.734729	1.63307	0.449906	0.652778	0.757404
Mesdc1	2337.85	0.114412	0.0663422	1.72457	0.0846047	0.150255
Mesdc2	5344.07	0.0803037	0.0496728	1.61666	0.105953	0.182279
Abhd17c	2333.58	-0.160808	0.069089	-2.32755	0.0199359	0.0428829
Arnt2	472.974	0.173363	0.0957862	1.80989	0.0703123	0.128422
Fah	151.684	0.224045	0.163074	1.37389	0.169477	0.271221
Zfand6	3468.2	0.219322	0.0539024	4.06888	4.72397e-05	0.000174226
F8a1	1535.09	0.389074	0.0627736	6.19806	5.71634e-10	4.12358e-09
Cyp2c7	0	NA	NA	NA	NA	NA
Cyp2c6v1	4.02759	-1.07768	0.961592	-1.12073	0.262404	0.385892
LOC652956	1968.38	0.336954	0.0698884	4.82131	1.42615e-06	6.75595e-06
Olr226	0	NA	NA	NA	NA	NA
Olr227	0	NA	NA	NA	NA	NA
Vom2r41	0	NA	NA	NA	NA	NA
Vom2r40	0	NA	NA	NA	NA	NA
Vom2r42	0	NA	NA	NA	NA	NA
Vom2r43	0	NA	NA	NA	NA	NA
Olr12	0	NA	NA	NA	NA	NA
Olr13	0	NA	NA	NA	NA	NA
Olr14	0	NA	NA	NA	NA	NA
Olr16	0	NA	NA	NA	NA	NA
Olr17	0	NA	NA	NA	NA	NA
Olr19	0	NA	NA	NA	NA	NA
Olr20	0	NA	NA	NA	NA	NA
Olr23	0	NA	NA	NA	NA	NA
Olr24	0	NA	NA	NA	NA	NA
Olr25	0	NA	NA	NA	NA	NA
Olr27	0	NA	NA	NA	NA	NA
Olr29	0	NA	NA	NA	NA	NA
Olr30	0	NA	NA	NA	NA	NA
Olr32	0	NA	NA	NA	NA	NA
Olr34	0	NA	NA	NA	NA	NA
Folh1	1.16247	-1.2741	1.94942	-0.653579	0.513383	0.638514
Nox4	20.6012	0.189819	0.406148	0.467364	0.64024	0.747868
Tyr	5.09487	0.434809	0.820486	0.529941	0.596153	0.711596
Grm5	0.15621	-1.0081	4.08047	-0.247055	0.804865	NA
Ctsc	1653.6	-0.502726	0.0657691	-7.6438	2.10905e-14	2.39783e-13
Rab38	52.5247	-0.782648	0.274219	-2.8541	0.00431586	0.0108978
Tmem135	1907.91	0.435089	0.0646716	6.72767	1.72403e-11	1.47669e-10
Fzd4	1515.72	0.0889151	0.0629683	1.41206	0.157932	0.255511
Prss23	7623.61	-0.0211881	0.0626006	-0.338464	0.735014	0.820988
Me3	906.388	-0.11982	0.0855335	-1.40086	0.161257	0.260226
Ccdc81	3.68442	-1.13411	0.99137	-1.14398	0.252631	0.374282
l7Rn6	912.275	0.224187	0.0772918	2.90053	0.00372532	0.00956276
Eed	1109.22	0.0209812	0.0692807	0.302844	0.762009	0.841269
Picalm	5226.34	0.337656	0.0523964	6.44426	1.16164e-10	9.02049e-10
Ccdc89	0	NA	NA	NA	NA	NA
Dlg2	282.402	-0.550795	0.136237	-4.04291	5.27917e-05	0.000193081
Tmem126b	580.904	0.169204	0.0894982	1.89059	0.0586791	0.1102
Tmem126a	1033.77	-0.288977	0.0716749	-4.03177	5.53573e-05	0.000201799
Crebzf	1815.97	-0.252263	0.0689064	-3.66094	0.000251288	0.000811515
Ccdc90b	812.408	-0.790113	0.0853611	-9.25612	2.12002e-20	4.07521e-19
Ankrd42	283.087	0.692537	0.118662	5.8362	5.34038e-09	3.41527e-08
Rab30	1095.3	-0.346749	0.0902786	-3.84088	0.000122596	0.000420954
Ddias	210.567	-0.69251	0.138351	-5.00545	5.57304e-07	2.77962e-06
Prcp	658.997	0.183849	0.0872646	2.10681	0.0351345	0.0703968
Fam181b	203.924	-0.361903	0.136529	-2.65075	0.0080313	0.0190444
Mir708	0	NA	NA	NA	NA	NA
Tenm4	178.415	-0.300867	0.151101	-1.99116	0.0464632	0.0898856
Nars2	515.272	0.537457	0.0925182	5.8092	6.2771e-09	3.96288e-08
Gab2	544.267	-0.0773175	0.092467	-0.836163	0.403063	0.534498
Kctd21	101.923	-0.818246	0.189866	-4.3096	1.63554e-05	6.5333e-05
Alg8	411.954	-0.178735	0.101783	-1.75604	0.079082	0.141868
Ndufc2	3407.24	0.370342	0.0589824	6.27886	3.41064e-10	2.53172e-09
Thrsp	1.22223	-1.41896	1.83107	-0.774937	0.438377	0.568796
Ints4	1941	0.240826	0.0607011	3.96741	7.26585e-05	0.000259047
Aamdc	172.894	0.641595	0.151661	4.23046	2.33212e-05	9.09815e-05
Clns1a	1807.81	0.234274	0.0617463	3.79414	0.000148154	0.000500696
Aqp11	22.8383	-0.1196	0.390332	-0.306405	0.759296	0.839107
Pak1	227.843	-0.526029	0.131269	-4.00725	6.14306e-05	0.000222414
Myo7a	79.0861	-0.41239	0.235606	-1.75034	0.0800594	0.143389
Capn5	303.682	0.18545	0.113437	1.63482	0.102086	0.176702
Omp	1.53089	-0.322611	1.60521	-0.200977	0.840716	0.894811
B3gnt6	0.835614	0.529089	1.9977	0.264849	0.791126	NA
Tsku	920.541	-0.129804	0.075308	-1.72364	0.0847724	0.150513
Gucy2d	0.626278	2.75989	2.5085	1.10022	0.271238	NA
Lrrc32	667.356	-0.1115	0.0871301	-1.2797	0.200651	0.311151
Prkrir	1746	-0.266366	0.0644665	-4.13185	3.59849e-05	0.000135524
Wnt11	44.4885	-0.119554	0.286633	-0.417099	0.676606	0.776282
RGD1561870	0	NA	NA	NA	NA	NA
Uvrag	755.018	0.409804	0.0807198	5.07688	3.83693e-07	1.9473e-06
Dgat2	467.282	0.331565	0.0990997	3.34577	0.000820535	0.00240202
Mogat2	10.5945	0.143071	0.573843	0.249321	0.803112	0.869951
Map6	1202.63	0.246002	0.0772537	3.18434	0.00145087	0.00402659
Serpinh1	63118.5	0.372114	0.0508306	7.32066	2.46758e-13	2.5249e-12
Rps3	17710.5	-0.0180339	0.0438014	-0.411721	0.680544	0.778852
Arrb1	388.446	0.0552475	0.101566	0.543956	0.586472	0.702974
Mir326	0	NA	NA	NA	NA	NA
Slco2b1	3.28805	-2.53689	1.21836	-2.08221	0.037323	0.0742886
Olr35	0	NA	NA	NA	NA	NA
Olr36	0	NA	NA	NA	NA	NA
Olr37	0	NA	NA	NA	NA	NA
Neu3	270.179	0.426188	0.123361	3.45479	0.000550722	0.00166531
Spcs2	3413.29	0.0407571	0.05287	0.770893	0.44077	0.571009
Chrdl2	1.14932	-0.456483	1.72591	-0.264488	0.791404	0.860702
Pold3	470.84	0.257015	0.0996561	2.57902	0.00990799	0.0230211
Lipt2	243.545	0.197986	0.131364	1.50715	0.131773	0.219544
LOC100912071	26.47	0.257825	0.387998	0.6645	0.506371	0.631515
Kcne3	4.96251	-0.839963	0.848042	-0.990473	0.321943	0.450551
Pgm2l1	248.488	0.198672	0.131411	1.51183	0.130576	0.217769
P4ha3	734.268	-0.277997	0.0841835	-3.30227	0.000959057	0.00276973
Ppme1	3054.54	0.527188	0.0553368	9.52691	1.62035e-21	3.38898e-20
C2cd3	2518.12	0.39914	0.0574319	6.9498	3.65816e-12	3.32837e-11
Ucp3	2.19676	-0.28878	1.23736	-0.233383	0.815464	0.878818
Ucp2	19738.4	0.0592631	0.0641095	0.924405	0.355276	0.48538
Dnajb13	107.441	-0.227526	0.203126	-1.12012	0.262663	0.386015
Coa4	524.98	0.448797	0.0912151	4.9202	8.6455e-07	4.2033e-06
Mrpl48	2107.46	0.191225	0.061511	3.1088	0.0018785	0.00510269
Rab6a	6604.24	-0.182779	0.0460035	-3.97315	7.09272e-05	0.000253758
Plekhb1	68.6717	0.545723	0.236084	2.31156	0.020802	0.0444586
Fam168a	3595.39	-0.187557	0.0513899	-3.64968	0.000262565	0.000844371
Relt	210.495	-0.334746	0.144463	-2.31716	0.0204948	0.0438863
Mir3102	58.7906	0.0719727	0.245724	0.2929	0.769598	0.846278
P2ry6	129.736	-0.56038	0.169057	-3.31474	0.000917286	0.00266414
P2ry2	428.717	-0.632013	0.104303	-6.05939	1.3664e-09	9.39322e-09
Fchsd2	548.155	0.0249019	0.09041	0.275433	0.782983	0.855318
Rpl7a	1.30962	-1.60833	1.76356	-0.911978	0.36178	0.492192
Olr51	0	NA	NA	NA	NA	NA
Atg16l2	455.633	0.573858	0.104744	5.47869	4.28487e-08	2.45044e-07
Stard10	329.136	0.848327	0.119923	7.07392	1.50614e-12	1.42798e-11
Pde2a	1086.79	-0.411474	0.0757185	-5.43425	5.50271e-08	3.11345e-07
Mir139	0	NA	NA	NA	NA	NA
Art2b	0.487375	-0.860737	2.82263	-0.304942	0.760411	NA
Clpb	2317.73	-0.0993143	0.057493	-1.72742	0.084093	0.149526
Phox2a	1.17342	-3.70122	1.90145	-1.94652	0.0515923	0.0984479
Inppl1	13683.4	-0.0139937	0.0437928	-0.319544	0.749314	0.832001
Folr2	27.9885	-0.770157	0.362728	-2.12323	0.0337343	0.0680414
Folr1	3.79025	0.333724	0.963286	0.346443	0.729009	0.816751
Anapc15	763.728	0.0319357	0.0792408	0.40302	0.686933	0.784409
Lrtomt	13.4116	0.278619	0.525993	0.5297	0.59632	0.711668
Lamtor1	4195.48	0.0349536	0.0508158	0.68785	0.491547	0.617534
Lrrc51	40.6097	1.03605	0.298305	3.47312	0.000514437	0.00156305
Numa1	9624.53	0.127038	0.0558862	2.27315	0.0230169	0.0485291
Il18bp	598.496	-0.222212	0.0864736	-2.56971	0.0101782	0.0235791
Rnf121	635.544	0.185649	0.0834123	2.22568	0.0260356	0.0540964
Art5	0.783769	1.78667	2.39326	0.746541	0.455341	NA
Art1	1.14102	1.34238	1.84842	0.726231	0.467697	0.596768
Chrna10	0.15621	-1.0081	4.08047	-0.247055	0.804865	NA
Nup98	4100.66	0.126518	0.055605	2.2753	0.0228881	0.0483189
Pgap2	718.521	-0.109873	0.0846252	-1.29835	0.194168	0.303183
Rhog	1252.24	0.154997	0.0673987	2.2997	0.0214652	0.0457069
Stim1	851.083	-0.288689	0.0773942	-3.73012	0.000191391	0.000633936
Rrm1	6414.28	-1.15066	0.0664774	-17.309	4.02467e-67	1.02954e-64
Olr39	0	NA	NA	NA	NA	NA
Olr40	0	NA	NA	NA	NA	NA
Olr41	0	NA	NA	NA	NA	NA
Trim21	1372.03	-0.425464	0.0741549	-5.7375	9.60841e-09	5.93091e-08
Olr43	0	NA	NA	NA	NA	NA
Olr44	0	NA	NA	NA	NA	NA
Olr45	0	NA	NA	NA	NA	NA
Olr46	0	NA	NA	NA	NA	NA
Olr47	0	NA	NA	NA	NA	NA
Olr48	0	NA	NA	NA	NA	NA
Olr63	26.0011	-0.299689	0.377996	-0.792835	0.427874	0.559161
Olr62	0	NA	NA	NA	NA	NA
Olr61	0	NA	NA	NA	NA	NA
Olr60	0	NA	NA	NA	NA	NA
Olr59	25.3381	0.326794	0.37745	0.865794	0.386603	0.517572
Olr57	0.164676	-1.0081	4.08047	-0.247055	0.804865	NA
Olr56	1.33986	0.680787	1.7262	0.394385	0.693296	0.789507
Olr53	0	NA	NA	NA	NA	NA
Olr50	0	NA	NA	NA	NA	NA
Olr49	0	NA	NA	NA	NA	NA
Olr67	0	NA	NA	NA	NA	NA
Olr68	0	NA	NA	NA	NA	NA
Olr69	0	NA	NA	NA	NA	NA
Olr70	0	NA	NA	NA	NA	NA
Olr72	0	NA	NA	NA	NA	NA
Olr74	0	NA	NA	NA	NA	NA
Olr75	0	NA	NA	NA	NA	NA
Olr77	0	NA	NA	NA	NA	NA
Olr78	0	NA	NA	NA	NA	NA
Olr79	0	NA	NA	NA	NA	NA
Olr80	0	NA	NA	NA	NA	NA
Olr81	0	NA	NA	NA	NA	NA
Olr82	0	NA	NA	NA	NA	NA
Olr83	0	NA	NA	NA	NA	NA
Olr84	0	NA	NA	NA	NA	NA
Olr85	0	NA	NA	NA	NA	NA
Olr86	0	NA	NA	NA	NA	NA
Olr87	0	NA	NA	NA	NA	NA
Olr88	0	NA	NA	NA	NA	NA
Olr89	0	NA	NA	NA	NA	NA
Olr91	0	NA	NA	NA	NA	NA
Olr92	0	NA	NA	NA	NA	NA
Olr93	0	NA	NA	NA	NA	NA
Olr94	0	NA	NA	NA	NA	NA
Olr95	0	NA	NA	NA	NA	NA
Olr96	0	NA	NA	NA	NA	NA
Olr98	0	NA	NA	NA	NA	NA
Olr101	0	NA	NA	NA	NA	NA
Olr103	0	NA	NA	NA	NA	NA
Olr104	0	NA	NA	NA	NA	NA
Olr105	0	NA	NA	NA	NA	NA
Olr106	0	NA	NA	NA	NA	NA
Olr107	0	NA	NA	NA	NA	NA
Olr108	0	NA	NA	NA	NA	NA
Olr109	0	NA	NA	NA	NA	NA
Olr110	0	NA	NA	NA	NA	NA
Olr111	0	NA	NA	NA	NA	NA
Olr112	0	NA	NA	NA	NA	NA
Olr113	0	NA	NA	NA	NA	NA
Olr114	0	NA	NA	NA	NA	NA
Olr115	0	NA	NA	NA	NA	NA
Olr119	0.336913	1.84386	3.16467	0.582639	0.560136	NA
Olr120	0.15621	-1.0081	4.08047	-0.247055	0.804865	NA
Olr121	0	NA	NA	NA	NA	NA
Olr122	0	NA	NA	NA	NA	NA
Olr124	0	NA	NA	NA	NA	NA
Olr125	0	NA	NA	NA	NA	NA
Olr126	0	NA	NA	NA	NA	NA
Olr127	0	NA	NA	NA	NA	NA
Olr128	0	NA	NA	NA	NA	NA
Hbb-b1	0.15621	-1.0081	4.08047	-0.247055	0.804865	NA
LOC100134871	0.31945	-0.0463182	3.27551	-0.0141408	0.988718	NA
LOC689064	0.15621	-1.0081	4.08047	-0.247055	0.804865	NA
Hbb	0.98609	2.17465	1.97952	1.09857	0.271955	0.39627
Hbg1	0	NA	NA	NA	NA	NA
Hbe2	0	NA	NA	NA	NA	NA
Hbe1	0.805388	0.567097	2.102	0.269789	0.787322	NA
Olr129	0	NA	NA	NA	NA	NA
Olr130	0	NA	NA	NA	NA	NA
Olr131	0	NA	NA	NA	NA	NA
Olr132	0	NA	NA	NA	NA	NA
Olr135	0	NA	NA	NA	NA	NA
Olr136	0	NA	NA	NA	NA	NA
LOC499219	42.7948	-0.00692656	0.305158	-0.0226983	0.981891	0.988364
Olr137	0	NA	NA	NA	NA	NA
Olr139	0	NA	NA	NA	NA	NA
Olr140	0	NA	NA	NA	NA	NA
Olr141	0	NA	NA	NA	NA	NA
Olr142	0	NA	NA	NA	NA	NA
Olr143	0	NA	NA	NA	NA	NA
Olr144	0	NA	NA	NA	NA	NA
Olr145	0	NA	NA	NA	NA	NA
Olr148	0	NA	NA	NA	NA	NA
RGD1562433	0	NA	NA	NA	NA	NA
Ubqln3	0	NA	NA	NA	NA	NA
Ubqlnl	0	NA	NA	NA	NA	NA
RGD1310717	0	NA	NA	NA	NA	NA
Olr149	0	NA	NA	NA	NA	NA
Olr150	0	NA	NA	NA	NA	NA
Trim6	55.2337	-0.525152	0.265327	-1.97927	0.047786	0.0920743
Trim34	1698.4	-0.0152148	0.0761895	-0.199697	0.841718	0.895028
Trim5	4060.31	0.194606	0.0508877	3.82423	0.000131181	0.000448463
Olr152	0.15621	-1.0081	4.08047	-0.247055	0.804865	NA
Olr153	0	NA	NA	NA	NA	NA
Olr154	0.318168	-0.0463182	3.2801	-0.014121	0.988733	NA
Olr155	0.187718	-1.0081	4.08047	-0.247055	0.804865	NA
Olr156	0	NA	NA	NA	NA	NA
Olr157	0	NA	NA	NA	NA	NA
Olr158	0	NA	NA	NA	NA	NA
Olr159	0	NA	NA	NA	NA	NA
Olr160	0	NA	NA	NA	NA	NA
Olr161	0	NA	NA	NA	NA	NA
Olr162	0	NA	NA	NA	NA	NA
Olr163	0	NA	NA	NA	NA	NA
Olr164	0	NA	NA	NA	NA	NA
Olr165	0	NA	NA	NA	NA	NA
Olr167	0	NA	NA	NA	NA	NA
Olr179	0	NA	NA	NA	NA	NA
Olr180	0	NA	NA	NA	NA	NA
Olr181	0	NA	NA	NA	NA	NA
Olr183	0	NA	NA	NA	NA	NA
Olr184	0	NA	NA	NA	NA	NA
Olr185	0	NA	NA	NA	NA	NA
Olr186	0	NA	NA	NA	NA	NA
Olr188	0	NA	NA	NA	NA	NA
Olr189	0	NA	NA	NA	NA	NA
Olr190	0	NA	NA	NA	NA	NA
Olr192	0	NA	NA	NA	NA	NA
Olr193	0	NA	NA	NA	NA	NA
Olr194	0	NA	NA	NA	NA	NA
Olr196	0	NA	NA	NA	NA	NA
Olr197	0	NA	NA	NA	NA	NA
Olr198	0	NA	NA	NA	NA	NA
Olr199	0	NA	NA	NA	NA	NA
Olr200	0	NA	NA	NA	NA	NA
Olr201	0	NA	NA	NA	NA	NA
Olr202	0.517446	0.855658	2.60672	0.328251	0.742722	NA
Fam160a2	1963.65	0.0803573	0.0633424	1.26862	0.204577	0.316171
Cnga4	5.01136	-0.234846	0.814972	-0.288165	0.77322	0.848279
Cckbr	5.89849	0.40584	0.805892	0.503591	0.614549	0.72693
Prkcdbp	9824.82	-0.106576	0.0581359	-1.83322	0.0667691	0.122895
Smpd1	6128	-0.0927569	0.0483543	-1.91828	0.0550758	0.104258
Apbb1	2620.36	0.306163	0.0563705	5.43125	5.59606e-08	3.16491e-07
Hpx	460.399	-0.522439	0.109971	-4.7507	2.02714e-06	9.38893e-06
Trim3	1220.33	-0.0606317	0.0669522	-0.905598	0.365149	0.495583
Arfip2	1555.38	0.104033	0.0647983	1.60549	0.108385	0.185839
Timm10b	452.209	0.297947	0.100067	2.97748	0.00290627	0.00758916
Rrp8	429.385	0.0609692	0.109278	0.55793	0.576892	0.695092
Ilk	14420.5	0.128724	0.0682331	1.88654	0.0592226	0.111002
Taf10	1416.79	-0.312231	0.0726602	-4.29714	1.73015e-05	6.88232e-05
Tpp1	4123.02	0.134996	0.0533314	2.53127	0.0113649	0.025953
Dchs1	545.452	-0.879492	0.0933617	-9.42027	4.49924e-21	9.08176e-20
Mrpl17	5712.88	0.477152	0.0479041	9.96057	2.26766e-23	5.54493e-22
Olr229	0	NA	NA	NA	NA	NA
Olr208	0	NA	NA	NA	NA	NA
Olr209	0	NA	NA	NA	NA	NA
Olr210	0	NA	NA	NA	NA	NA
Olr211	0	NA	NA	NA	NA	NA
Olr213	0	NA	NA	NA	NA	NA
Olr214	0	NA	NA	NA	NA	NA
Olr215	0	NA	NA	NA	NA	NA
Olr217	0	NA	NA	NA	NA	NA
Olr218	0	NA	NA	NA	NA	NA
Olr219	0	NA	NA	NA	NA	NA
Olr220	0	NA	NA	NA	NA	NA
Olr221	0	NA	NA	NA	NA	NA
Olr222	0	NA	NA	NA	NA	NA
Olr223	0	NA	NA	NA	NA	NA
Olr224	0	NA	NA	NA	NA	NA
Olr230	0	NA	NA	NA	NA	NA
Olr231	0	NA	NA	NA	NA	NA
Olr232	0	NA	NA	NA	NA	NA
Olr233	0	NA	NA	NA	NA	NA
Olr234	0	NA	NA	NA	NA	NA
Syt9	3.83414	-1.87526	1.02895	-1.82251	0.0683781	0.125492
Olfml1	131.779	-1.10866	0.192709	-5.753	8.7675e-09	5.43961e-08
Ppfibp2	502.463	-0.376077	0.0985784	-3.81501	0.000136178	0.000463995
Cyb5r2	69.5237	-0.257466	0.232207	-1.10878	0.267526	0.391274
Olr235	0.164676	-1.0081	4.08047	-0.247055	0.804865	NA
Olr237	0	NA	NA	NA	NA	NA
Olr239	0	NA	NA	NA	NA	NA
Olr241	0	NA	NA	NA	NA	NA
Olr242	0	NA	NA	NA	NA	NA
Olr244	0	NA	NA	NA	NA	NA
Olr245	0	NA	NA	NA	NA	NA
Olr246	0	NA	NA	NA	NA	NA
Olr247	0	NA	NA	NA	NA	NA
Olr250	0	NA	NA	NA	NA	NA
Olr251	0	NA	NA	NA	NA	NA
Olr252	0	NA	NA	NA	NA	NA
Olr255	0	NA	NA	NA	NA	NA
Olr257	0	NA	NA	NA	NA	NA
Olr259	0	NA	NA	NA	NA	NA
Olr260	0	NA	NA	NA	NA	NA
Olr262	0	NA	NA	NA	NA	NA
Olr263	0	NA	NA	NA	NA	NA
Olr264	0	NA	NA	NA	NA	NA
Olr267	0	NA	NA	NA	NA	NA
Olr268	0	NA	NA	NA	NA	NA
Olr270	0	NA	NA	NA	NA	NA
Olr271	0	NA	NA	NA	NA	NA
Olr272	0	NA	NA	NA	NA	NA
Olr276	0	NA	NA	NA	NA	NA
Olr278	0	NA	NA	NA	NA	NA
Olr279	0	NA	NA	NA	NA	NA
Olr281	0	NA	NA	NA	NA	NA
Olr203	0	NA	NA	NA	NA	NA
Olr285	0.329728	1.81888	3.18928	0.570311	0.568467	NA
Olr283	0	NA	NA	NA	NA	NA
Olr282	0.975968	0.0220057	1.92248	0.0114465	0.990867	NA
Nlrp10	187.168	0.356798	0.14681	2.43034	0.0150847	0.0334093
Eif3f	6745.04	-0.0242223	0.0501699	-0.482805	0.629234	0.738753
Tub	27.5231	-0.0305574	0.361432	-0.0845455	0.932623	0.958565
Ric3	22.3574	-0.875833	0.400712	-2.18569	0.0288381	0.0590888
Lmo1	36.9788	-0.527868	0.308912	-1.7088	0.0874883	0.154592
Trim66	16.746	0.975112	0.501375	1.94487	0.0517901	0.0987404
Rpl27a	17765.5	0.0633004	0.0436454	1.45033	0.146965	0.2404
St5	1868.28	-0.216422	0.0641338	-3.37454	0.000739388	0.00218466
Akip1	2201.84	0.305163	0.0678333	4.49871	6.83657e-06	2.92036e-05
LOC499240	2.61653	-0.0259983	1.19091	-0.0218306	0.982583	0.988831
Ascl3	4.54924	0.728308	0.889453	0.818826	0.412885	0.544106
Tmem9b	1046.78	0.412437	0.073334	5.62409	1.86487e-08	1.1144e-07
Nrip3	491.66	1.24921	0.119357	10.4661	1.23568e-25	3.58885e-24
Dennd5a	13778.6	-0.164998	0.0462138	-3.57031	0.000356554	0.00111729
Tmem41b	1744.82	0.0172458	0.0631402	0.273135	0.784749	0.856476
Ipo7	8337.89	-0.240243	0.0504029	-4.76646	1.87495e-06	8.72351e-06
Zfp143	697.103	-0.00883056	0.0855208	-0.103256	0.91776	0.947388
Wee1	1065.2	-0.725607	0.0815421	-8.89856	5.65746e-19	9.55019e-18
Swap70	1361.53	0.172914	0.0641903	2.69376	0.00706503	0.0169852
Sbf2	4434.95	0.35227	0.0544601	6.46839	9.90496e-11	7.7732e-10
Adm	282.145	-0.244521	0.117089	-2.08834	0.0367672	0.0733469
Ampd3	3247.66	-0.787144	0.175773	-4.47818	7.52811e-06	3.19728e-05
rnf141	426.119	-0.135233	0.0979401	-1.38077	0.167349	0.268461
Lyve1	22.818	-0.112157	0.390745	-0.287035	0.774086	0.848808
Mrvi1	249.368	-0.186943	0.126536	-1.47738	0.139573	0.23049
Ctr9	5045.49	-0.0448263	0.0498375	-0.89945	0.368413	0.4993
Eif4g2	38542.3	-1.03458	0.0462223	-22.3828	5.79245e-111	7.70512e-108
Galnt18	1240.64	-0.891332	0.066675	-13.3683	9.26184e-41	7.20474e-39
Usp47	8520.6	-0.145672	0.0478446	-3.04469	0.00232919	0.00620776
Dkk3	8870.45	-0.821131	0.145038	-5.6615	1.50058e-08	9.06069e-08
Mical2	14102.6	0.216312	0.043196	5.0077	5.5085e-07	2.7495e-06
Micalcl	72.709	-0.5983	0.236058	-2.53455	0.0112591	0.0257358
Parva	5719.33	-0.185983	0.046195	-4.02604	5.67237e-05	0.000206553
Tead1	3189.82	-0.314687	0.0545497	-5.76882	7.98307e-09	4.97148e-08
Arntl	789.916	0.094127	0.0803025	1.17215	0.241135	0.360321
Btbd10	1750.22	0.744618	0.0610969	12.1875	3.62353e-34	1.95143e-32
Pth	0	NA	NA	NA	NA	NA
Far1	1101.41	0.168341	0.0756662	2.22478	0.0260962	0.0542054
Spon1	1937.74	-1.69033	0.090986	-18.5779	4.84811e-77	2.08031e-74
Rras2	4104.03	0.0130857	0.0627746	0.208455	0.834873	0.891649
Copb1	6231.39	0.0167375	0.0476406	0.351328	0.725342	0.813876
Psma1	5292.58	0.0907923	0.0491074	1.84885	0.0644793	0.119241
Pde3b	331.455	-0.445964	0.113552	-3.92741	8.58665e-05	0.000302489
Cyp2r1	8.31949	-0.991114	0.665229	-1.48988	0.136255	0.225768
Calca	0.982983	-2.23302	1.99703	-1.11817	0.263495	0.386866
Calcb	0.982983	-2.23302	1.99703	-1.11817	0.263495	0.386866
Insc	6.2507	-0.803638	0.771712	-1.04137	0.297704	0.424716
Nucb2	2593.75	0.308787	0.060103	5.13763	2.78227e-07	1.444e-06
Pik3c2a	2374.83	0.267264	0.0665409	4.01653	5.90609e-05	0.000214653
Rps13	3870.01	-0.570808	0.0585988	-9.74095	2.01668e-22	4.53139e-21
Plekha7	266.258	0.0238973	0.123123	0.194093	0.846103	0.897947
RGD1311703	4877.96	0.334895	0.0508523	6.58563	4.5295e-11	3.72382e-10
Sox6	271.844	-0.108417	0.11976	-0.905284	0.365315	0.495707
Rps15a	13663.2	0.00949205	0.0465951	0.203714	0.838577	0.893739
Arl6ip1	4466.11	-0.110251	0.0532368	-2.07095	0.0383631	0.0760289
Syt17	206.163	-0.0759161	0.135546	-0.560075	0.575428	0.69402
Itpripl2	500.751	-0.541549	0.0944554	-5.73338	9.84476e-09	6.05992e-08
Coq7	1120.01	-0.332725	0.0684434	-4.86132	1.16606e-06	5.57948e-06
Tmc7	845.582	-0.524062	0.0796598	-6.57875	4.74429e-11	3.88599e-10
Tmc5	28.6448	-0.479913	0.357464	-1.34255	0.179418	0.284087
Knop1	0	NA	NA	NA	NA	NA
Gde1	3730.74	-0.102958	0.0539964	-1.90675	0.056553	0.106765
Ccp110	729.301	0.953887	0.0867893	10.9908	4.22991e-28	1.48853e-26
LOC361635	3079.55	0.254531	0.0515636	4.93626	7.96368e-07	3.8903e-06
Gprc5b	1217.71	-0.421522	0.0720235	-5.85257	4.84048e-09	3.11354e-08
Gpr139	0	NA	NA	NA	NA	NA
Gp2	0	NA	NA	NA	NA	NA
Umod	0	NA	NA	NA	NA	NA
Pdilt	0	NA	NA	NA	NA	NA
Acsm5	0.161958	0.91545	4.08047	0.224349	0.822486	NA
Acsm2a	0.174955	0.91545	4.08047	0.224349	0.822486	NA
RGD1559600	0.309547	1.74491	3.53838	0.493138	0.621915	NA
Acsm1	1.2195	-3.74496	2.0119	-1.8614	0.0626874	0.116429
Acsm4	0.505886	-0.957082	2.62397	-0.364746	0.715301	NA
Thumpd1	2437.57	0.207089	0.0587098	3.52733	0.000419779	0.00129858
Acsm3	24.079	-0.45423	0.381567	-1.19043	0.233876	0.351805
Eri2	352.734	-0.108519	0.115977	-0.935694	0.349431	0.479481
Exnef	119.892	-0.530436	0.179754	-2.9509	0.00316853	0.00822877
Dcun1d3	480.409	0.347261	0.0947583	3.66471	0.000247623	0.00080007
Lyrm1	234.35	0.196955	0.130071	1.51421	0.129973	0.217062
Tmem159	1665.03	0.0120258	0.0642075	0.187296	0.851429	0.900438
Zp2	36.1621	0.379913	0.320003	1.18722	0.235142	0.353212
Anks4b	217.91	0.00325634	0.133729	0.0243503	0.980573	0.987877
Crym	1156.96	-0.110135	0.0913377	-1.2058	0.227896	0.34472
Abca15	0	NA	NA	NA	NA	NA
Uqcrc2	24728.5	-0.176914	0.0463928	-3.8134	0.000137068	0.000466788
Pdzd9	25.9169	-0.363518	0.393008	-0.924962	0.354986	0.485235
Vwa3a	51.3971	-0.339615	0.26827	-1.26594	0.205533	0.31717
Eef2k	1867.84	0.20422	0.0694787	2.93931	0.0032894	0.00851442
Polr3e	1649.98	0.0134335	0.0598498	0.224454	0.822404	0.883724
Cdr2	1180.22	0.473876	0.0893258	5.30503	1.12652e-07	6.16412e-07
Mettl9	2765.48	-0.928161	0.0585071	-15.8641	1.12337e-56	1.7176e-54
Igsf6	94.6374	-0.557177	0.203464	-2.73845	0.0061729	0.0150886
Hs3st2	26.0392	-1.31354	0.434263	-3.02475	0.00248839	0.00659242
Usp31	908.484	-0.0206807	0.0770863	-0.26828	0.788484	0.85894
Scnn1g	0	NA	NA	NA	NA	NA
Scnn1b	6.28748	0.487393	0.776902	0.627355	0.530427	0.654514
Cog7	1453.12	0.429826	0.0643711	6.67731	2.43363e-11	2.0593e-10
Gga2	1907.48	0.0399328	0.0590921	0.675772	0.499186	0.625075
Ears2	473.718	0.156189	0.0978997	1.59539	0.110624	0.189142
Ubfd1	1383.82	0.0863283	0.0634947	1.35961	0.173952	0.276949
Ndufab1	7890.17	-0.0522087	0.0464173	-1.12477	0.260687	0.383761
Palb2	196.426	-0.376098	0.137913	-2.72706	0.00639014	0.0155481
Dctn5	2231.04	0.281268	0.0567251	4.95844	7.10623e-07	3.4997e-06
Plk1	1322.07	-0.89911	0.0809844	-11.1023	1.22299e-28	4.44488e-27
Ern2	0	NA	NA	NA	NA	NA
Chp2	1.47468	1.77634	1.68551	1.05389	0.291934	0.418313
Prkcb	17.2844	-0.438949	0.458451	-0.957462	0.338334	0.467392
Cacng3	0.505886	-0.957082	2.62397	-0.364746	0.715301	NA
Tnrc6a	4229.49	-0.107642	0.053882	-1.99773	0.045746	0.0886528
Slc5a11	0.187718	-1.0081	4.08047	-0.247055	0.804865	NA
Arhgap17	1427.32	0.187986	0.0670559	2.80342	0.00505644	0.0125627
Lcmt1	738.629	0.252485	0.0804612	3.13797	0.00170121	0.00466299
Aqp8	0.471505	2.34964	2.773	0.847329	0.396812	NA
Nupr1	0	NA	NA	NA	NA	NA
Snrpn	16.0265	-0.131609	0.465768	-0.282562	0.777512	0.851652
Snurf	233.793	0.409803	0.12789	3.20433	0.00135376	0.00377996
LOC100271845	0	NA	NA	NA	NA	NA
Kdm8	1168.38	-0.392411	0.0707845	-5.54374	2.96075e-08	1.72283e-07
Nsmce1	1094.46	0.224085	0.0759367	2.95095	0.00316798	0.00822877
Il4r	2263.27	-0.303479	0.0634575	-4.78241	1.7321e-06	8.1128e-06
Il21r	12.1773	0.158131	0.531122	0.29773	0.765909	0.844135
Gtf3c1	6417.98	-0.0652163	0.0507788	-1.28432	0.19903	0.308961
LOC361646	799.226	0.62395	0.0843375	7.39825	1.3799e-13	1.45563e-12
Xpo6	3050.79	0.158192	0.0546026	2.89715	0.00376569	0.00965148
Lat	13.3513	-0.347213	0.517434	-0.671028	0.502202	0.627611
Spns1	2034.61	0.0595247	0.058053	1.02535	0.305198	0.432763
Nfatc2ip	317.566	0.245425	0.115429	2.1262	0.0334864	0.0676297
Cd19	0.484501	2.38034	2.74825	0.866129	0.386419	NA
Rabep2	907.873	-0.190678	0.080526	-2.36791	0.017889	0.0390114
Atp2a1	82.0434	-0.148967	0.217008	-0.686457	0.492425	0.61818
Sh2b1	4303.95	-0.0147702	0.0491889	-0.300274	0.763968	0.842855
Tufm	9294.37	0.0974689	0.0521834	1.86782	0.0617878	0.114999
Atxn2l	7847.37	-0.127039	0.0465639	-2.72828	0.00636657	0.0154976
Eif3c	14462.4	0.1051	0.0485423	2.16511	0.0303789	0.06195
Cln3	300.168	-0.10317	0.116533	-0.885327	0.37598	0.507436
Apobr	58.9597	-0.126645	0.24534	-0.516203	0.605713	0.719954
Ccdc101	506.903	0.385404	0.0985637	3.91021	9.22169e-05	0.000322638
Sult1a1	18.2591	0.35181	0.441747	0.796406	0.425796	0.556926
Slx1b	577.978	0.0235481	0.0931336	0.252842	0.80039	0.868063
Coro1a	124.471	-0.0116714	0.177154	-0.0658832	0.947471	0.968736
Mapk3	3628.58	-0.0112268	0.0526503	-0.213234	0.831144	0.889022
Gdpd3	0.652038	1.37379	2.54179	0.54048	0.588866	NA
Ypel3	935.319	-0.14255	0.0751939	-1.89576	0.0579912	0.109078
Tbx6	8.82246	0.298359	0.649799	0.459156	0.646122	0.752207
Ppp4c	1749	0.0796587	0.0634602	1.25525	0.209386	0.321809
Aldoa	76679.5	0.284479	0.0482016	5.90187	3.59403e-09	2.35855e-08
Fam57b	361.624	-0.768757	0.126291	-6.08717	1.14927e-09	7.99142e-09
RGD1563217	0	NA	NA	NA	NA	NA
Doc2a	8.30836	0.569742	0.661171	0.861717	0.388844	0.519891
Ino80e	940.375	0.070981	0.0717353	0.989486	0.322426	0.451084
Hirip3	1928.3	-0.270345	0.0756865	-3.5719	0.000354402	0.00111159
Taok2	4307.42	0.206997	0.0492975	4.19894	2.6817e-05	0.000103367
Kctd13	407.52	0.823244	0.101822	8.08511	6.21079e-16	8.06796e-15
Sez6l2	15.216	-1.26911	0.528815	-2.3999	0.0163994	0.0360273
Cdipt	5359.43	0.467365	0.0491654	9.50597	1.982e-21	4.10663e-20
Mvp	10522.2	0.0297162	0.0489493	0.607082	0.543797	0.665591
Pagr1	1082.57	0.450909	0.0705484	6.39148	1.64284e-10	1.25665e-09
Prrt2	9.68528	-0.639872	0.606407	-1.05519	0.29134	0.417878
Maz	2244.15	-0.345678	0.0625298	-5.52821	3.23524e-08	1.87354e-07
Kif22	1556.56	-0.863411	0.0891707	-9.68269	3.57209e-22	7.93254e-21
Zg16	0	NA	NA	NA	NA	NA
LOC308990	37.209	-0.925892	0.315242	-2.93709	0.00331311	0.00856913
Qprt	20.8263	-1.76398	0.4391	-4.01727	5.88761e-05	0.000214074
Spn	41.8035	0.311302	0.296445	1.05012	0.293665	0.420166
Cd2bp2	3199.93	-0.34321	0.0527031	-6.51214	7.40886e-11	5.91197e-10
Tbc1d10b	3280.16	0.27782	0.0516996	5.37374	7.7122e-08	4.29417e-07
Mylpf	31.7532	0.134617	0.351435	0.383048	0.701684	0.79572
Sept1	36.8488	0.381836	0.314485	1.21416	0.224685	0.341226
Dctpp1	545.299	-0.4141	0.104673	-3.95612	7.61759e-05	0.000270789
Sephs2	1532.42	0.177324	0.0689676	2.57112	0.0101371	0.0234878
Itgal	56.2369	-0.441244	0.265675	-1.66084	0.0967457	0.168775
Zfp689	490.628	0.514922	0.0960856	5.359	8.36859e-08	4.63275e-07
LOC102554586	98.5685	0.252157	0.190232	1.32552	0.184997	0.291257
Phkg2	1917.78	-0.110044	0.0635595	-1.73136	0.0833879	0.148371
LOC691909	199.809	1.92978	0.169513	11.3843	5.00757e-30	2.04719e-28
Rnf40	2148.56	0.0212716	0.0600736	0.354092	0.72327	0.812304
Zfp629	1869.5	-0.197293	0.0629731	-3.13297	0.00173046	0.00473632
Bcl7c	617.139	-0.0475966	0.0894817	-0.531914	0.594785	0.710474
Mir762	0	NA	NA	NA	NA	NA
Ctf1	49.6694	0.801604	0.272375	2.94302	0.00325026	0.00842295
Ctf2	0.164676	-1.0081	4.08047	-0.247055	0.804865	NA
Fbxl19	562.684	-0.0121249	0.0906434	-0.133765	0.893588	0.929645
Orai3	444.387	0.206995	0.110564	1.87217	0.0611828	0.114049
Hsd3b7	1023.82	-0.107695	0.0732806	-1.46963	0.141662	0.23336
Stx1b	39.9929	-0.416156	0.301988	-1.37805	0.168186	0.269641
Stx4	2866.29	-0.0393636	0.0533271	-0.738154	0.460421	0.589993
Zfp668	394.041	0.00108164	0.10175	0.0106304	0.991518	0.99387
Prss53	36.7699	-0.926806	0.320308	-2.89349	0.00380988	0.00974971
Vkorc1	660.591	-0.0999614	0.0871173	-1.14743	0.251202	0.372519
Bckdk	4128.06	-0.20081	0.0489237	-4.10455	4.0511e-05	0.000151285
Kat8	804.033	0.0725067	0.0784394	0.924366	0.355296	0.48538
Prss8	1.34241	-1.66172	1.70378	-0.975314	0.329404	0.458581
Prss36	44.5875	-0.340005	0.284562	-1.19484	0.23215	0.349882
Fus	6768.87	-0.0464286	0.0560996	-0.827609	0.407892	0.539522
Pycard	185.024	-0.36383	0.149445	-2.43454	0.0149108	0.0330737
Trim72	16608.8	-1.01956	0.0660188	-15.4436	8.338e-54	1.09814e-51
Itgam	213.18	-0.548241	0.133858	-4.09569	4.2092e-05	0.000156749
Itgad	98.9339	-1.20117	0.201356	-5.96542	2.44012e-09	1.62944e-08
Cox6a2	33523.8	-0.97956	0.0620523	-15.786	3.88148e-56	5.86721e-54
Armc5	1656.5	0.228892	0.0651234	3.51474	0.000440177	0.00135663
Tgfb1i1	9561.93	0.322879	0.0583541	5.5331	3.14625e-08	1.82518e-07
Slc5a2	25.228	1.96767	0.452543	4.34803	1.37368e-05	5.55908e-05
RGD1310127	722.832	-0.0407452	0.0843664	-0.482955	0.629127	0.738693
Ahsp	3.45658	0.105871	0.988741	0.107076	0.914728	0.945286
Rgs10	206.174	0.123775	0.137512	0.900107	0.368063	0.498979
Tial1	1867.58	0.070742	0.0615483	1.14937	0.250402	0.371539
Bag3	6951.36	-0.152341	0.058453	-2.60622	0.00915481	0.0214208
Inpp5f	1512.21	0.446248	0.064263	6.94409	3.80917e-12	3.45396e-11
Mcmbp	1886.19	0.301232	0.0605056	4.97858	6.40534e-07	3.17806e-06
Sec23ip	2417.71	0.0295884	0.0558066	0.530194	0.595977	0.711596
Fgfr2	570.244	0.183381	0.0882124	2.07885	0.0376307	0.0748171
Ate1	2513.78	0.414218	0.0654649	6.32734	2.49429e-10	1.8809e-09
Nsmce4a	853.438	-0.287372	0.0789633	-3.63931	0.000273368	0.000875593
Tacc2	3224.44	0.25348	0.0545768	4.64447	3.40952e-06	1.52142e-05
Btbd16	1.99068	0.428158	1.28932	0.332079	0.739829	0.824775
Plekha1	3256.69	0.183219	0.0577663	3.17173	0.00151534	0.00418979
Htra1	5448.49	-0.443811	0.0578704	-7.66906	1.73262e-14	1.99371e-13
Dmbt1	19.4599	-0.977594	0.502749	-1.9445	0.0518355	0.0988128
Cuzd1	0.660517	-1.48273	2.37626	-0.623974	0.532645	NA
RGD1560958	0.312421	-1.8109	3.5262	-0.513557	0.607562	NA
Fam24a	0.15621	-1.0081	4.08047	-0.247055	0.804865	NA
RGD1305014	391.474	0.0831418	0.105043	0.791505	0.428649	0.559942
Pstk	770.884	0.062548	0.0862937	0.724827	0.468558	0.597253
Ikzf5	1008.3	-0.169043	0.0737655	-2.29162	0.0219275	0.0465645
Acadsb	380.762	-0.194973	0.105019	-1.85655	0.0633747	0.11746
Ppapdc1a	5.9227	0.430674	0.765605	0.562527	0.573757	0.692695
Hmx3	0	NA	NA	NA	NA	NA
Hmx2	1.38993	-2.78746	1.81536	-1.53549	0.124664	0.209432
Bub3	2551.81	0.0754979	0.0598276	1.26192	0.206977	0.319027
Gpr26	0.164676	-1.0081	4.08047	-0.247055	0.804865	NA
Cpxm2	13.4354	-0.807873	0.508683	-1.58816	0.112249	0.191624
Chst15	132.866	-0.329701	0.166655	-1.97835	0.0478893	0.0922287
Oat	4463.8	0.219338	0.0480779	4.56214	5.0636e-06	2.20406e-05
Nkx1-2	16.9387	0.58856	0.450422	1.30669	0.19132	0.299545
Lhpp	697.807	0.842449	0.0862901	9.76298	1.6231e-22	3.69701e-21
Fam53b	919.789	0.363892	0.0732108	4.97047	6.67908e-07	3.29789e-06
Mettl10	278.644	-0.166469	0.122856	-1.35499	0.17542	0.278785
Fam175b	1834.99	0.218494	0.0647416	3.37486	0.000738519	0.00218258
Ctbp2	1841.21	0.154179	0.0598597	2.57567	0.0100047	0.0232054
Tex36	0	NA	NA	NA	NA	NA
Edrf1	978.178	-0.148049	0.0731981	-2.02258	0.0431162	0.0841944
Mmp21	0.331165	-0.046318	3.23485	-0.0143185	0.988576	NA
Uros	260.208	-0.34132	0.128995	-2.64598	0.00814536	0.0192862
Bccip	735.689	-0.111958	0.0820167	-1.36506	0.172233	0.274804
Dhx32	793.629	0.294492	0.078476	3.75263	0.000174986	0.000582499
Fank1	6.14901	1.82757	0.822557	2.22181	0.0262959	0.0545522
LOC100302465	9.38265	0.895753	0.688318	1.30137	0.193133	0.301852
Dock1	3025.32	-0.255	0.0564728	-4.51544	6.31845e-06	2.71649e-05
Fam196a	8.69075	-0.812161	0.679384	-1.19544	0.231916	0.349688
Nps	0	NA	NA	NA	NA	NA
Clrn3	0	NA	NA	NA	NA	NA
Ptpre	83.6157	-0.36277	0.21563	-1.68237	0.0924964	0.162064
Mki67	3653.91	-1.12477	0.0762796	-14.7453	3.29702e-49	3.62455e-47
Mgmt	1290.75	0.663077	0.0674763	9.82682	8.62982e-23	1.99765e-21
Ebf3	144.648	-0.333496	0.167075	-1.99608	0.0459247	0.0889733
Glrx3	4385.23	-0.585433	0.0490788	-11.9284	8.41435e-33	4.14547e-31
Tcerg1l	0.161958	0.91545	4.08047	0.224349	0.822486	NA
Mapk1ip1	598.974	0.448655	0.0944989	4.74773	2.05711e-06	9.51779e-06
Ppp2r2d	1511.24	-0.0790643	0.0669957	-1.18014	0.237944	0.356515
Bnip3	3216.78	0.028264	0.057914	0.488035	0.625525	0.735372
Jakmip3	3.01771	-0.114464	1.14935	-0.0995904	0.92067	0.949728
Dpysl4	11.0292	-0.947055	0.58042	-1.63167	0.102749	0.177709
Stk32c	19.3062	-0.394669	0.4222	-0.93479	0.349896	0.479827
Lrrc27	101.157	0.363376	0.196459	1.84963	0.0643668	0.11905
Pwwp2b	401.933	-0.117928	0.0999742	-1.17959	0.238165	0.356686
Inpp5a	6587.55	-0.404425	0.0528437	-7.65323	1.95998e-14	2.23955e-13
Nkx6-2	0	NA	NA	NA	NA	NA
Utf1	0	NA	NA	NA	NA	NA
Mir202	0	NA	NA	NA	NA	NA
Tubgcp2	1715.75	-0.089973	0.0655926	-1.37169	0.170158	0.272082
Zfp511	431.499	0.179836	0.0991625	1.81355	0.0697467	0.127546
Msx3	0	NA	NA	NA	NA	NA
Caly	0.31945	-0.0463182	3.27551	-0.0141408	0.988718	NA
Prap1	0.187718	-1.0081	4.08047	-0.247055	0.804865	NA
Fuom	399.802	-0.38094	0.10246	-3.71794	0.000200855	0.000661579
Paox	468.132	-0.240189	0.09523	-2.52219	0.0116625	0.0265505
Sprn	2.63798	-1.15507	1.223	-0.944451	0.344939	0.47489
Olr286	0.187718	-1.0081	4.08047	-0.247055	0.804865	NA
Olr287	0.31945	-0.0463182	3.27551	-0.0141408	0.988718	NA
Olr288	0	NA	NA	NA	NA	NA
Cd163l1	0	NA	NA	NA	NA	NA
Olr289	0	NA	NA	NA	NA	NA
Olr292	0	NA	NA	NA	NA	NA
Olr295	0	NA	NA	NA	NA	NA
Olr297	0	NA	NA	NA	NA	NA
Olr298	0	NA	NA	NA	NA	NA
Olr299	0	NA	NA	NA	NA	NA
Olr300	0	NA	NA	NA	NA	NA
Olr302	0	NA	NA	NA	NA	NA
Olr303	0	NA	NA	NA	NA	NA
Olr304	0	NA	NA	NA	NA	NA
Olr305	0	NA	NA	NA	NA	NA
Olr306	0	NA	NA	NA	NA	NA
Olr307	0	NA	NA	NA	NA	NA
Olr308	0	NA	NA	NA	NA	NA
Olr309	0	NA	NA	NA	NA	NA
Olr310	0	NA	NA	NA	NA	NA
Olr311	0	NA	NA	NA	NA	NA
Olr312	0	NA	NA	NA	NA	NA
Olr313	0	NA	NA	NA	NA	NA
Olr315	0	NA	NA	NA	NA	NA
Cyp2e1	2.4071	-1.45902	1.31634	-1.10839	0.267692	0.391473
Syce1	2.57448	0.558907	1.26906	0.44041	0.65964	0.762544
RGD1309350	2.40176	-2.65066	1.4765	-1.79523	0.0726169	0.13196
Scgb1c1	6.94829	-0.758434	0.719505	-1.05411	0.291835	0.418313
Odf3	5.1023	-1.52855	0.891949	-1.71372	0.0865811	0.153213
Bet1l	818.227	0.155576	0.0756619	2.0562	0.0397631	0.0784527
Ric8a	2362.35	0.360407	0.0573033	6.28947	3.18555e-10	2.37132e-09
Sirt3	901.531	0.294469	0.0739361	3.98275	6.81238e-05	0.000244386
Psmd13	6272.56	-0.0062928	0.0477205	-0.131868	0.895089	0.930698
Cox8b	2645.36	-0.841785	0.0796189	-10.5727	3.98959e-26	1.19526e-24
Nlrp6	0	NA	NA	NA	NA	NA
Ifitm2	2010.74	-0.353678	0.0612224	-5.77694	7.60718e-09	4.75074e-08
Ifitm1	1064.78	-0.798502	0.0796123	-10.0299	1.12641e-23	2.82174e-22
Ifitm3	5243.53	-0.247096	0.0531473	-4.64927	3.33106e-06	1.49091e-05
B4galnt4	75.4645	-0.943558	0.230246	-4.09805	4.16646e-05	0.000155331
Pkp3	3.22274	-1.18501	1.08614	-1.09103	0.275259	0.399888
Sigirr	9.60231	-0.770224	0.634118	-1.21464	0.224505	0.341103
Pddc1	0	NA	NA	NA	NA	NA
Cend1	1.73387	-0.6925	1.47733	-0.468752	0.639247	0.747128
Slc25a22	0	NA	NA	NA	NA	NA
Pidd1	0	NA	NA	NA	NA	NA
Rplp2	0	NA	NA	NA	NA	NA
Pnpla2	0	NA	NA	NA	NA	NA
Cracr2b	0	NA	NA	NA	NA	NA
Cd151	0	NA	NA	NA	NA	NA
Polr2l	0	NA	NA	NA	NA	NA
Tspan4	0	NA	NA	NA	NA	NA
Chid1	0	NA	NA	NA	NA	NA
Ptdss2	3185.98	-0.065959	0.0558725	-1.18053	0.237791	0.356325
Rnh1	6062.81	0.259495	0.0503011	5.15885	2.48474e-07	1.29565e-06
Hras	2447.12	0.124781	0.0585471	2.13129	0.0330657	0.0668652
Lrrc56	107.113	2.15121	0.219229	9.81263	9.93455e-23	2.28632e-21
Lmntd2	11.7184	0.62818	0.576777	1.08912	0.276101	0.400818
Rassf7	224.861	-0.731524	0.133558	-5.4772	4.321e-08	2.46792e-07
Mir3574	0	NA	NA	NA	NA	NA
Mir210	0	NA	NA	NA	NA	NA
Phrf1	3499.75	-0.0994818	0.0514754	-1.93261	0.0532842	0.101168
Irf7	16265.8	-0.280855	0.053199	-5.27933	1.2966e-07	7.03112e-07
Cdhr5	32.1706	0.756187	0.33894	2.23104	0.0256785	0.0534966
Sct	4.27529	1.69818	0.977297	1.73763	0.0822766	0.146571
Drd4	0.329353	-1.87374	3.45524	-0.542288	0.58762	NA
Deaf1	888.448	0.122632	0.07547	1.62491	0.104182	0.179651
Tmem80	1123.52	0.558874	0.0746123	7.49038	6.86767e-14	7.43438e-13
Eps8l2	18.6932	-0.433437	0.457206	-0.948012	0.343123	0.472928
Taldo1	4004.13	0.397636	0.0516905	7.69262	1.44156e-14	1.68059e-13
Ap2a2	3882.67	0.386418	0.0556122	6.94844	3.69336e-12	3.35581e-11
Tollip	3478.85	0.667116	0.0544783	12.2455	1.77502e-34	9.75673e-33
Mob2	1238.15	-0.0446695	0.0675177	-0.661596	0.50823	0.633359
Dusp8	1754.49	-0.405627	0.180381	-2.24872	0.0245301	0.0513211
Cttn	0	NA	NA	NA	NA	NA
LOC685544	0.187718	-1.0081	4.08047	-0.247055	0.804865	NA
Ctsd	16382.7	-0.107328	0.0549415	-1.95349	0.0507615	0.0970854
Syt8	0	NA	NA	NA	NA	NA
Tnni2	0.84122	0.601335	2.17375	0.276635	0.78206	NA
Lsp1	210.345	0.460419	0.152853	3.01217	0.00259385	0.00683641
Tnnt3	12.8279	1.17767	0.543412	2.16717	0.0302216	0.0616388
Mrpl23	1377.56	0.175108	0.0705085	2.4835	0.0130097	0.0293166
H19	1004.42	-1.41139	0.386115	-3.65537	0.000256814	0.000827552
Mir675	0	NA	NA	NA	NA	NA
Igf2	611.463	-0.257795	0.112734	-2.28676	0.0222098	0.0470588
Mir483	0	NA	NA	NA	NA	NA
Ins2	0	NA	NA	NA	NA	NA
Th	0.320887	-1.84508	3.22132	-0.572771	0.5668	NA
Ascl2	18.9571	-0.871845	0.443711	-1.96489	0.0494265	0.0948458
Cd81	48364.6	0.322186	0.0419276	7.68432	1.53806e-14	1.78399e-13
Tssc4	1695.71	0.598808	0.0650869	9.20012	3.57556e-20	6.70834e-19
Trpm5	14.3274	-0.492141	0.501972	-0.980415	0.326881	0.455975
Kcnq1	3741.13	-0.55146	0.0549918	-10.028	1.14768e-23	2.86962e-22
Cdkn1c	2592.41	1.4844	0.174969	8.48379	2.17975e-17	3.18627e-16
Slc22a18	50.8569	-0.759725	0.266134	-2.85467	0.00430813	0.0108803
Phlda2	21.8132	0.126551	0.432824	0.292385	0.769992	0.846482
Nap1l4	8869.09	0.03029	0.0440361	0.687844	0.491551	0.617534
Cars	3692.51	0.264914	0.0704201	3.7619	0.000168624	0.000562166
Tnfrsf26	93.1976	0.462231	0.195607	2.36306	0.0181249	0.0394635
Osbpl5	2574.31	-0.452633	0.0544352	-8.31507	9.1695e-17	1.26266e-15
Mrgprg	0	NA	NA	NA	NA	NA
Mrgpre	9.34659	-0.0601834	0.613722	-0.0980629	0.921882	0.95082
Nadsyn1	445.015	0.603335	0.0993102	6.07526	1.23786e-09	8.56716e-09
Dhcr7	2164.96	-0.515732	0.0591156	-8.72413	2.68233e-18	4.24765e-17
Shank2	22.7338	0.33178	0.400518	0.828378	0.407457	0.539249
Ppfia1	2887.7	-0.0308273	0.0534547	-0.576699	0.564143	0.68413
LOC100364769	2.61063	-0.0423008	1.163	-0.036372	0.970986	0.982539
Fadd	299.871	-0.314366	0.11772	-2.67046	0.00757475	0.0180637
Ano1	70.3269	-0.13123	0.226856	-0.578472	0.562946	0.683239
Fgf3	0	NA	NA	NA	NA	NA
Fgf4	0	NA	NA	NA	NA	NA
Fgf19	0	NA	NA	NA	NA	NA
Bc1	39.8789	0.652702	0.32228	2.02526	0.0428404	0.0837665
Oraov1	771.073	0.158479	0.0843828	1.8781	0.0603674	0.112829
Ccnd1	6462.53	-0.188574	0.0546115	-3.45302	0.000554354	0.00167477
Rmt1	17.5481	-0.125762	0.443123	-0.283809	0.776557	0.850886
Tpcn2	426.81	0.31585	0.10511	3.00493	0.00265641	0.00698195
Mrgprf	179.213	0.319605	0.147233	2.17074	0.0299507	0.0611425
Mrgprd	0.161958	0.91545	4.08047	0.224349	0.822486	NA
Ighmbp2	1328.11	-0.0269293	0.068297	-0.394296	0.693362	0.789514
Mrpl21	1135.58	-0.0635656	0.0698378	-0.910189	0.362723	0.493247
Cpt1a	8018.61	-0.264325	0.0668741	-3.95257	7.73163e-05	0.000274476
Mtl5	6.60111	-1.44366	0.772537	-1.86872	0.0616613	0.11478
Gal	3.5596	0.494205	0.99615	0.496116	0.619813	0.730665
Ppp6r3	7768.15	-0.15814	0.0464184	-3.40684	0.000657206	0.00195881
Lrp5	3880.61	-0.417254	0.0579389	-7.20163	5.94974e-13	5.84515e-12
RGD1311946	1841.58	0.455165	0.0623083	7.30504	2.77176e-13	2.82745e-12
Suv420h1	2874.65	-0.022692	0.0612222	-0.37065	0.710898	0.802203
Chka	1303.88	-0.109397	0.0699916	-1.56301	0.118051	0.200196
Tcirg1	1011.6	-0.25092	0.0769657	-3.26015	0.00111353	0.00317244
Ndufs8	4617.82	-0.189241	0.0542562	-3.48793	0.000486783	0.00148718
Aldh3b1	270.545	0.436146	0.118863	3.66931	0.000243205	0.000787708
Unc93b1	732.466	0.244991	0.0798262	3.06905	0.00214738	0.00576944
Acy3	211.012	-0.00391978	0.132568	-0.0295681	0.976412	0.985716
Doc2g	231.662	-0.699214	0.144881	-4.82611	1.39227e-06	6.60013e-06
Ndufv1	16475.2	-0.21862	0.054605	-4.00365	6.23714e-05	0.000225575
Gstp1	5348.45	0.64304	0.0504023	12.7582	2.80779e-37	1.77854e-35
RGD1307603	0	NA	NA	NA	NA	NA
Cdk2ap2	1033.27	0.179304	0.070881	2.52964	0.0114178	0.0260648
Pitpnm1	2783.57	0.118629	0.059558	1.99183	0.0463894	0.0897559
Aip	2254.04	0.114539	0.0595567	1.9232	0.0544551	0.103217
Tmem134	2213.33	0.308257	0.0574504	5.36562	8.06702e-08	4.48423e-07
Cabp4	37.6626	-0.169101	0.346158	-0.488509	0.62519	0.735043
Rpl35a	1158.88	0.0445683	0.0692709	0.643391	0.51997	0.644969
Coro1b	4917.19	0.463831	0.0481686	9.62932	6.01267e-22	1.3005e-20
Ptprcap	19.0366	1.16243	0.45249	2.56897	0.0102001	0.0236175
Rps6kb2	917.816	-0.105654	0.0748314	-1.41189	0.157982	0.255535
Tbc1d10c	105.348	-0.300906	0.186668	-1.61199	0.106965	0.183712
Ppp1ca	11535.6	0.130813	0.0458835	2.85098	0.00435841	0.0109823
Clcf1	85.6443	0.248325	0.205041	1.2111	0.225859	0.342496
Pold4	544.031	0.509184	0.0900096	5.657	1.54046e-08	9.29304e-08
Ssh3	767.698	0.207658	0.0825497	2.51556	0.0118845	0.027005
Ankrd13d	139.811	0.792675	0.163451	4.84961	1.23705e-06	5.89583e-06
Adrbk1	2921.88	0.270698	0.0567632	4.76889	1.85245e-06	8.62488e-06
Kdm2a	4712.19	-0.267723	0.0492592	-5.43499	5.48009e-08	3.10196e-07
Rhod	520.34	-0.155045	0.0911493	-1.701	0.0889429	0.156871
Syt12	84.0693	0.0746437	0.214534	0.347935	0.727889	0.815927
LOC689065	6.73209	-0.485774	0.725251	-0.669801	0.502984	0.628058
Pc	1146.45	-0.462855	0.0712639	-6.49494	8.30675e-11	6.58108e-10
Lrfn4	1546.63	-0.0812682	0.0642214	-1.26544	0.205714	0.317338
Rce1	582.068	0.179245	0.0889003	2.01624	0.0437746	0.0853172
Sptbn2	123.901	-0.278735	0.17549	-1.58832	0.112214	0.191589
Rbm4b	367.859	-0.0216431	0.114867	-0.188418	0.850549	0.900295
Rbm4	761.173	-0.271463	0.0782284	-3.47013	0.000520204	0.00157841
Rbm14	1525.28	-0.180651	0.066585	-2.71309	0.00666598	0.0161249
Ccs	1200.26	0.323093	0.0748567	4.31616	1.5877e-05	6.3575e-05
Ccdc87	1.67412	1.19229	1.46546	0.813589	0.41588	0.547165
Ctsf	1307.61	-1.18031	0.0685542	-17.2171	1.97518e-66	4.52996e-64
Actn3	7.82206	-0.104499	0.673541	-0.155148	0.876704	0.917315
Zdhhc24	443.027	0.343216	0.0991636	3.46111	0.000537959	0.00163005
Bbs1	737.406	0.598564	0.0842512	7.10452	1.20739e-12	1.15628e-11
Dpp3	4806.22	0.429155	0.0491082	8.73897	2.35251e-18	3.75217e-17
Peli3	62.5752	-0.43538	0.249804	-1.74289	0.081353	0.145217
mrpl11	1442.6	0.023393	0.0637483	0.366958	0.71365	0.80468
Npas4	37.8777	1.21229	0.326086	3.71771	0.000201037	0.000661929
Slc29a2	0	NA	NA	NA	NA	NA
B3gnt1	0	NA	NA	NA	NA	NA
Brms1	0	NA	NA	NA	NA	NA
Rin1	0	NA	NA	NA	NA	NA
Cd248	0	NA	NA	NA	NA	NA
Tmem151a	0	NA	NA	NA	NA	NA
Yif1a	1835.42	0.226521	0.0723719	3.12996	0.00174829	0.00478169
Cnih2	69.1095	-1.10897	0.231765	-4.78489	1.71085e-06	8.02459e-06
Rab1b	8444.62	0.222346	0.0470393	4.7268	2.28085e-06	1.04728e-05
Pacs1	2235.54	0.0853077	0.0577989	1.47594	0.13996	0.230957
Sf3b2	8462.48	0.319253	0.048893	6.52963	6.59337e-11	5.31224e-10
Gal3st3	1484.47	-0.338605	0.0699809	-4.83854	1.30795e-06	6.22035e-06
Cst6	14.9774	0.196812	0.524753	0.375057	0.707618	0.799704
Banf1	4612.36	0.145114	0.0507314	2.86043	0.00423068	0.010703
Eif1ad	824.959	-0.0989186	0.0775667	-1.27527	0.202213	0.313136
Sart1	2251.01	0.109483	0.0571163	1.91684	0.0552588	0.104589
Tsga10ip	5.9118	0.0245749	0.766846	0.0320467	0.974435	0.984604
Drap1	3671.16	0.224289	0.0544564	4.1187	3.81021e-05	0.000142931
Bles03	1585.53	0.0400543	0.0642339	0.62357	0.53291	0.656672
Fosl1	168.577	-0.394956	0.148404	-2.66137	0.0077824	0.0185157
Fibp	1215.89	0.32071	0.0701356	4.57272	4.81442e-06	2.09903e-05
Ctsw	14.1609	-2.24699	0.560931	-4.00582	6.18016e-05	0.000223672
Efemp2	2374.63	-0.506993	0.0652123	-7.7745	7.57455e-15	9.07717e-14
Mus81	1008.26	0.0824826	0.073083	1.12862	0.25906	0.381788
Cfl1	32999.5	0.47846	0.0431164	11.0969	1.29835e-28	4.69312e-27
Ovol1	25.0349	-0.422074	0.379951	-1.11086	0.266627	0.390302
Ap5b1	793.229	0.180629	0.0781655	2.31085	0.0208412	0.0445206
Kat5	1331.23	0.0143355	0.0662364	0.216429	0.828653	0.887181
Rela	2234.04	-0.339561	0.0577854	-5.87624	4.19696e-09	2.72464e-08
Sipa1	451.319	-0.713691	0.0965388	-7.39279	1.43782e-13	1.51073e-12
Map3k11	2371.41	0.314921	0.0587385	5.36141	8.2575e-08	4.57554e-07
Ehbp1l1	18337.3	-0.152172	0.0534593	-2.8465	0.00442024	0.0111255
Fam89b	2606.46	0.326915	0.0667336	4.89881	9.64193e-07	4.66559e-06
Sssca1	908.294	0.254228	0.0758053	3.3537	0.000797385	0.0023425
Ltbp3	4483.07	-0.455381	0.0621021	-7.33278	2.25425e-13	2.32811e-12
Scyl1	3717.72	-0.00269909	0.0552348	-0.0488658	0.961026	0.976285
Frmd8	1984.14	0.46698	0.0676967	6.89813	5.2693e-12	4.72638e-11
Slc25a45	18.5374	-0.506824	0.443622	-1.14247	0.25326	0.374985
Tigd3	18.3877	-1.22195	0.470987	-2.59444	0.00947462	0.0220991
Dpf2	5318.13	0.230123	0.0476191	4.83257	1.34781e-06	6.40077e-06
Cdc42ep2	578.358	-0.64642	0.102649	-6.29737	3.02743e-10	2.26241e-09
Pola2	1532.43	-0.725119	0.0659774	-10.9904	4.25005e-28	1.49167e-26
Slc22a20	0.705164	-0.13657	2.3442	-0.058259	0.953542	NA
Capn1	2368.76	0.361613	0.0600517	6.0217	1.72595e-09	1.17556e-08
Syvn1	2205.5	0.207265	0.0570734	3.63156	0.000281718	0.000900387
Mrpl49	1062.22	0.0901839	0.0825428	1.09257	0.274582	0.39931
Fau	13373.2	-0.0241142	0.0457984	-0.526531	0.598519	0.713461
Znhit2	666.616	0.361926	0.0841103	4.30299	1.68511e-05	6.71318e-05
Tm7sf2	548.564	-0.581488	0.090928	-6.39504	1.60508e-10	1.22847e-09
Mir6315	28.9823	-0.163673	0.353502	-0.463003	0.643362	0.749913
Tmem262	0.339631	-0.0463179	3.20684	-0.0144435	0.988476	NA
Zfpl1	992.83	0.217794	0.0704516	3.0914	0.00199216	0.00538502
Cdca5	147.257	-0.61628	0.163237	-3.77537	0.000159772	0.000536959
Naaladl1	32.7905	-0.301862	0.344292	-0.876761	0.380616	0.511772
Snx15	906.124	0.106218	0.0736959	1.4413	0.149499	0.243855
Arl2	976.899	0.0521907	0.0739748	0.705519	0.480487	0.608361
LOC499306	3.40096	-0.0539415	1.03181	-0.0522784	0.958307	0.975096
Ppp2r5b	2420.95	0.0476059	0.0555659	0.856746	0.391585	0.522769
Gpha2	1.71536	-0.647188	1.41492	-0.457404	0.647381	0.752876
Atg2a	2940.64	0.245975	0.0546298	4.50258	6.71345e-06	2.8733e-05
Mir194-2	0	NA	NA	NA	NA	NA
Mir192	0	NA	NA	NA	NA	NA
Ehd1	6609.73	0.231324	0.0522617	4.42627	9.58749e-06	4.00166e-05
Cdc42bpg	1773.45	0.103676	0.0635947	1.63025	0.103048	0.17814
Men1	1971.85	0.228964	0.0583173	3.92617	8.63092e-05	0.000303887
Map4k2	524.888	-0.586761	0.0932437	-6.29277	3.11846e-10	2.32521e-09
Sf1	7351.83	0.0413433	0.0492387	0.83965	0.401105	0.532963
Pygm	26759.6	-0.161882	0.0511015	-3.16785	0.00153573	0.00424086
Rasgrp2	159.729	0.170341	0.156701	1.08705	0.277014	0.401749
Nrxn2	10.7534	-0.605986	0.574453	-1.05489	0.291475	0.418027
Slc22a12	0.811135	1.83606	2.11029	0.870052	0.384272	NA
Rps6ka4	1439.11	-0.177966	0.0677149	-2.62817	0.00858457	0.0202289
Prdx5	3465.11	-0.640433	0.0658219	-9.72978	2.25073e-22	5.03181e-21
Trmt112	1384.28	0.0465648	0.0658089	0.707575	0.479209	0.607147
Esrra	3539.65	-0.974442	0.0581938	-16.7448	6.18235e-63	1.11132e-60
Kcnk4	25.755	0.187464	0.369442	0.507426	0.611856	0.724986
Gpr137	2495.31	-0.0831036	0.0606763	-1.36962	0.170805	0.272853
Bad	1296.41	0.207232	0.0682163	3.03787	0.00238257	0.00633479
Plcb3	1242.07	0.0131923	0.0682996	0.193154	0.846838	0.898369
Ppp1r14b	3056.96	-0.915621	0.0617604	-14.8254	1.00401e-49	1.14148e-47
Fkbp2	1370.22	-0.0473967	0.0721618	-0.656812	0.511302	0.636293
Vegfb	2926.8	-0.651518	0.0681027	-9.5667	1.10373e-21	2.34534e-20
Dnajc4	461.543	-0.746856	0.102633	-7.27695	3.41453e-13	3.44353e-12
Nudt22	390.961	0.084325	0.109742	0.768392	0.442254	0.572431
Trpt1	223.894	0.158194	0.130291	1.21416	0.224688	0.341226
Fermt3	101.186	-0.337983	0.189765	-1.78106	0.0749022	0.135484
Stip1	8774.62	0.182324	0.0496362	3.6732	0.000239532	0.000776379
Macrod1	823.173	-0.00106589	0.0879973	-0.0121127	0.990336	0.993186
Flrt1	43.253	-0.482697	0.285795	-1.68896	0.0912265	0.16021
Otub1	4110.69	0.271829	0.0504691	5.38605	7.20211e-08	4.02193e-07
Cox8a	18749.1	-0.319185	0.0547646	-5.82832	5.59886e-09	3.56338e-08
Naa40	2891.08	0.162555	0.0527435	3.082	0.00205616	0.00554339
Rcor2	57.8989	-0.59651	0.260426	-2.29052	0.0219914	0.0466628
Mark2	2223.19	0.278233	0.0599823	4.63858	3.50813e-06	1.56228e-05
RGD1308106	1151.3	0.252376	0.0688773	3.66414	0.00024817	0.00080164
RGD1560108	1960.46	0.158115	0.0662413	2.38696	0.0169885	0.0371619
Rtn3	11137.2	0.155333	0.0473077	3.28345	0.00102543	0.00294798
Atl3	865.794	0.0690177	0.0735494	0.938385	0.348047	0.478266
Pla2g16	956.243	-0.0816135	0.0773403	-1.05525	0.29131	0.417878
Lgals12	5.27812	-0.892752	0.884111	-1.00977	0.312604	0.440727
Hrasls5	5.03802	0.153465	0.862944	0.177839	0.858849	0.90555
Slc22a24	0	NA	NA	NA	NA	NA
UST4r	0.508605	-2.49121	2.53954	-0.980968	0.326608	NA
Ust5r	0.174955	0.91545	4.08047	0.224349	0.822486	NA
Slc22a25	0.164676	-1.0081	4.08047	-0.247055	0.804865	NA
Slc22a8	0	NA	NA	NA	NA	NA
Slc22a6	0.174955	0.91545	4.08047	0.224349	0.822486	NA
Chrm1	0	NA	NA	NA	NA	NA
Slc3a2	4695.95	0.0024634	0.0610519	0.0403494	0.967815	0.980623
LOC100912041	1228.74	0.122034	0.0733178	1.66445	0.0960222	0.167623
Wdr74	868.697	0.108645	0.076004	1.42947	0.15287	0.248469
Stx5	1607.46	-0.0653147	0.0649186	-1.0061	0.314367	0.442774
Nxf1	6253.52	-0.0316015	0.0549773	-0.57481	0.56542	0.685336
Tmem223	1078.27	-0.17665	0.0784929	-2.25053	0.0244156	0.0511218
Tmem179b	498.914	0.72581	0.0922506	7.86781	3.60906e-15	4.43285e-14
Taf6l	796.882	-0.237037	0.078259	-3.02888	0.0024546	0.00651297
Polr2g	1770.54	0.178987	0.0593588	3.01533	0.00256696	0.00677091
Zbtb3	140.384	0.173085	0.162855	1.06282	0.287865	0.413875
Ttc9c	1651.56	0.153173	0.0625388	2.44925	0.0143154	0.0318913
Hnrnpul2	5688.34	0.296239	0.0485912	6.09656	1.08373e-09	7.57527e-09
Gng3	416.598	0.162463	0.103927	1.56324	0.117995	0.200175
Bscl2	1333.8	0.335973	0.0691072	4.86162	1.16427e-06	5.57305e-06
Lrrn4cl	83.0777	-0.324788	0.212449	-1.52879	0.126317	0.211915
Ubxn1	3940.06	0.147596	0.0530723	2.78104	0.00541845	0.0133747
LOC690344	1114.1	0.130959	0.0782022	1.67462	0.0940095	0.164455
Lbhd1	569.742	0.203416	0.0897997	2.26522	0.0234993	0.0494287
Ints5	1614.91	0.10205	0.0633106	1.61189	0.106985	0.183723
Ganab	10571.2	-0.242028	0.0424449	-5.70216	1.18296e-08	7.21822e-08
B3gat3	2310.8	0.287943	0.0581815	4.94905	7.45767e-07	3.65654e-06
Rom1	162.239	-0.103984	0.155141	-0.670251	0.502698	0.627935
Mta2	4377.33	0.144027	0.0474558	3.03498	0.00240554	0.00639203
Tut1	957.02	-0.014917	0.0731275	-0.203986	0.838365	0.893736
Eef1g	40861.7	-0.167436	0.0468363	-3.57492	0.000350338	0.00109962
Ahnak	16996.9	-0.242235	0.0573056	-4.22708	2.36744e-05	9.22156e-05
Scgb1a1	0.504682	2.42714	2.71173	0.895052	0.370759	NA
Asrgl1	312.373	-0.0525645	0.113477	-0.463215	0.64321	0.749913
Scgb1d2	0.174955	0.91545	4.08047	0.224349	0.822486	NA
Psbpc2	0	NA	NA	NA	NA	NA
Scgb2a2	3.16789	-1.15532	1.06913	-1.08061	0.279869	0.404885
Fads2	4380.38	-0.752669	0.0542207	-13.8816	8.19099e-44	7.02946e-42
Incenp	1264.34	-0.604428	0.0864776	-6.98942	2.76027e-12	2.55157e-11
Fth1	55054.9	0.211577	0.0419623	5.04206	4.60541e-07	2.3205e-06
Best1	0.796858	1.82631	2.23533	0.817018	0.413918	NA
Rab3il1	38.449	-0.445738	0.307593	-1.44912	0.147305	0.240866
Fads3	9347.03	-0.198209	0.0684922	-2.8939	0.00380492	0.00974078
Fads1	6980.12	-0.526193	0.0550699	-9.555	1.23581e-21	2.60518e-20
Fen1	1008.27	-0.654718	0.0892636	-7.33466	2.22286e-13	2.29748e-12
Myrf	2315.97	0.174173	0.0637641	2.73152	0.00630433	0.0153675
Dagla	148.75	0.336681	0.160546	2.0971	0.0359849	0.0719374
Syt7	31.2236	-0.405206	0.340137	-1.1913	0.233535	0.351491
Lrrc10b	5.37531	-0.229932	0.796784	-0.288575	0.772906	0.848136
Ppp1r32	31.0415	1.30364	0.349441	3.73063	0.000191002	0.000632961
Sdhaf2	2470.4	0.353443	0.0539292	6.55384	5.60771e-11	4.55673e-10
Cpsf7	2582.45	-0.249662	0.0577997	-4.31943	1.56435e-05	6.27153e-05
Tmem216	344.837	1.04344	0.113917	9.15964	5.20702e-20	9.64677e-19
Cyb561a3	693.405	1.01165	0.0823918	12.2785	1.18211e-34	6.55183e-33
Tmem138	221.016	0.340499	0.139869	2.43442	0.0149158	0.0330794
Tkfc	311.381	-0.22443	0.11474	-1.956	0.0504655	0.096561
Ddb1	22871.5	-0.00176173	0.0404089	-0.0435976	0.965225	0.979146
Vwce	6.15575	-0.305476	0.761364	-0.401223	0.688256	0.78565
Pga5	0.329728	1.81888	3.18928	0.570311	0.568467	NA
Vps37c	1790.38	0.208253	0.0673474	3.09223	0.00198662	0.00537396
[truncated: 15,338 more rows]
